# Supplementary material for: Deficiency of exchange protein directly activated by cAMP (EPAC)-1 in mice augments glucose intolerance, inflammation, and gut dysbiosis associated with Western diet
Source: Microbiome. 2022 Nov 4;10:187. doi: 10.1186/s40168-022-01366-0 (PMC9635209; doi:10.1186/s40168-022-01366-0)
Supplement: Supplementary file 4 — Additional file 3: Table S2. Relative abundance of phyla detected through 16S rRNA gene sequencing using fecal DNA. [file 40168_2022_1366_MOESM3_ESM.csv]

Table S2. Relative abundance of phyla detected through 16S rRNA gene sequencing using fecal DNA
Taxon	Sample numbers (1-72)
	1	2	3	4	5	6	7	8	9	10	11	12	13	14	15	16	17	18	19	20	21	22	23	24	25	26	27	28	29	30	31	32	33	34	35	36	37	38	39	40	41	42	43	44	45	46	47	48	49
Archaea;__Euryarchaeota	0	0	0	0	0	0	0	0	0	0	0	0	0	0	0	0	0	0	0	0	0	0	0	0	0	0	0	0	6.97E-05	0	8.36E-05	0	0	0	0	0	0	0	0.00010227	0	0	0	0	0	0.000487805	0	7.58E-05	0	0
Archaea;__Thaumarchaeota	0	0	0	0	8.24E-05	0	0	0	9.23E-05	0	0	0	0	0	0	0	0	0	0	0	0	6.79E-05	0	0	0	0	0	0	0.000139363	0.000191131	0.000167238	8.75E-05	0	0	0	0	6.84E-05	0.000144697	0.000204541	0.000784408	0	0	0	0	0.000731707	0.000155231	0	0.017389144	0
Bacteria;Other	0.000421301	0.000139558	0.000194087	8.06E-05	8.24E-05	0.000220881	0.000237398	0	0.000184638	0.0001459	0.000427272	0.000310366	0	9.65E-05	6.76E-05	8.52E-05	0.000452489	0	0	0	6.09E-05	6.79E-05	0	0	0	9.06E-05	0	9.46E-05	0.000487771	0.000286697	0.000585333	0.000175085	0	0	0	0.000189036	6.84E-05	0.000289394	0.000306811	0.000241356	0	0	0.000109004	0.000135373	0	0.000155231	0	0.000496833	0.00029964
Bacteria;__Acidobacteria	0	0	0	0	0	0	0	8.52E-05	0	0	0	0	0	0	0	0	0.000452489	0	0	0	0	0	0	0	0	0	0	0	0.002020765	0.001242355	0.00259219	0.000875427	0	0	0	0	0.001367989	0.000578787	0.002301084	0.001086104	0	0	0	0	0.002439024	0.001707544	0.000757691	0.00136629	0
Bacteria;__Actinobacteria	0.000589821	0.001116461	0.000905739	0.000645109	0.000824334	0.000736269	0.000474796	0.001022147	0.001754062	0.000510651	0.001159739	0.001086282	0.000718907	0.001834154	0.000946906	0.000766414	0.001357466	0.000831831	0.000551876	0.00076864	0.001156703	0.000815273	0.000583139	0.000572373	0.000352858	0.000543675	0.00065507	0.001040287	0.004738346	0.002914755	0.008027427	0.003326622	0.000801764	0.000562905	0.000467508	0.000567108	0.003625171	0.00274924	0.00511352	0.00271526	0	0.000583431	0.000981033	0.000947611	0.005121951	0.005588327	0.002727686	0.004223078	0.000599281
Bacteria;__Armatimonadetes	0	0	0	0	0	0	0	0	0	0	0	0	0	0	0	0	0	0	0	0	0	0	0	0	0	0	0	0	0	0	0	0	0	0	0	0	0	0	0	0	0	0	0	0	0	0	0	0	0
Bacteria;__BD1-5	0	0	0	0	0	0	0	0	0	0	0	0	0	0	0	0	0	0	0	0	0	0	0	0	0	0	0	0	0.000278726	0.000238914	0.000585333	0	0	0	0	0	6.84E-05	0.000289394	0.000153406	0.000181017	0	0	0	0	0.000487805	0.000155231	7.58E-05	0.000248416	0
Bacteria;__Bacteroidetes	0.346899225	0.46682018	0.237238791	0.273606967	0.407633336	0.343322044	0.246340112	0.300681431	0.734121123	0.363218559	0.257462003	0.304314091	0.447999041	0.328506613	0.321474467	0.285957592	0.178733032	0.304727575	0.08388521	0.243274404	0.187812005	0.143623887	0.155698101	0.210061053	0.381792519	0.396611091	0.431472451	0.408265557	0.265556407	0.322391055	0.225186052	0.433773965	0.31208659	0.287831879	0.291725105	0.223534972	0.139398085	0.24699754	0.158110043	0.204489229	0.457223796	0.178092182	0.323195989	0.268444565	0.258292683	0.099192797	0.542961055	0.290398708	0.23621654
Bacteria;__Candidate_division_BRC1	0	0	0	0	0	0	0	0	0	0	0	0	0	0	0	0	0	0	0	0	0	0	0	0	0	0	0	0	0	0	0	0	0	0	0	0	0	0	0	0	0	0	0	0	0	0	0	0	0
Bacteria;__Candidate_division_OD1	0	0	0	0	0	0	0	0	0	0	0	0	0	0	0	0	0	0	0	0	0	0	0	0	0	0	0	0	0.000139363	0	0.000418095	0	0	0	0	0	0	0	5.11E-05	0.000181017	0	0	0	0	0	0.000155231	0.000227307	0	0
Bacteria;__Candidate_division_SR1	0	0	0	0	0	0	0	0	0	0	0	0	0	0	0	0	0	0	0	0	0	0	0	0	0	0	0	0	6.97E-05	9.56E-05	0	0	0	0	0	0	0.000205198	0	0.00010227	0.000120678	0	0	0	0	0	0.000465694	0	0.000124208	0
Bacteria;__Candidate_division_TM7	0.005645433	0.006070756	0.005499127	0.006370454	0.004121672	0.011559417	0.00759674	0.026320273	0.002307976	0.004231106	0.005005188	0.013811297	0.008027798	0.008784632	0.003584714	0.011411053	0.00361991	0.005129627	0.007450331	0.014027671	0.019359552	0.003464909	0.006914362	0.00559654	0.007410021	0.009242479	0.00356649	0.004823151	0.010103826	0.004634939	0.017141901	0.008316554	0.007416316	0.010319917	0.012973352	0.007561437	0.003283174	0.000723484	0.001994273	0.002413564	0.012464589	0.023920653	0.009592326	0.007377826	0.011463415	0.016609749	0.005909986	0.005713576	0.002996404
Bacteria;__Candidate_division_WS3	0	0	0	0	0	0	0	0	0	0	0	0	0	0	0	0	0	0	0	0	0	0	0	0	0	0	0	0	0.000139363	0	0.000167238	8.75E-05	0	0	0	0	0	0	5.11E-05	0	0	0	0	0	0	0	0.000151538	0	0
Bacteria;__Chlamydiae	0	6.98E-05	0	0	0	0	7.91E-05	0	0	0	0	0	0	0	0	0	0	0.000138639	0	0.00019216	6.09E-05	0	8.33E-05	0.000127194	0	0	0	0	6.97E-05	0	8.36E-05	0	0	0	0	0	0	0	0	0.000120678	0	0	0	0	0	0	0	0	0
Bacteria;__Chlorobi	0	0	0	0	0	0	0	0	0	0	0	0	0	0	0	0	0	0	0	0	0	0	0	0	0	0	0	0	0	0	8.36E-05	0	0	0	0	0	6.84E-05	0.000144697	5.11E-05	0	0	0	0	0	0.000243902	0	0	0	0
Bacteria;__Chloroflexi	0	0	0	0.000161277	0	0	0	0	9.23E-05	0	6.10E-05	0	0	9.65E-05	0	0	0	0	0	0	0.000182637	0	0.000249917	6.36E-05	0	0	0	9.46E-05	0.00090586	0.000382263	0.001087047	0.000175085	0	0	0	9.45E-05	0.000752394	0.001302272	0.001022704	0.000543052	0	0	0	6.77E-05	0.00097561	0.000620925	0.000757691	0.000621041	9.99E-05
Bacteria;__Cyanobacteria	0.001432423	0.003698276	0.000841043	0.000322555	0.004533839	0.001104403	0.000949592	0.001448041	0.000184638	0.001167202	0.000854544	0.000931099	0.005391804	0.001254947	0.000676361	0.000851571	0.000904977	0.000277277	0.000551876	0.00076864	0.000182637	0.000679394	0.000333222	0.000445179	0.002117149	0.006342878	0.015139384	0.002553433	0.008988921	0.051509939	0.00694038	0.004989933	0.002405292	0.004690872	0.00198691	0.001606805	0.004651163	0.002459847	0.003988546	0.021963435	0.002266289	0.005396733	0.004033137	0.003045891	0.040731707	0.013660354	0.019169571	0.010433487	0.001198562
Bacteria;__Deferribacteres	0.001011122	0.00055823	0.002070259	0.000887025	0.001236502	0.002797821	0.003640104	0.005366269	0.000553914	0.00744091	0.002258439	0.00450031	0.004313444	0.007529684	0.000743997	0.001107042	0.008597285	0.003050049	0.005242826	0.001537279	0.007670766	0.009647395	0.010413196	0.001462732	0.001411433	0.010601667	0.004731058	0.00236429	0.000139363	0.004539373	0.000668952	8.75E-05	0.007817198	0.002251618	0.003623188	0.003024575	0.017099863	0.011575749	0.024289221	0.000965426	0.002832861	0.011960327	0.007848267	0.002775146	0.00804878	0.009469109	0.000303076	0.000745249	0.004194966
Bacteria;__Deinococcus-Thermus	0	0	0	0	0	0	0	0	0	0	0	0	0	0	0	0	0	0	0	0	0	0	0	0	0	0	0	0	0	0	0	8.75E-05	0	0	0	0	0	0	5.11E-05	0	0	0	0	0	0	0	0	0	0
Bacteria;__Elusimicrobia	0	0	0	0	0	0	0	0	0	0	0	0	0	0	0	0	0	0	0	0	0	0	0	0	0	0	0	0	0	0	0	0	0	0	0	0	0	0	0	0	0	0	0	0	0	0	0	0	0
Bacteria;__Fibrobacteres	0	0	0	0	0	0	0	0	0	0	0	0	0	0	0	0	0	0	0	0	0	0	0	0	0	0	0	0	6.97E-05	0	8.36E-05	0	0	0	0	0	0	0	0	6.03E-05	0	0	0	0	0	0	0	0	0
Bacteria;__Firmicutes	0.596814965	0.473867839	0.591253154	0.429320216	0.52988212	0.570166397	0.670412281	0.545229983	0.118076071	0.545010213	0.655923823	0.599006828	0.421519291	0.51520417	0.602637809	0.634420506	0.691402715	0.626091779	0.8049117	0.668908532	0.662973335	0.777974047	0.755331556	0.685258204	0.529640085	0.509786154	0.307591528	0.497068281	0.447285903	0.460818043	0.573292081	0.331611661	0.54539988	0.578384464	0.579593268	0.630623819	0.554856361	0.511792794	0.512221313	0.205937368	0.469688385	0.681592765	0.57030739	0.646202789	0.538536585	0.668736417	0.342930747	0.558564154	0.611965641
Bacteria;__Fusobacteria	0	0	0	0	0	0	0	0	0	0	0	0	0	0	0	0	0	0	0	0	0	0	0	0	0	0	0	0	0.000139363	0.000143349	0.000250857	0	0	0	0	0	0.000205198	0	0.000153406	0.000422374	0	0	0	0	0.000243902	0	7.58E-05	0.000124208	0
Bacteria;__GOUTA4	0	0	0	0	0	0	0	0	0	0	0	0	0	0	0	0	0	0	0	0	0	0	0	0	0	0	0	0	0	0	0	8.75E-05	0	0	0	0	0	0	0	0	0	0	0	0	0	0.000155231	0	0	0
Bacteria;__Gemmatimonadetes	0	0	0	0	0	0	0	0	0	0	0	0	0	0	0	0	0	0	0	0	0	0	0	0	0	0	0	0	0.000557452	0.00033448	0.001170666	0.000525256	0	0	0	0	0.000341997	0.000144697	0.000664758	0.000362035	0	0	0	0	0.000487805	0.000310463	0.000378845	0.000496833	0
Bacteria;__JL-ETNP-Z39	0	0	0	0	0	0	0	0	0	0	0	0	0	0	0	0	0	0	0	0	0	0	0	0	0	0	0	0	6.97E-05	4.78E-05	8.36E-05	8.75E-05	0	0	0	0	0	0	5.11E-05	0	0	0	0	0	0	0.000155231	0	0.000124208	0
Bacteria;__Lentisphaerae	0	0	0	0	0	0	0	0	0	0	0	0	0	0	0	0	0	0	0	0	0	0	0	0	0	0	0	0	0	9.56E-05	0	0	0	0	0	0	0	0	0	6.03E-05	0	0	0	0	0	0	0	0	0
Bacteria;__NPL-UPA2	0	0	0	0	0	0	0	0	0	0	0	0	0	0	0	0	0	0	0	0	0	0	0	0	0	0	0	0	0	4.78E-05	8.36E-05	0	0	0	0	0	0	0	0	0	0	0	0	0	0	0	0	0	0
Bacteria;__Nitrospirae	0	0	0	0	0	0	0	0	0	0	0	0	0	0	0	0	0	0	0	0	0	0	0	0	0	0	0	0	0.00090586	0.000382263	0.001254285	0.000612799	0	9.38E-05	0	0	0.000615595	0.000289394	0.00127838	0.000543052	0	0	0	0	0.00097561	0.001862776	0.000606152	0.000372625	0
Bacteria;__Planctomycetes	0	0	0	0	0	0	0	0	0	0	0	0	0	0	0	0	0	0	0	0	0	0	0	0	0	0	0	0	0	9.56E-05	0.000167238	0	0	0	0	0	0	0	0.00010227	6.03E-05	0	0	0	0	0.000487805	0.000465694	0	0.000248416	0
Bacteria;__Proteobacteria	0.044152342	0.045216663	0.159927541	0.285541489	0.043937021	0.067147695	0.065126217	0.107666099	0.080225258	0.062737088	0.071842764	0.072470515	0.067457465	0.099816585	0.063036862	0.059524823	0.106334842	0.052959933	0.090783664	0.056879324	0.086265676	0.055234731	0.061646118	0.080195879	0.063867325	0.052011598	0.115073877	0.062228107	0.071075186	0.100296254	0.109206455	0.061104789	0.112246943	0.103105357	0.10483871	0.115689981	0.253830369	0.215743018	0.286357128	0.095335787	0.050991501	0.081096849	0.073686505	0.066874239	0.126829268	0.17742937	0.078345204	0.105701155	0.139632441
Bacteria;__RF3	0	0	0	0	0	0	0	0	0	0	0	0	0	0	0	0	0	0	0	0	0	0	0	0	0	0	0	0	6.97E-05	0	0.000167238	0	0	0	0	0	0	0	5.11E-05	6.03E-05	0	0	0	0	0	0	0	0	0
Bacteria;__Spirochaetes	0	0	0	0	0	0	0	0	0	0	0	0	0	0	0	0	0	0	0	0	0	0	0	0	0	0	0	0	0.000278726	0.000143349	8.36E-05	0	0	0	0	0	0	0	0.000255676	0.000241356	0	0	0	0	0	0.000155231	7.58E-05	0.000248416	0
Bacteria;__Synergistetes	0	0	0	0	0	0	0	0	0	0	0	0	0	0	0	0	0	0	0	0	0	0	0	0	0	0	0	0	6.97E-05	0	0	0	0	0	0	0	0	0	0	0	0	0	0	0	0	0	0	0	0
Bacteria;__TA06	0	0	0	0	0	0	0	0	0	0	0	0	0	0	0	0	0	0	0	0	0	0	0	0	0	0	0	0	0	0	0	0	0	0	0	0	6.84E-05	0	0	0	0	0	0	0	0	0	0	0	0
Bacteria;__TM6	0	0	0	0	0	0	0	0	0	0	0	0	0	0	0	0	0	0	0	0	0	0	0	0	0	0	0	0	0.000278726	4.78E-05	8.36E-05	0	0	0	0	0	0	0	0.00010227	0	0	0	0	0	0	0	0	0	0
Bacteria;__Tenericutes	0.002106505	0.001814249	0.000711652	0.00177405	0.005687907	0.002208806	0.004194033	0.010732538	0.001292467	0.006273709	0.003540255	0.002017381	0.007668344	0.011777199	0.005613798	0.004257856	0.007692308	0.005961458	0.004139073	0.009223674	0.032813832	0.007065697	0.007664112	0.015199695	0.002822865	0.002355926	0.017686877	0.001134859	0.002160128	0.003392584	0.004264571	0.000962969	0.004409701	0.002439253	0.001285647	0.002079395	0.000478796	0.000289394	0.000460217	0.000241356	0.003966006	0.00495916	0.0088293	0.002910518	0.003170732	0.002328469	0.004243067	0.001738914	0.001697962
Bacteria;__Thermotogae	0	0	0	0	0	0	0	0	0	0	0	0	0	0	0	0	0	0	0	0	0	0	0	0	0	0	0	0	6.97E-05	0	0	0	0	0	0	0	0	0	0	0	0	0	0	0	0	0.000155231	0	0	0
Bacteria;__Verrucomicrobia	0.000926862	0.000418673	0.001358608	0.001290219	0.001401368	0.000736269	0.000712194	0.001448041	0.061115214	0.009264663	0.001464933	0.001396648	0.034028277	0.022589053	0.001082178	0.001362514	0.000452489	0.000693193	0.002483444	0.001152959	0.001461098	0.00108703	0.00074975	0.001017553	0.009880028	0.01214208	0.104083267	0.020332892	0.182983764	0.045728211	0.045990467	0.153024599	0.002405292	0.0102261	0.003506311	0.014933837	0.018946648	0.004485603	0.000255676	0.460749412	0.000566572	0.0123979	0.001308044	0.001218357	0.000243902	0.000310463	7.58E-05	0.000372625	0.000599281
Bacteria;__WCHB1-60	0	0	0	0	0	0	0	0	0	0	0	0	0	0	0	0	0	0	0	0	0	0	0	0	0	0	0	0	0	0	0	0	0	0	0	0	0	0	5.11E-05	0	0	0	0	0	0	0	0.000151538	0	0
Unclassified;Other	0	0.000209336	0	0	0.000577034	0	0.000237398	0	0	0	0	0.000155183	0.002875629	0.002509895	0.000135272	0.000255471	0	0.000138639	0	0.003266718	0	0.000271758	0.000333222	0	0.000705716	0.000271838	0	0	0.000139363	0	0	0	0.005011024	9.38E-05	0	9.45E-05	0	0	0.00010227	0.000120678	0	0	0.000109004	0	0	0	0	0.000248416	0.000499401
Table S2. Relative abundance of phyla detected through 16S rRNA gene sequencing using fecal DNA (N=8/ group). Sample numbers 1-8: WT mice, 8-week-old, RD-fed; 9-16: Epac1–/– mice, 8-week-old, RD-fed; 17-24: Epac2–/– mice, 8-week-old, RD-fed; 25-32: WT mice, 16-week-old, RD-fed; 33-40: WT mice, 16-week-old, WD-fed; 41-48: Epac1–/– mice, 16-week-old, RD-fed; 49-56: Epac1–/– mice, 16-week-old, WD-fe…
[truncated: 23 more columns]
