# Supplementary material for: Deficiency of exchange protein directly activated by cAMP (EPAC)-1 in mice augments glucose intolerance, inflammation, and gut dysbiosis associated with Western diet
Source: Microbiome. 2022 Nov 4;10:187. doi: 10.1186/s40168-022-01366-0 (PMC9635209; doi:10.1186/s40168-022-01366-0)
Supplement: Supplementary file 5 — Additional file 4: Table S3. Relative abundance of classes detected through 16S rRNA gene sequencing using fecal DNA. [file 40168_2022_1366_MOESM4_ESM.csv]

Table S3. Relative abundance of classes detected through 16S rRNA gene sequencing using fecal DNA
Taxon	Sample numbers (1-72)
	1	2	3	4	5	6	7	8	9	10	11	12	13	14	15	16	17	18	19	20	21	22	23	24	25	26	27	28	29	30	31	32	33	34	35	36	37	38	39	40	41	42	43	44	45	46	47	48	49
Archaea;__Euryarchaeota;__Halobacteria	0	0	0	0	0	0	0	0	0	0	0	0	0	0	0	0	0	0	0	0	0	0	0	0	0	0	0	0	6.97E-05	0	8.36E-05	0	0	0	0	0	0	0	0.00010227	0	0	0	0	0	0.000487805	0	7.58E-05	0	0
Archaea;__Thaumarchaeota;__Marine_Group_I	0	0	0	0	8.24E-05	0	0	0	9.23E-05	0	0	0	0	0	0	0	0	0	0	0	0	6.79E-05	0	0	0	0	0	0	0.000139363	0.000191131	0.000167238	8.75E-05	0	0	0	0	6.84E-05	0.000144697	0.000204541	0.000784408	0	0	0	0	0.000731707	0.000155231	0	0.017389144	0
Bacteria;Other;Other	0.000421301	0.000139558	0.000194087	8.06E-05	8.24E-05	0.000220881	0.000237398	0	0.000184638	0.0001459	0.000427272	0.000310366	0	9.65E-05	6.76E-05	8.52E-05	0.000452489	0	0	0	6.09E-05	6.79E-05	0	0	0	9.06E-05	0	9.46E-05	0.000487771	0.000286697	0.000585333	0.000175085	0	0	0	0.000189036	6.84E-05	0.000289394	0.000306811	0.000241356	0	0	0.000109004	0.000135373	0	0.000155231	0	0.000496833	0.00029964
Bacteria;__Acidobacteria;__Acidobacteria	0	0	0	0	0	0	0	0	0	0	0	0	0	0	0	0	0	0	0	0	0	0	0	0	0	0	0	0	0.000627134	0.000621177	0.00083619	0.000350171	0	0	0	0	0.000410397	0.000434091	0.000715893	0.000362035	0	0	0	0	0.001219512	0.000620925	0.000151538	0.000372625	0
Bacteria;__Acidobacteria;__Holophagae	0	0	0	0	0	0	0	8.52E-05	0	0	0	0	0	0	0	0	0.000452489	0	0	0	0	0	0	0	0	0	0	0	0.001045223	0.000477829	0.001337905	0.000437713	0	0	0	0	0.000683995	0	0.001124974	0.000724069	0	0	0	0	0.001219512	0.001086619	0.000378845	0.000745249	0
Bacteria;__Acidobacteria;__RB25	0	0	0	0	0	0	0	0	0	0	0	0	0	0	0	0	0	0	0	0	0	0	0	0	0	0	0	0	0.000348408	0.000143349	0.000418095	8.75E-05	0	0	0	0	0.000273598	0.000144697	0.000460217	0	0	0	0	0	0	0	0.000227307	0.000248416	0
Bacteria;__Actinobacteria;__Acidimicrobiia	0	0	0	0	0	0	0	0	0	7.30E-05	0	0	0.000119818	0	6.76E-05	0	0	0	0	0	6.09E-05	0	0	0	0	0	0	0	0.002996307	0.001911315	0.005100761	0.002101024	0	0	0	9.45E-05	0.00253078	0.001446969	0.003426058	0.00199119	0	0	0	0	0.003414634	0.004036014	0.001818457	0.002484163	0
Bacteria;__Actinobacteria;__Actinobacteria	8.43E-05	6.98E-05	0.000129391	0	0	0.000220881	0	8.52E-05	0.000276957	0.0001459	0.000305194	0.000155183	0.000119818	0.001061879	6.76E-05	0	0	0.000277277	0.000275938	0	0.000121758	0.000271758	0	0	0	0.000181225	0.000145571	0.000189143	0.00090586	0.000573394	0.001839619	0.000700341	0	0	0	0.000189036	0.000957592	0.001157575	0.001431786	0.000482713	0	0.000145858	0.000218007	0	0.00097561	0.001397082	0.000151538	0.000869457	0.00019976
Bacteria;__Actinobacteria;__Coriobacteriia	0.000505561	0.001046682	0.000776347	0.000645109	0.000824334	0.000515388	0.000474796	0.000936968	0.001477105	0.0002918	0.000854544	0.000931099	0.000479272	0.000772275	0.000811633	0.000766414	0.001357466	0.000554554	0.000275938	0.00076864	0.000974066	0.000543515	0.000583139	0.000572373	0.000352858	0.00036245	0.000509499	0.000851144	0.000766497	0.000382263	0.00083619	0.000437713	0.000801764	0.000562905	0.000467508	0.000283554	0	0.000144697	0.000153406	0.000181017	0	0.000437573	0.000763026	0.000947611	0.000487805	0	0.000757691	0.000621041	0.000399521
Bacteria;__Actinobacteria;__OPB41	0	0	0	0	0	0	0	0	0	0	0	0	0	0	0	0	0	0	0	0	0	0	0	0	0	0	0	0	0	0	0	8.75E-05	0	0	0	0	0	0	5.11E-05	6.03E-05	0	0	0	0	0	0	0	0	0
Bacteria;__Actinobacteria;__Thermoleophilia	0	0	0	0	0	0	0	0	0	0	0	0	0	0	0	0	0	0	0	0	0	0	0	0	0	0	0	0	6.97E-05	4.78E-05	0.000250857	0	0	0	0	0	0.000136799	0	5.11E-05	0	0	0	0	0	0.000243902	0.000155231	0	0.000248416	0
Bacteria;__Armatimonadetes;__c	0	0	0	0	0	0	0	0	0	0	0	0	0	0	0	0	0	0	0	0	0	0	0	0	0	0	0	0	0	0	0	0	0	0	0	0	0	0	0	0	0	0	0	0	0	0	0	0	0
Bacteria;__BD1-5;__c	0	0	0	0	0	0	0	0	0	0	0	0	0	0	0	0	0	0	0	0	0	0	0	0	0	0	0	0	0.000278726	0.000238914	0.000585333	0	0	0	0	0	6.84E-05	0.000289394	0.000153406	0.000181017	0	0	0	0	0.000487805	0.000155231	7.58E-05	0.000248416	0
Bacteria;__Bacteroidetes;Other	0.00016852	0	0	0	8.24E-05	7.36E-05	7.91E-05	0	9.23E-05	7.30E-05	6.10E-05	0	0.000119818	9.65E-05	0	0.000255471	0	0	0	0	0.000182637	0	8.33E-05	0.000127194	0	9.06E-05	0	9.46E-05	0.000627134	0.000525612	0.000668952	0.000437713	0	0	0	0	6.84E-05	0.000289394	0.000357946	0.000543052	0	0.000145858	0	0	0.00097561	0	0.000681922	0.000745249	0
Bacteria;__Bacteroidetes;__Bacteroidia	0.346562184	0.46682018	0.237238791	0.273526329	0.407468469	0.343248417	0.24626098	0.300681431	0.734028804	0.363145608	0.257400964	0.304314091	0.447879224	0.328410078	0.321474467	0.285531806	0.178733032	0.304727575	0.08388521	0.243274404	0.18750761	0.143555948	0.155614795	0.209743068	0.381792519	0.396429866	0.43132688	0.407981842	0.257473347	0.316418196	0.213813864	0.423881642	0.311685709	0.287644244	0.291725105	0.223440454	0.13502052	0.240486181	0.148854571	0.194472938	0.457223796	0.177946324	0.323195989	0.268376878	0.247804878	0.090965539	0.532959539	0.28145572	0.23611666
Bacteria;__Bacteroidetes;__Class_Incertae_Sedis	0	0	0	0	0	0	0	0	0	0	0	0	0	0	0	0	0	0	0	0	0	0	0	0	0	0	0	0	0	4.78E-05	0	0	0	0	0	0	0	0	0	0	0	0	0	0	0	0.000155231	0	0	0
Bacteria;__Bacteroidetes;__Cytophagia	0	0	0	0	0	0	0	0	0	0	0	0	0	0	0	0	0	0	0	0	0	0	0	6.36E-05	0	0	0	9.46E-05	0.002299491	0.001576835	0.004180952	0.003151536	0	0	0	0	0.001504788	0.001446969	0.003170382	0.003439329	0	0	0	0	0.003658537	0.002483701	0.002651917	0.00273258	9.99E-05
Bacteria;__Bacteroidetes;__Flavobacteria	0.00016852	0	0	8.06E-05	8.24E-05	0	0	0	0	0	0	0	0	0	0	0.000170314	0	0	0	0	0.000121758	6.79E-05	0	6.36E-05	0	9.06E-05	7.28E-05	9.46E-05	0.00404153	0.003010321	0.005351618	0.005165018	0.000200441	0.000187635	0	0	0.002257182	0.003472725	0.004141951	0.004887468	0	0	0	6.77E-05	0.004878049	0.004346476	0.005076527	0.004471494	0
Bacteria;__Bacteroidetes;__SB-1	0	0	0	0	0	0	0	0	0	0	0	0	0	0	0	0	0	0	0	0	0	0	0	0	0	0	0	0	0.000139363	0	0	0	0	0	0	0	0	0	0	6.03E-05	0	0	0	0	0.000243902	0	0.000151538	0	0
Bacteria;__Bacteroidetes;__SB-5	0	0	0	0	0	0	0	0	0	0	0	0	0	0	0	0	0	0	0	0	0	0	0	0	0	0	0	0	0	0	0	0	0	0	0	0	0	0	0	0	0	0	0	0	0	0	0.000151538	0	0
Bacteria;__Bacteroidetes;__Sphingobacteriia	0	0	0	0	0	0	0	0	0	0	0	0	0	0	0	0	0	0	0	0	0	0	0	0	0	0	7.28E-05	0	0.000975542	0.000812309	0.001170666	0.001050512	0	0	0	0	0.000547196	0.001302272	0.001534056	0.001025765	0	0	0	0	0.000731707	0.001086619	0.001212305	0.000869457	0
Bacteria;__Bacteroidetes;__VC2.1_Bac22	0	0	0	0	0	0	0	0	0	0	0	0	0	0	0	0	0	0	0	0	0	0	0	6.36E-05	0	0	0	0	0	0	0	0	0.000200441	0	0	9.45E-05	0	0	5.11E-05	6.03E-05	0	0	0	0	0	0.000155231	0	0	0
Bacteria;__Bacteroidetes;__vadinHA17	0	0	0	0	0	0	0	0	0	0	0	0	0	0	0	0	0	0	0	0	0	0	0	0	0	0	0	0	0	0	0	8.75E-05	0	0	0	0	0	0	0	0	0	0	0	0	0	0	7.58E-05	0.000124208	0
Bacteria;__Candidate_division_BRC1;__c	0	0	0	0	0	0	0	0	0	0	0	0	0	0	0	0	0	0	0	0	0	0	0	0	0	0	0	0	0	0	0	0	0	0	0	0	0	0	0	0	0	0	0	0	0	0	0	0	0
Bacteria;__Candidate_division_OD1;__c	0	0	0	0	0	0	0	0	0	0	0	0	0	0	0	0	0	0	0	0	0	0	0	0	0	0	0	0	0.000139363	0	0.000418095	0	0	0	0	0	0	0	5.11E-05	0.000181017	0	0	0	0	0	0.000155231	0.000227307	0	0
Bacteria;__Candidate_division_SR1;__c	0	0	0	0	0	0	0	0	0	0	0	0	0	0	0	0	0	0	0	0	0	0	0	0	0	0	0	0	6.97E-05	9.56E-05	0	0	0	0	0	0	0.000205198	0	0.00010227	0.000120678	0	0	0	0	0	0.000465694	0	0.000124208	0
Bacteria;__Candidate_division_TM7;__c	0.005645433	0.006070756	0.005499127	0.006370454	0.004121672	0.011559417	0.00759674	0.026320273	0.002307976	0.004231106	0.005005188	0.013811297	0.008027798	0.008784632	0.003584714	0.011411053	0.00361991	0.005129627	0.007450331	0.014027671	0.019359552	0.003464909	0.006914362	0.00559654	0.007410021	0.009242479	0.00356649	0.004823151	0.010103826	0.004634939	0.017141901	0.008316554	0.007416316	0.010319917	0.012973352	0.007561437	0.003283174	0.000723484	0.001994273	0.002413564	0.012464589	0.023920653	0.009592326	0.007377826	0.011463415	0.016609749	0.005909986	0.005713576	0.002996404
Bacteria;__Candidate_division_WS3;__c	0	0	0	0	0	0	0	0	0	0	0	0	0	0	0	0	0	0	0	0	0	0	0	0	0	0	0	0	0.000139363	0	0.000167238	8.75E-05	0	0	0	0	0	0	5.11E-05	0	0	0	0	0	0	0	0.000151538	0	0
Bacteria;__Chlamydiae;__Chlamydiae	0	6.98E-05	0	0	0	0	7.91E-05	0	0	0	0	0	0	0	0	0	0	0.000138639	0	0.00019216	6.09E-05	0	8.33E-05	0.000127194	0	0	0	0	6.97E-05	0	8.36E-05	0	0	0	0	0	0	0	0	0.000120678	0	0	0	0	0	0	0	0	0
Bacteria;__Chlorobi;__Chlorobia	0	0	0	0	0	0	0	0	0	0	0	0	0	0	0	0	0	0	0	0	0	0	0	0	0	0	0	0	0	0	0	0	0	0	0	0	0	0	0	0	0	0	0	0	0.000243902	0	0	0	0
Bacteria;__Chlorobi;__Ignavibacteria	0	0	0	0	0	0	0	0	0	0	0	0	0	0	0	0	0	0	0	0	0	0	0	0	0	0	0	0	0	0	8.36E-05	0	0	0	0	0	6.84E-05	0.000144697	5.11E-05	0	0	0	0	0	0	0	0	0	0
Bacteria;__Chloroflexi;Other	0	0	0	0	0	0	0	0	0	0	0	0	0	0	0	0	0	0	0	0	0	0	0	0	0	0	0	0	0	0	8.36E-05	0	0	0	0	0	0	0	5.11E-05	0	0	0	0	0	0	0	0	0	0
Bacteria;__Chloroflexi;__Anaerolineae	0	0	0	0	0	0	0	0	0	0	0	0	0	0	0	0	0	0	0	0	0	0	0	0	0	0	0	0	0	4.78E-05	0	0	0	0	0	0	0	0	5.11E-05	0	0	0	0	0	0	0	0	0	0
Bacteria;__Chloroflexi;__Caldilineae	0	0	0	8.06E-05	0	0	0	0	9.23E-05	0	6.10E-05	0	0	9.65E-05	0	0	0	0	0	0	0.000121758	0	0.000166611	6.36E-05	0	0	0	9.46E-05	0.000209045	4.78E-05	0.000334476	0.000175085	0	0	0	9.45E-05	0.000205198	0.000578787	0.000153406	0.000241356	0	0	0	6.77E-05	0.000487805	0	0.000378845	0.000124208	9.99E-05
Bacteria;__Chloroflexi;__JG30-KF-CM66	0	0	0	0	0	0	0	0	0	0	0	0	0	0	0	0	0	0	0	0	0	0	0	0	0	0	0	0	0.000209045	4.78E-05	8.36E-05	0	0	0	0	0	6.84E-05	0.000144697	0.00010227	0	0	0	0	0	0	0	0.000151538	0.000124208	0
Bacteria;__Chloroflexi;__KD4-96	0	0	0	8.06E-05	0	0	0	0	0	0	0	0	0	0	0	0	0	0	0	0	6.09E-05	0	8.33E-05	0	0	0	0	0	0.000209045	9.56E-05	0.000250857	0	0	0	0	0	0.000205198	0	0.000153406	6.03E-05	0	0	0	0	0	0.000465694	0.000151538	0	0
Bacteria;__Chloroflexi;__S085	0	0	0	0	0	0	0	0	0	0	0	0	0	0	0	0	0	0	0	0	0	0	0	0	0	0	0	0	0.000139363	0	0	0	0	0	0	0	6.84E-05	0	0	0	0	0	0	0	0.000243902	0	0	0.000124208	0
Bacteria;__Chloroflexi;__SAR202_clade	0	0	0	0	0	0	0	0	0	0	0	0	0	0	0	0	0	0	0	0	0	0	0	0	0	0	0	0	6.97E-05	0.000143349	0.000334476	0	0	0	0	0	6.84E-05	0.000434091	0.000460217	0.000181017	0	0	0	0	0.000243902	0.000155231	7.58E-05	0.000248416	0
Bacteria;__Chloroflexi;__TK10	0	0	0	0	0	0	0	0	0	0	0	0	0	0	0	0	0	0	0	0	0	0	0	0	0	0	0	0	0	0	0	0	0	0	0	0	6.84E-05	0.000144697	0	6.03E-05	0	0	0	0	0	0	0	0	0
Bacteria;__Chloroflexi;__Thermomicrobia	0	0	0	0	0	0	0	0	0	0	0	0	0	0	0	0	0	0	0	0	0	0	0	0	0	0	0	0	6.97E-05	0	0	0	0	0	0	0	6.84E-05	0	5.11E-05	0	0	0	0	0	0	0	0	0	0
Bacteria;__Cyanobacteria;Other	0	0	0	0	0	0	0	0	0	0	0	0	0	0	0	0	0	0	0	0	0	0	0	0	0	0	0	0	0	0	0	8.75E-05	0	0	0	0	0	0	0.000153406	0	0	0	0	0	0	0	0	0	0
Bacteria;__Cyanobacteria;__4C0d-2	0.001432423	0.003698276	0.000841043	0.000322555	0.004533839	0.001104403	0.000949592	0.001448041	0.000184638	0.001167202	0.000854544	0.000931099	0.005391804	0.001254947	0.000676361	0.000851571	0.000904977	0.000277277	0.000551876	0.00076864	0.000182637	0.000679394	0.000333222	0.000445179	0.002117149	0.006342878	0.015139384	0.002553433	0.007525608	0.049741972	0.004180952	0.004026963	0.002405292	0.004690872	0.00198691	0.001606805	0.002941176	0.002170453	0.001994273	0.02027394	0.002266289	0.005396733	0.004033137	0.003045891	0.037804878	0.011021422	0.018108804	0.008446156	0.001198562
Bacteria;__Cyanobacteria;__Cyanobacteria	0	0	0	0	0	0	0	0	0	0	0	0	0	0	0	0	0	0	0	0	0	0	0	0	0	0	0	0	0.001463313	0.001672401	0.002508571	0.000787884	0	0	0	0	0.001709986	0.000289394	0.001738597	0.001568817	0	0	0	0	0.002926829	0.002328469	0.000909229	0.001863123	0
Bacteria;__Cyanobacteria;__ML635J-21	0	0	0	0	0	0	0	0	0	0	0	0	0	0	0	0	0	0	0	0	0	0	0	0	0	0	0	0	0	0	8.36E-05	8.75E-05	0	0	0	0	0	0	0	0	0	0	0	0	0	0.000310463	0.000151538	0.000124208	0
Bacteria;__Cyanobacteria;__MLE1-12	0	0	0	0	0	0	0	0	0	0	0	0	0	0	0	0	0	0	0	0	0	0	0	0	0	0	0	0	0	0	8.36E-05	0	0	0	0	0	0	0	5.11E-05	0.000120678	0	0	0	0	0	0	0	0	0
Bacteria;__Cyanobacteria;__SM1D11	0	0	0	0	0	0	0	0	0	0	0	0	0	0	0	0	0	0	0	0	0	0	0	0	0	0	0	0	0	9.56E-05	8.36E-05	0	0	0	0	0	0	0	5.11E-05	0	0	0	0	0	0	0	0	0	0
Bacteria;__Deferribacteres;__Deferribacteres	0.001011122	0.00055823	0.002070259	0.000887025	0.001236502	0.002797821	0.003640104	0.005366269	0.000553914	0.00744091	0.002258439	0.00450031	0.004313444	0.007529684	0.000743997	0.001107042	0.008597285	0.003050049	0.005242826	0.001537279	0.007670766	0.009647395	0.010413196	0.001462732	0.001411433	0.010601667	0.004731058	0.00236429	0.000139363	0.004539373	0.000668952	8.75E-05	0.007817198	0.002251618	0.003623188	0.003024575	0.017099863	0.011575749	0.024289221	0.000965426	0.002832861	0.011960327	0.007848267	0.002775146	0.00804878	0.009469109	0.000303076	0.000745249	0.004194966
Bacteria;__Deinococcus-Thermus;__Deinococci	0	0	0	0	0	0	0	0	0	0	0	0	0	0	0	0	0	0	0	0	0	0	0	0	0	0	0	0	0	0	0	8.75E-05	0	0	0	0	0	0	5.11E-05	0	0	0	0	0	0	0	0	0	0
Bacteria;__Elusimicrobia;__Elusimicrobia	0	0	0	0	0	0	0	0	0	0	0	0	0	0	0	0	0	0	0	0	0	0	0	0	0	0	0	0	0	0	0	0	0	0	0	0	0	0	0	0	0	0	0	0	0	0	0	0	0
Bacteria;__Fibrobacteres;__Fibrobacteria	0	0	0	0	0	0	0	0	0	0	0	0	0	0	0	0	0	0	0	0	0	0	0	0	0	0	0	0	6.97E-05	0	8.36E-05	0	0	0	0	0	0	0	0	6.03E-05	0	0	0	0	0	0	0	0	0
Bacteria;__Firmicutes;Other	0	0	0	0	0	0	0	0	0	0	6.10E-05	0	0	0	0	0.000170314	0	0	0	0	0	0	0	0	0	0	0	0	0	4.78E-05	0	0	0	0	0	0	6.84E-05	0	0	0	0	0	0	0	0	0	7.58E-05	0	0
Bacteria;__Firmicutes;__Bacilli	0.044236603	0.031260903	0.004981562	0.084589952	0.003627071	0.096672066	0.017409195	0.024446337	0.006739291	0.005471258	0.006958433	0.027001862	0.005990894	0.00656434	0.021846466	0.016946266	0.004524887	0.006931928	0.22406181	0.019215988	0.011506149	0.006861879	0.010079973	0.026011193	0.002822865	0.007973904	0.003348133	0.005579724	0.001532994	0.002006881	0.001003428	0.000875427	0.005411906	0.005066141	0.004324451	0.00463138	0.001573187	0.000868181	0.001073839	0.000965426	0.005665722	0.003063011	0.004469152	0.005550291	0.000731707	0.002018007	0.001212305	0.00136629	0.004994007
Bacteria;__Firmicutes;__Clostridia	0.548955174	0.439746005	0.581225335	0.340375776	0.519165774	0.465248123	0.649442114	0.517376491	0.09961226	0.532900496	0.64408228	0.56424581	0.40690151	0.491263635	0.576056814	0.610235885	0.684162896	0.614723416	0.575883002	0.646233666	0.644526969	0.768054895	0.742252582	0.655431188	0.518701482	0.495197535	0.299002839	0.484963117	0.443244373	0.454319572	0.570532653	0.328109954	0.538384446	0.570034712	0.572463768	0.621928166	0.552188782	0.510345825	0.510533852	0.203946178	0.458356941	0.671091015	0.560933072	0.636523623	0.536341463	0.66671841	0.339899985	0.555583157	0.602277267
Bacteria;__Firmicutes;__Erysipelotrichi	0.003623188	0.002860931	0.005046257	0.004354488	0.007089275	0.008246208	0.003560972	0.003407155	0.01172452	0.006638459	0.004822072	0.007759156	0.008626887	0.017376195	0.004734528	0.007068041	0.002714932	0.004436434	0.004966887	0.003458878	0.006940217	0.003057273	0.002999	0.003815823	0.008115737	0.006614715	0.005240556	0.00652544	0.002508536	0.004443807	0.001756	0.00262628	0.001603528	0.00328361	0.002805049	0.004064272	0.001025992	0.000578787	0.000613622	0.001025765	0.005665722	0.00743874	0.004905167	0.004128875	0.001463415	0	0.001742688	0.001614706	0.004694367
Bacteria;__Fusobacteria;__Fusobacteria	0	0	0	0	0	0	0	0	0	0	0	0	0	0	0	0	0	0	0	0	0	0	0	0	0	0	0	0	0.000139363	0.000143349	0.000250857	0	0	0	0	0	0.000205198	0	0.000153406	0.000422374	0	0	0	0	0.000243902	0	7.58E-05	0.000124208	0
Bacteria;__GOUTA4;__c	0	0	0	0	0	0	0	0	0	0	0	0	0	0	0	0	0	0	0	0	0	0	0	0	0	0	0	0	0	0	0	8.75E-05	0	0	0	0	0	0	0	0	0	0	0	0	0	0.000155231	0	0	0
Bacteria;__Gemmatimonadetes;__Gemmatimonadetes	0	0	0	0	0	0	0	0	0	0	0	0	0	0	0	0	0	0	0	0	0	0	0	0	0	0	0	0	0.000557452	0.00033448	0.001170666	0.000525256	0	0	0	0	0.000341997	0.000144697	0.000664758	0.000362035	0	0	0	0	0.000487805	0.000310463	0.000378845	0.000496833	0
Bacteria;__JL-ETNP-Z39;__c	0	0	0	0	0	0	0	0	0	0	0	0	0	0	0	0	0	0	0	0	0	0	0	0	0	0	0	0	6.97E-05	4.78E-05	8.36E-05	8.75E-05	0	0	0	0	0	0	5.11E-05	0	0	0	0	0	0	0.000155231	0	0.000124208	0
Bacteria;__Lentisphaerae;__Lentisphaeria	0	0	0	0	0	0	0	0	0	0	0	0	0	0	0	0	0	0	0	0	0	0	0	0	0	0	0	0	0	9.56E-05	0	0	0	0	0	0	0	0	0	6.03E-05	0	0	0	0	0	0	0	0	0
Bacteria;__NPL-UPA2;__c	0	0	0	0	0	0	0	0	0	0	0	0	0	0	0	0	0	0	0	0	0	0	0	0	0	0	0	0	0	4.78E-05	8.36E-05	0	0	0	0	0	0	0	0	0	0	0	0	0	0	0	0	0	0
Bacteria;__Nitrospirae;__Nitrospira	0	0	0	0	0	0	0	0	0	0	0	0	0	0	0	0	0	0	0	0	0	0	0	0	0	0	0	0	0.00090586	0.000382263	0.001254285	0.000612799	0	9.38E-05	0	0	0.000615595	0.000289394	0.00127838	0.000543052	0	0	0	0	0.00097561	0.001862776	0.000606152	0.000372625	0
Bacteria;__Planctomycetes;__Phycisphaerae	0	0	0	0	0	0	0	0	0	0	0	0	0	0	0	0	0	0	0	0	0	0	0	0	0	0	0	0	0	4.78E-05	8.36E-05	0	0	0	0	0	0	0	5.11E-05	6.03E-05	0	0	0	0	0.000243902	0	0	0.000248416	0
Bacteria;__Planctomycetes;__Planctomycetacia	0	0	0	0	0	0	0	0	0	0	0	0	0	0	0	0	0	0	0	0	0	0	0	0	0	0	0	0	0	4.78E-05	8.36E-05	0	0	0	0	0	0	0	5.11E-05	0	0	0	0	0	0.000243902	0.000465694	0	0	0
Bacteria;__Proteobacteria;Other	0	0	0	0	0	0	7.91E-05	0	9.23E-05	7.30E-05	6.10E-05	0	0	0	0	0	0	0	0	0	0	0	0	0	0	0	0	0	0	0.000143349	0	8.75E-05	0.000200441	0	0	0	0.000205198	0.000144697	0.000357946	0.000120678	0	0	0	0	0	0.000155231	0.000151538	0.000124208	9.99E-05
Bacteria;__Proteobacteria;__AEGEAN-245	0	0	0.000194087	8.06E-05	0.000164867	7.36E-05	0	8.52E-05	0	0.0001459	0	0	0.000119818	0	0	0.000170314	0	0	0	0	0	0.000135879	8.33E-05	0	0	0	0	0	0.001254268	0.000812309	0.00259219	0.000875427	0	9.38E-05	0.000116877	0	0.00123119	0.000868181	0.002198814	0.001387799	0	0.000145858	0	0	0.00097561	0.005898789	0.000530383	0.005216743	9.99E-05
Bacteria;__Proteobacteria;__Alphaproteobacteria	0.000252781	0.000279115	0.000258782	0.000483832	0.000329734	0.000441761	7.91E-05	0.000511073	0	0.000364751	0.00054935	0	0.000119818	0.000386138	0.000338181	0.000340628	0	0.000277277	0	0	0.000304395	6.79E-05	0.000416528	0.000127194	0.000352858	9.06E-05	0.00145571	0.000662001	0.016235802	0.012327982	0.024751233	0.010242493	0.004008819	0.002251618	0.000935016	0.000850662	0.016757866	0.009115902	0.023010841	0.018041393	0	0.000729288	0.000436015	0.000203059	0.029756098	0.02995964	0.010834975	0.023475345	0.001098682
Bacteria;__Proteobacteria;__Betaproteobacteria	0.004971352	0.014165097	0.004463997	0.007580034	0.009314978	0.008540716	0.003560972	0.016183986	0.040251108	0.010796615	0.006653238	0.008224705	0.015696142	0.028574187	0.008725059	0.007153198	0.013574661	0.00582282	0.006346578	0.002305919	0.006392305	0.004144303	0.002165945	0.003625032	0.007762879	0.008698804	0.008588689	0.00888973	0.021252874	0.014478211	0.008863617	0.020222358	0.002204851	0.002814523	0.003740065	0.002079395	0.001162791	0.000289394	0.000767028	0.00132746	0.008498584	0.006417736	0.013080445	0.005821037	0.010731707	0.004191245	0.040081831	0.030431002	0.002197363
Bacteria;__Proteobacteria;__Candidatus_Thiobios	0	0	0	0	0	0	0	0	0	0	0	0	0	0	0	0	0	0	0	0	0	0	0	0	0	0	0	0	6.97E-05	4.78E-05	0.000167238	8.75E-05	0	0	0	0	0	0	0.000204541	0.000120678	0	0	0	0	0	0	7.58E-05	0.000124208	0
Bacteria;__Proteobacteria;__Deltaproteobacteria	0.011796427	0.012978857	0.018955813	0.014676236	0.015579919	0.016050655	0.019941442	0.015672913	0.008401034	0.016997374	0.021180492	0.017380509	0.017133956	0.022782122	0.022455191	0.021033807	0.016289593	0.018161653	0.015728477	0.018255188	0.018750761	0.015626062	0.017410863	0.014054948	0.019760056	0.018031896	0.015066599	0.015698884	0.016932618	0.022792431	0.023915043	0.014619627	0.085588294	0.076273572	0.081930809	0.096691871	0.203488372	0.184633193	0.234710575	0.058649611	0.016997167	0.023920653	0.019729671	0.023148775	0.019268293	0.023595157	0.007955751	0.01565023	0.112764682
Bacteria;__Proteobacteria;__Epsilonproteobacteria	0.015925177	0.006140535	0.009898428	0.009273446	0.007254142	0.019658371	0.020495371	0.019505963	0.021418021	0.023927633	0.015076604	0.028243327	0.021926671	0.030987547	0.020290835	0.011070425	0.066063348	0.016913905	0.034216336	0.021521906	0.04371119	0.022895577	0.029073642	0.013164589	0.025405787	0.014407394	0.043962443	0.026101759	0.006619748	0.043577982	0.035956184	0.009979865	0.007215875	0.008068299	0.0071295	0.006521739	0.023050616	0.015048473	0.012323584	0.007361371	0.016430595	0.039819137	0.033355134	0.019764451	0.054634146	0.098571872	0.013789968	0.019749099	0.009388734
Bacteria;__Proteobacteria;__Gammaproteobacteria	0.011206606	0.01165306	0.126156434	0.253447303	0.011293381	0.022382565	0.020970167	0.055706985	0.010062777	0.010431865	0.028322041	0.018466791	0.012461059	0.017086591	0.011227596	0.019756451	0.01040724	0.011784278	0.034492274	0.014796311	0.017107025	0.01236497	0.012412529	0.049224116	0.010232886	0.010782892	0.045927651	0.010875733	0.00850115	0.006068425	0.012710093	0.004989933	0.013028663	0.013603528	0.010986442	0.009546314	0.007865937	0.005353784	0.012630395	0.008206118	0.009065156	0.00991832	0.007085241	0.01786923	0.011463415	0.014746973	0.004773451	0.010806111	0.01398322
Bacteria;__Proteobacteria;__JTB23	0	0	0	0	0	0	0	0	0	0	0	0	0	0	0	0	0	0	0	0	0	0	0	0	0	0	0	0	0	4.78E-05	0.000167238	0	0	0	0	0	0	0.000289394	0.00010227	6.03E-05	0	0	0	0	0	0.000310463	0.000151538	0	0
Bacteria;__Proteobacteria;__Milano-WF1B-44	0	0	0	0	0	0	0	0	0	0	0	0.000155183	0	0	0	0	0	0	0	0	0	0	8.33E-05	0	0.000352858	0	7.28E-05	0	0	0	0	0	0	0	0	0	0	0	0	0	0	0.000145858	0	6.77E-05	0	0	0	0	0
Bacteria;__Proteobacteria;__SC3-20	0	0	0	0	0	0	0	0	0	0	0	0	0	0	0	0	0	0	0	0	0	0	0	0	0	0	0	0	0	0	0	0	0	0	0	0	6.84E-05	0	5.11E-05	0	0	0	0	0	0	0	0	0	0
Bacteria;__Proteobacteria;__SPOTSOCT00m83	0	0	0	0	0	0	0	0	0	0	0	0	0	0	0	0	0	0	0	0	0	0	0	0	0	0	0	0	6.97E-05	0	0	0	0	0	0	0	0	0	0	0	0	0	0	0	0	0	0	0	0
Bacteria;__Proteobacteria;__Skagenf62	0	0	0	0	0	0	0	0	0	0	0	0	0	0	0	0	0	0	0	0	0	0	0	0	0	0	0	0	6.97E-05	0	0	0	0	0	0	0	0	0	0	0	0	0	0	0	0	0	0	0	0
Bacteria;__Proteobacteria;__TA18	0	0	0	0	0	0	0	0	0	0	0	0	0	0	0	0	0	0	0	0	0	0	0	0	0	0	0	0	6.97E-05	0	8.36E-05	0	0	0	0	0	0	0	0	6.03E-05	0	0	0	0	0	0	0	0.000124208	0
Bacteria;__RF3;__c	0	0	0	0	0	0	0	0	0	0	0	0	0	0	0	0	0	0	0	0	0	0	0	0	0	0	0	0	6.97E-05	0	0.000167238	0	0	0	0	0	0	0	5.11E-05	6.03E-05	0	0	0	0	0	0	0	0	0
Bacteria;__Spirochaetes;__Spirochaetes	0	0	0	0	0	0	0	0	0	0	0	0	0	0	0	0	0	0	0	0	0	0	0	0	0	0	0	0	0.000278726	0.000143349	8.36E-05	0	0	0	0	0	0	0	0.000255676	0.000241356	0	0	0	0	0	0.000155231	7.58E-05	0.000248416	0
Bacteria;__Synergistetes;__Synergistia	0	0	0	0	0	0	0	0	0	0	0	0	0	0	0	0	0	0	0	0	0	0	0	0	0	0	0	0	6.97E-05	0	0	0	0	0	0	0	0	0	0	0	0	0	0	0	0	0	0	0	0
Bacteria;__TA06;__c	0	0	0	0	0	0	0	0	0	0	0	0	0	0	0	0	0	0	0	0	0	0	0	0	0	0	0	0	0	0	0	0	0	0	0	0	6.84E-05	0	0	0	0	0	0	0	0	0	0	0	0
Bacteria;__TM6;__c	0	0	0	0	0	0	0	0	0	0	0	0	0	0	0	0	0	0	0	0	0	0	0	0	0	0	0	0	0.000278726	4.78E-05	8.36E-05	0	0	0	0	0	0	0	0.00010227	0	0	0	0	0	0	0	0	0	0
Bacteria;__Tenericutes;__Mollicutes	0.002106505	0.001814249	0.000711652	0.00177405	0.005687907	0.002208806	0.004194033	0.010732538	0.001292467	0.006273709	0.003540255	0.002017381	0.007668344	0.011777199	0.005613798	0.004257856	0.007692308	0.005961458	0.004139073	0.009223674	0.032813832	0.007065697	0.007664112	0.015199695	0.002822865	0.002355926	0.017686877	0.001134859	0.002160128	0.003392584	0.004264571	0.000962969	0.004409701	0.002439253	0.001285647	0.002079395	0.000478796	0.000289394	0.000460217	0.000241356	0.003966006	0.00495916	0.0088293	0.002910518	0.003170732	0.002328469	0.004243067	0.001738914	0.001697962
Bacteria;__Thermotogae;__Thermotogae	0	0	0	0	0	0	0	0	0	0	0	0	0	0	0	0	0	0	0	0	0	0	0	0	0	0	0	0	6.97E-05	0	0	0	0	0	0	0	0	0	0	0	0	0	0	0	0	0.000155231	0	0	0
Bacteria;__Verrucomicrobia;__OPB35_soil_group	0	0	0	0	0	0	0	0	0	0	0	0	0	0	0	0	0	0	0	0	0	0	0	0	0	0	0	0	0	0	0	0	0	0	0	0	0	0	0	0	0	0	0	0	0	0	0	0	0
Bacteria;__Verrucomicrobia;__Opitutae	0	0	0	0	0	0	0	0	0	0	0	0	0	0	0	0	0	0	0	0	0	0	0	0	0	0	0	0	0	0	0.000250857	0	0	0	0	0	0.000136799	0	0.000153406	6.03E-05	0	0	0	0	0.000243902	0	0	0.000124208	0
Bacteria;__Verrucomicrobia;__Verrucomicrobiae	0.000926862	0.000418673	0.001358608	0.001290219	0.001401368	0.000736269	0.000712194	0.001448041	0.061115214	0.009264663	0.001464933	0.001396648	0.034028277	0.022589053	0.001082178	0.001362514	0.000452489	0.000693193	0.002483444	0.001152959	0.001461098	0.00108703	0.00074975	0.001017553	0.009880028	0.01214208	0.104083267	0.020332892	0.182983764	0.045728211	0.04573961	0.153024599	0.002405292	0.0102261	0.003506311	0.014933837	0.01880985	0.004485603	0.00010227	0.460689073	0.000566572	0.0123979	0.001308044	0.001218357	0	0.000310463	7.58E-05	0.000248416	0.000599281
Bacteria;__WCHB1-60;__c	0	0	0	0	0	0	0	0	0	0	0	0	0	0	0	0	0	0	0	0	0	0	0	0	0	0	0	0	0	0	0	0	0	0	0	0	0	0	5.11E-05	0	0	0	0	0	0	0	0.000151538	0	0
Unclassified;Other;Other	0	0.000209336	0	0	0.000577034	0	0.000237398	0	0	0	0	0.000155183	0.002875629	0.002509895	0.000135272	0.000255471	0	0.000138639	0	0.003266718	0	0.000271758	0.000333222	0	0.000705716	0.000271838	0	0	0.000139363	0	0	0	0.005011024	9.38E-05	0	9.45E-05	0	0	0.00010227	0.000120678	0	0	0.000109004	0	0	0	0	0.000248416	0.000499401
Table S3. Relative abundance of classes detected through 16S rRNA gene sequencing using fecal DNA (N=8/ group). Sample numbers 1-8: WT mice, 8-week-old, RD-fed; 9-16: Epac1–/– mice, 8-week-old, RD-fed; 17-24: Epac2–/– mice, 8-week-old, RD-fed; 25-32: WT mice, 16-week-old, RD-fed; 33-40: WT mice, 16-week-old, WD-fed; 41-48: Epac1–/– mice, 16-week-old, RD-fed; 49-56: Epac1–/– mice, 16-week-old, WD-…
[truncated: 23 more columns]
