# Supplementary material for: Deficiency of exchange protein directly activated by cAMP (EPAC)-1 in mice augments glucose intolerance, inflammation, and gut dysbiosis associated with Western diet
Source: Microbiome. 2022 Nov 4;10:187. doi: 10.1186/s40168-022-01366-0 (PMC9635209; doi:10.1186/s40168-022-01366-0)
Supplement: Supplementary file 6 — Additional file 5: Table S4. Relative abundance of orders detected through 16S rRNA gene sequencing using fecal DNA. [file 40168_2022_1366_MOESM5_ESM.csv]

Table S4. Relative abundance of orders detected through 16S rRNA gene sequencing using fecal DNA
Taxon	Sample numbers (1-72)
	1	2	3	4	5	6	7	8	9	10	11	12	13	14	15	16	17	18	19	20	21	22	23	24	25	26	27	28	29	30	31	32	33	34	35	36	37	38	39	40	41	42	43	44	45	46	47	48	49
Archaea;__Euryarchaeota;__Halobacteria;__Halobacteriales	0	0	0	0	0	0	0	0	0	0	0	0	0	0	0	0	0	0	0	0	0	0	0	0	0	0	0	0	6.97E-05	0	8.36E-05	0	0	0	0	0	0	0	0.00010227	0	0	0	0	0	0.000487805	0	7.58E-05	0	0
Archaea;__Thaumarchaeota;__Marine_Group_I;__Candidatus_Nitrosopumilus	0	0	0	0	8.24E-05	0	0	0	0	0	0	0	0	0	0	0	0	0	0	0	0	6.79E-05	0	0	0	0	0	0	0.000139363	0.000191131	0.000167238	8.75E-05	0	0	0	0	6.84E-05	0.000144697	0.000204541	0.000784408	0	0	0	0	0.000731707	0.000155231	0	0.017389144	0
Archaea;__Thaumarchaeota;__Marine_Group_I;__Cenarchaeales	0	0	0	0	0	0	0	0	0	0	0	0	0	0	0	0	0	0	0	0	0	0	0	0	0	0	0	0	0	0	0	0	0	0	0	0	0	0	0	0	0	0	0	0	0	0	0	0	0
Archaea;__Thaumarchaeota;__Marine_Group_I;__o	0	0	0	0	0	0	0	0	9.23E-05	0	0	0	0	0	0	0	0	0	0	0	0	0	0	0	0	0	0	0	0	0	0	0	0	0	0	0	0	0	0	0	0	0	0	0	0	0	0	0	0
Bacteria;Other;Other;Other	0.000421301	0.000139558	0.000194087	8.06E-05	8.24E-05	0.000220881	0.000237398	0	0.000184638	0.0001459	0.000427272	0.000310366	0	9.65E-05	6.76E-05	8.52E-05	0.000452489	0	0	0	6.09E-05	6.79E-05	0	0	0	9.06E-05	0	9.46E-05	0.000487771	0.000286697	0.000585333	0.000175085	0	0	0	0.000189036	6.84E-05	0.000289394	0.000306811	0.000241356	0	0	0.000109004	0.000135373	0	0.000155231	0	0.000496833	0.00029964
Bacteria;__Acidobacteria;__Acidobacteria;Other	0	0	0	0	0	0	0	0	0	0	0	0	0	0	0	0	0	0	0	0	0	0	0	0	0	0	0	0	6.97E-05	0	0	0	0	0	0	0	0	0	0	6.03E-05	0	0	0	0	0	0	0	0	0
Bacteria;__Acidobacteria;__Acidobacteria;__32-21	0	0	0	0	0	0	0	0	0	0	0	0	0	0	0	0	0	0	0	0	0	0	0	0	0	0	0	0	0	0	8.36E-05	0	0	0	0	0	6.84E-05	0	0	6.03E-05	0	0	0	0	0	0	0	0	0
Bacteria;__Acidobacteria;__Acidobacteria;__AT-s3-28	0	0	0	0	0	0	0	0	0	0	0	0	0	0	0	0	0	0	0	0	0	0	0	0	0	0	0	0	0	0	8.36E-05	0	0	0	0	0	0	0	5.11E-05	6.03E-05	0	0	0	0	0	0	0	0	0
Bacteria;__Acidobacteria;__Acidobacteria;__BPC015	0	0	0	0	0	0	0	0	0	0	0	0	0	0	0	0	0	0	0	0	0	0	0	0	0	0	0	0	0.000209045	9.56E-05	0	8.75E-05	0	0	0	0	6.84E-05	0.000144697	0	0	0	0	0	0	0.000487805	0.000155231	0	0	0
Bacteria;__Acidobacteria;__Acidobacteria;__BPC102	0	0	0	0	0	0	0	0	0	0	0	0	0	0	0	0	0	0	0	0	0	0	0	0	0	0	0	0	0.000278726	0.00033448	0.000334476	0	0	0	0	0	6.84E-05	0.000289394	0.000255676	0.000120678	0	0	0	0	0.000487805	0.000155231	7.58E-05	0.000248416	0
Bacteria;__Acidobacteria;__Acidobacteria;__Candidatus_Chloracidobacterium	0	0	0	0	0	0	0	0	0	0	0	0	0	0	0	0	0	0	0	0	0	0	0	0	0	0	0	0	0	0	0	0	0	0	0	0	0	0	0.00010227	0	0	0	0	0	0.000243902	0	0	0	0
Bacteria;__Acidobacteria;__Acidobacteria;__DA023	0	0	0	0	0	0	0	0	0	0	0	0	0	0	0	0	0	0	0	0	0	0	0	0	0	0	0	0	6.97E-05	9.56E-05	8.36E-05	0.000175085	0	0	0	0	6.84E-05	0	0.000204541	0	0	0	0	0	0	0.000310463	0	0	0
Bacteria;__Acidobacteria;__Acidobacteria;__DA052	0	0	0	0	0	0	0	0	0	0	0	0	0	0	0	0	0	0	0	0	0	0	0	0	0	0	0	0	0	0	0	0	0	0	0	0	0	0	5.11E-05	0	0	0	0	0	0	0	0	0	0
Bacteria;__Acidobacteria;__Acidobacteria;__PAUC26f	0	0	0	0	0	0	0	0	0	0	0	0	0	0	0	0	0	0	0	0	0	0	0	0	0	0	0	0	0	9.56E-05	0.000250857	8.75E-05	0	0	0	0	0.000136799	0	5.11E-05	6.03E-05	0	0	0	0	0	0	7.58E-05	0.000124208	0
Bacteria;__Acidobacteria;__Holophagae;__Acanthopleuribacterales	0	0	0	0	0	0	0	0	0	0	0	0	0	0	0	0	0	0	0	0	0	0	0	0	0	0	0	0	0	0	8.36E-05	0	0	0	0	0	0	0	0.00010227	0	0	0	0	0	0	0	0	0	0
Bacteria;__Acidobacteria;__Holophagae;__B276-D12	0	0	0	0	0	0	0	0	0	0	0	0	0	0	0	0	0	0	0	0	0	0	0	0	0	0	0	0	0	0	0	0	0	0	0	0	6.84E-05	0	0	0	0	0	0	0	0	0	0	0	0
Bacteria;__Acidobacteria;__Holophagae;__CA002	0	0	0	0	0	0	0	0	0	0	0	0	0	0	0	0	0	0	0	0	0	0	0	0	0	0	0	0	0.000139363	4.78E-05	0.000167238	0	0	0	0	0	0	0	0.000306811	6.03E-05	0	0	0	0	0	0.000155231	0	0	0
Bacteria;__Acidobacteria;__Holophagae;__NKB17	0	0	0	0	0	0	0	8.52E-05	0	0	0	0	0	0	0	0	0.000452489	0	0	0	0	0	0	0	0	0	0	0	0	0	0	0	0	0	0	0	0	0	0	0	0	0	0	0	0	0	0	0	0
Bacteria;__Acidobacteria;__Holophagae;__NS72	0	0	0	0	0	0	0	0	0	0	0	0	0	0	0	0	0	0	0	0	0	0	0	0	0	0	0	0	6.97E-05	9.56E-05	0.000167238	0	0	0	0	0	0	0	0.00010227	0	0	0	0	0	0	0	0	0.000124208	0
Bacteria;__Acidobacteria;__Holophagae;__Sva0725	0	0	0	0	0	0	0	0	0	0	0	0	0	0	0	0	0	0	0	0	0	0	0	0	0	0	0	0	0.000836179	0.000286697	0.000919809	0.000437713	0	0	0	0	0.000615595	0	0.000613622	0.000603391	0	0	0	0	0.001219512	0.000931388	0.000303076	0.000496833	0
Bacteria;__Acidobacteria;__Holophagae;__TK85	0	0	0	0	0	0	0	0	0	0	0	0	0	0	0	0	0	0	0	0	0	0	0	0	0	0	0	0	0	4.78E-05	0	0	0	0	0	0	0	0	0	6.03E-05	0	0	0	0	0	0	7.58E-05	0.000124208	0
Bacteria;__Acidobacteria;__RB25;__o	0	0	0	0	0	0	0	0	0	0	0	0	0	0	0	0	0	0	0	0	0	0	0	0	0	0	0	0	0.000348408	0.000143349	0.000418095	8.75E-05	0	0	0	0	0.000273598	0.000144697	0.000460217	0	0	0	0	0	0	0	0.000227307	0.000248416	0
Bacteria;__Actinobacteria;__Acidimicrobiia;__Acidimicrobiales	0	0	0	0	0	0	0	0	0	7.30E-05	0	0	0.000119818	0	6.76E-05	0	0	0	0	0	6.09E-05	0	0	0	0	0	0	0	0.002996307	0.001911315	0.005100761	0.002101024	0	0	0	9.45E-05	0.00253078	0.001446969	0.003426058	0.00199119	0	0	0	0	0.003414634	0.004036014	0.001818457	0.002484163	0
Bacteria;__Actinobacteria;__Actinobacteria;__Bifidobacteriales	8.43E-05	6.98E-05	0.000129391	0	0	0.000220881	0	8.52E-05	0.000276957	0.0001459	0.000305194	0	0.000119818	0.000965344	6.76E-05	0	0	0	0.000275938	0	0.000121758	0.000203818	0	0	0	0.000181225	7.28E-05	9.46E-05	0.000139363	0.000382263	0.000752571	8.75E-05	0	0	0	9.45E-05	6.84E-05	0	0.000204541	0	0	0	0.000218007	0	0	0	0	0	0.00019976
Bacteria;__Actinobacteria;__Actinobacteria;__Corynebacteriales	0	0	0	0	0	0	0	0	0	0	0	0	0	0	0	0	0	0	0	0	0	0	0	0	0	0	0	0	0.000487771	0.000143349	0.000334476	8.75E-05	0	0	0	0	0.000478796	0.000289394	0.000357946	0.000301696	0	0	0	0	0.000487805	0.000310463	7.58E-05	0.000621041	0
Bacteria;__Actinobacteria;__Actinobacteria;__Frankiales	0	0	0	0	0	0	0	0	0	0	0	0.000155183	0	9.65E-05	0	0	0	0.000138639	0	0	0	6.79E-05	0	0	0	0	7.28E-05	9.46E-05	0	0	0	0	0	0	0	9.45E-05	0	0.000144697	0	0	0	0.000145858	0	0	0	0.000155231	0	0	0
Bacteria;__Actinobacteria;__Actinobacteria;__Micrococcales	0	0	0	0	0	0	0	0	0	0	0	0	0	0	0	0	0	0.000138639	0	0	0	0	0	0	0	0	0	0	6.97E-05	4.78E-05	0.000585333	0.000175085	0	0	0	0	0.000205198	0.000144697	0.000306811	6.03E-05	0	0	0	0	0.000487805	0.000465694	7.58E-05	0.000124208	0
Bacteria;__Actinobacteria;__Actinobacteria;__PeM15	0	0	0	0	0	0	0	0	0	0	0	0	0	0	0	0	0	0	0	0	0	0	0	0	0	0	0	0	0.000209045	0	0.000167238	0.000350171	0	0	0	0	0.000205198	0.000434091	0.000409082	0.000120678	0	0	0	0	0	0.000465694	0	0.000124208	0
Bacteria;__Actinobacteria;__Actinobacteria;__Propionibacteriales	0	0	0	0	0	0	0	0	0	0	0	0	0	0	0	0	0	0	0	0	0	0	0	0	0	0	0	0	0	0	0	0	0	0	0	0	0	0.000144697	0.000153406	0	0	0	0	0	0	0	0	0	0
Bacteria;__Actinobacteria;__Coriobacteriia;__Coriobacteriales	0.000505561	0.001046682	0.000776347	0.000645109	0.000824334	0.000515388	0.000474796	0.000936968	0.001477105	0.0002918	0.000854544	0.000931099	0.000479272	0.000772275	0.000811633	0.000766414	0.001357466	0.000554554	0.000275938	0.00076864	0.000974066	0.000543515	0.000583139	0.000572373	0.000352858	0.00036245	0.000509499	0.000851144	0.000766497	0.000382263	0.00083619	0.000437713	0.000801764	0.000562905	0.000467508	0.000283554	0	0.000144697	0.000153406	0.000181017	0	0.000437573	0.000763026	0.000947611	0.000487805	0	0.000757691	0.000621041	0.000399521
Bacteria;__Actinobacteria;__OPB41;__o	0	0	0	0	0	0	0	0	0	0	0	0	0	0	0	0	0	0	0	0	0	0	0	0	0	0	0	0	0	0	0	8.75E-05	0	0	0	0	0	0	5.11E-05	6.03E-05	0	0	0	0	0	0	0	0	0
Bacteria;__Actinobacteria;__Thermoleophilia;__Gaiellales	0	0	0	0	0	0	0	0	0	0	0	0	0	0	0	0	0	0	0	0	0	0	0	0	0	0	0	0	0	4.78E-05	0.000250857	0	0	0	0	0	6.84E-05	0	0	0	0	0	0	0	0	0	0	0	0
Bacteria;__Actinobacteria;__Thermoleophilia;__Solirubrobacterales	0	0	0	0	0	0	0	0	0	0	0	0	0	0	0	0	0	0	0	0	0	0	0	0	0	0	0	0	6.97E-05	0	0	0	0	0	0	0	6.84E-05	0	5.11E-05	0	0	0	0	0	0.000243902	0.000155231	0	0.000248416	0
Bacteria;__Armatimonadetes;__c;__o	0	0	0	0	0	0	0	0	0	0	0	0	0	0	0	0	0	0	0	0	0	0	0	0	0	0	0	0	0	0	0	0	0	0	0	0	0	0	0	0	0	0	0	0	0	0	0	0	0
Bacteria;__BD1-5;__c;__o	0	0	0	0	0	0	0	0	0	0	0	0	0	0	0	0	0	0	0	0	0	0	0	0	0	0	0	0	0.000278726	0.000238914	0.000585333	0	0	0	0	0	6.84E-05	0.000289394	0.000153406	0.000181017	0	0	0	0	0.000487805	0.000155231	7.58E-05	0.000248416	0
Bacteria;__Bacteroidetes;Other;Other	0.00016852	0	0	0	8.24E-05	7.36E-05	7.91E-05	0	9.23E-05	7.30E-05	6.10E-05	0	0.000119818	9.65E-05	0	0.000255471	0	0	0	0	0.000182637	0	8.33E-05	0.000127194	0	9.06E-05	0	9.46E-05	0.000627134	0.000525612	0.000668952	0.000437713	0	0	0	0	6.84E-05	0.000289394	0.000357946	0.000543052	0	0.000145858	0	0	0.00097561	0	0.000681922	0.000745249	0
Bacteria;__Bacteroidetes;__Bacteroidia;__Bacteroidales	0.346562184	0.46682018	0.237238791	0.273526329	0.407468469	0.343248417	0.24626098	0.300681431	0.734028804	0.363145608	0.257400964	0.304314091	0.447879224	0.328410078	0.321474467	0.285531806	0.178733032	0.304727575	0.08388521	0.243274404	0.18750761	0.143555948	0.155614795	0.209743068	0.381792519	0.396429866	0.43132688	0.407981842	0.257473347	0.316418196	0.213813864	0.423881642	0.311685709	0.287644244	0.291725105	0.223440454	0.13502052	0.240486181	0.148854571	0.194472938	0.457223796	0.177946324	0.323195989	0.268376878	0.247804878	0.090965539	0.532959539	0.28145572	0.23611666
Bacteria;__Bacteroidetes;__Class_Incertae_Sedis;__Order_Incertae_Sedis	0	0	0	0	0	0	0	0	0	0	0	0	0	0	0	0	0	0	0	0	0	0	0	0	0	0	0	0	0	4.78E-05	0	0	0	0	0	0	0	0	0	0	0	0	0	0	0	0.000155231	0	0	0
Bacteria;__Bacteroidetes;__Cytophagia;__Cytophagales	0	0	0	0	0	0	0	0	0	0	0	0	0	0	0	0	0	0	0	0	0	0	0	6.36E-05	0	0	0	9.46E-05	0.002299491	0.001529052	0.004013714	0.003151536	0	0	0	0	0.001162791	0.001446969	0.003119247	0.003439329	0	0	0	0	0.003414634	0.002328469	0.002576148	0.00273258	9.99E-05
Bacteria;__Bacteroidetes;__Cytophagia;__Order_II_Incertae_Sedis	0	0	0	0	0	0	0	0	0	0	0	0	0	0	0	0	0	0	0	0	0	0	0	0	0	0	0	0	0	4.78E-05	0.000167238	0	0	0	0	0	0.000341997	0	5.11E-05	0	0	0	0	0	0.000243902	0.000155231	7.58E-05	0	0
Bacteria;__Bacteroidetes;__Flavobacteria;__Flavobacteriales	0.00016852	0	0	8.06E-05	8.24E-05	0	0	0	0	0	0	0	0	0	0	0.000170314	0	0	0	0	0.000121758	6.79E-05	0	6.36E-05	0	9.06E-05	7.28E-05	9.46E-05	0.00404153	0.003010321	0.005351618	0.005165018	0.000200441	0.000187635	0	0	0.002257182	0.003472725	0.004141951	0.004887468	0	0	0	6.77E-05	0.004878049	0.004346476	0.005076527	0.004471494	0
Bacteria;__Bacteroidetes;__SB-1;__o	0	0	0	0	0	0	0	0	0	0	0	0	0	0	0	0	0	0	0	0	0	0	0	0	0	0	0	0	0.000139363	0	0	0	0	0	0	0	0	0	0	6.03E-05	0	0	0	0	0.000243902	0	0.000151538	0	0
Bacteria;__Bacteroidetes;__SB-5;__o	0	0	0	0	0	0	0	0	0	0	0	0	0	0	0	0	0	0	0	0	0	0	0	0	0	0	0	0	0	0	0	0	0	0	0	0	0	0	0	0	0	0	0	0	0	0	0.000151538	0	0
Bacteria;__Bacteroidetes;__Sphingobacteriia;__Sphingobacteriales	0	0	0	0	0	0	0	0	0	0	0	0	0	0	0	0	0	0	0	0	0	0	0	0	0	0	7.28E-05	0	0.000975542	0.000812309	0.001170666	0.001050512	0	0	0	0	0.000547196	0.001302272	0.001534056	0.001025765	0	0	0	0	0.000731707	0.001086619	0.001212305	0.000869457	0
Bacteria;__Bacteroidetes;__VC2.1_Bac22;__o	0	0	0	0	0	0	0	0	0	0	0	0	0	0	0	0	0	0	0	0	0	0	0	6.36E-05	0	0	0	0	0	0	0	0	0.000200441	0	0	9.45E-05	0	0	5.11E-05	6.03E-05	0	0	0	0	0	0.000155231	0	0	0
Bacteria;__Bacteroidetes;__vadinHA17;__o	0	0	0	0	0	0	0	0	0	0	0	0	0	0	0	0	0	0	0	0	0	0	0	0	0	0	0	0	0	0	0	8.75E-05	0	0	0	0	0	0	0	0	0	0	0	0	0	0	7.58E-05	0.000124208	0
Bacteria;__Candidate_division_BRC1;__c;__o	0	0	0	0	0	0	0	0	0	0	0	0	0	0	0	0	0	0	0	0	0	0	0	0	0	0	0	0	0	0	0	0	0	0	0	0	0	0	0	0	0	0	0	0	0	0	0	0	0
Bacteria;__Candidate_division_OD1;__c;__o	0	0	0	0	0	0	0	0	0	0	0	0	0	0	0	0	0	0	0	0	0	0	0	0	0	0	0	0	0.000139363	0	0.000418095	0	0	0	0	0	0	0	5.11E-05	0.000181017	0	0	0	0	0	0.000155231	0.000227307	0	0
Bacteria;__Candidate_division_SR1;__c;__o	0	0	0	0	0	0	0	0	0	0	0	0	0	0	0	0	0	0	0	0	0	0	0	0	0	0	0	0	6.97E-05	9.56E-05	0	0	0	0	0	0	0.000205198	0	0.00010227	0.000120678	0	0	0	0	0	0.000465694	0	0.000124208	0
Bacteria;__Candidate_division_TM7;__c;__o	0.005645433	0.006070756	0.005499127	0.006370454	0.004121672	0.011559417	0.00759674	0.026320273	0.002307976	0.004231106	0.005005188	0.013811297	0.008027798	0.008784632	0.003584714	0.011411053	0.00361991	0.005129627	0.007450331	0.014027671	0.019359552	0.003464909	0.006914362	0.00559654	0.007410021	0.009242479	0.00356649	0.004823151	0.010103826	0.004634939	0.017141901	0.008316554	0.007416316	0.010319917	0.012973352	0.007561437	0.003283174	0.000723484	0.001994273	0.002413564	0.012464589	0.023920653	0.009592326	0.007377826	0.011463415	0.016609749	0.005909986	0.005713576	0.002996404
Bacteria;__Candidate_division_WS3;__c;__o	0	0	0	0	0	0	0	0	0	0	0	0	0	0	0	0	0	0	0	0	0	0	0	0	0	0	0	0	0.000139363	0	0.000167238	8.75E-05	0	0	0	0	0	0	5.11E-05	0	0	0	0	0	0	0	0.000151538	0	0
Bacteria;__Chlamydiae;__Chlamydiae;__Chlamydiales	0	6.98E-05	0	0	0	0	7.91E-05	0	0	0	0	0	0	0	0	0	0	0.000138639	0	0.00019216	6.09E-05	0	8.33E-05	0.000127194	0	0	0	0	6.97E-05	0	8.36E-05	0	0	0	0	0	0	0	0	0.000120678	0	0	0	0	0	0	0	0	0
Bacteria;__Chlorobi;__Chlorobia;__Chlorobiales	0	0	0	0	0	0	0	0	0	0	0	0	0	0	0	0	0	0	0	0	0	0	0	0	0	0	0	0	0	0	0	0	0	0	0	0	0	0	0	0	0	0	0	0	0.000243902	0	0	0	0
Bacteria;__Chlorobi;__Ignavibacteria;__Ignavibacteriales	0	0	0	0	0	0	0	0	0	0	0	0	0	0	0	0	0	0	0	0	0	0	0	0	0	0	0	0	0	0	8.36E-05	0	0	0	0	0	6.84E-05	0.000144697	5.11E-05	0	0	0	0	0	0	0	0	0	0
Bacteria;__Chloroflexi;Other;Other	0	0	0	0	0	0	0	0	0	0	0	0	0	0	0	0	0	0	0	0	0	0	0	0	0	0	0	0	0	0	8.36E-05	0	0	0	0	0	0	0	5.11E-05	0	0	0	0	0	0	0	0	0	0
Bacteria;__Chloroflexi;__Anaerolineae;__Anaerolineales	0	0	0	0	0	0	0	0	0	0	0	0	0	0	0	0	0	0	0	0	0	0	0	0	0	0	0	0	0	4.78E-05	0	0	0	0	0	0	0	0	5.11E-05	0	0	0	0	0	0	0	0	0	0
Bacteria;__Chloroflexi;__Caldilineae;__Caldilineales	0	0	0	8.06E-05	0	0	0	0	9.23E-05	0	6.10E-05	0	0	9.65E-05	0	0	0	0	0	0	0.000121758	0	0.000166611	6.36E-05	0	0	0	9.46E-05	0.000209045	4.78E-05	0.000334476	0.000175085	0	0	0	9.45E-05	0.000205198	0.000578787	0.000153406	0.000241356	0	0	0	6.77E-05	0.000487805	0	0.000378845	0.000124208	9.99E-05
Bacteria;__Chloroflexi;__JG30-KF-CM66;__o	0	0	0	0	0	0	0	0	0	0	0	0	0	0	0	0	0	0	0	0	0	0	0	0	0	0	0	0	0.000209045	4.78E-05	8.36E-05	0	0	0	0	0	6.84E-05	0.000144697	0.00010227	0	0	0	0	0	0	0	0.000151538	0.000124208	0
Bacteria;__Chloroflexi;__KD4-96;__o	0	0	0	8.06E-05	0	0	0	0	0	0	0	0	0	0	0	0	0	0	0	0	6.09E-05	0	8.33E-05	0	0	0	0	0	0.000209045	9.56E-05	0.000250857	0	0	0	0	0	0.000205198	0	0.000153406	6.03E-05	0	0	0	0	0	0.000465694	0.000151538	0	0
Bacteria;__Chloroflexi;__S085;__o	0	0	0	0	0	0	0	0	0	0	0	0	0	0	0	0	0	0	0	0	0	0	0	0	0	0	0	0	0.000139363	0	0	0	0	0	0	0	6.84E-05	0	0	0	0	0	0	0	0.000243902	0	0	0.000124208	0
Bacteria;__Chloroflexi;__SAR202_clade;__o	0	0	0	0	0	0	0	0	0	0	0	0	0	0	0	0	0	0	0	0	0	0	0	0	0	0	0	0	6.97E-05	0.000143349	0.000334476	0	0	0	0	0	6.84E-05	0.000434091	0.000460217	0.000181017	0	0	0	0	0.000243902	0.000155231	7.58E-05	0.000248416	0
Bacteria;__Chloroflexi;__TK10;__o	0	0	0	0	0	0	0	0	0	0	0	0	0	0	0	0	0	0	0	0	0	0	0	0	0	0	0	0	0	0	0	0	0	0	0	0	6.84E-05	0.000144697	0	6.03E-05	0	0	0	0	0	0	0	0	0
Bacteria;__Chloroflexi;__Thermomicrobia;__JG30-KF-CM45	0	0	0	0	0	0	0	0	0	0	0	0	0	0	0	0	0	0	0	0	0	0	0	0	0	0	0	0	6.97E-05	0	0	0	0	0	0	0	6.84E-05	0	5.11E-05	0	0	0	0	0	0	0	0	0	0
Bacteria;__Cyanobacteria;Other;Other	0	0	0	0	0	0	0	0	0	0	0	0	0	0	0	0	0	0	0	0	0	0	0	0	0	0	0	0	0	0	0	8.75E-05	0	0	0	0	0	0	0.000153406	0	0	0	0	0	0	0	0	0	0
Bacteria;__Cyanobacteria;__4C0d-2;__o	0.001432423	0.003698276	0.000841043	0.000322555	0.004533839	0.001104403	0.000949592	0.001448041	0.000184638	0.001167202	0.000854544	0.000931099	0.005391804	0.001254947	0.000676361	0.000851571	0.000904977	0.000277277	0.000551876	0.00076864	0.000182637	0.000679394	0.000333222	0.000445179	0.002117149	0.006342878	0.015139384	0.002553433	0.007525608	0.049741972	0.004180952	0.004026963	0.002405292	0.004690872	0.00198691	0.001606805	0.002941176	0.002170453	0.001994273	0.02027394	0.002266289	0.005396733	0.004033137	0.003045891	0.037804878	0.011021422	0.018108804	0.008446156	0.001198562
Bacteria;__Cyanobacteria;__Cyanobacteria;__SubsectionI	0	0	0	0	0	0	0	0	0	0	0	0	0	0	0	0	0	0	0	0	0	0	0	0	0	0	0	0	0.000139363	4.78E-05	0.000334476	0.000175085	0	0	0	0	6.84E-05	0	0.000204541	0	0	0	0	0	0.000487805	0.000155231	0	0.000496833	0
Bacteria;__Cyanobacteria;__Cyanobacteria;__SubsectionII	0	0	0	0	0	0	0	0	0	0	0	0	0	0	0	0	0	0	0	0	0	0	0	0	0	0	0	0	0.000139363	0.000191131	0.000752571	0.000262628	0	0	0	0	0.000341997	0.000144697	0.000357946	0.000120678	0	0	0	0	0.000731707	0.000155231	0.000151538	0.000124208	0
Bacteria;__Cyanobacteria;__Cyanobacteria;__SubsectionIII	0	0	0	0	0	0	0	0	0	0	0	0	0	0	0	0	0	0	0	0	0	0	0	0	0	0	0	0	0.001184586	0.001242355	0.001337905	0.000350171	0	0	0	0	0.001094391	0.000144697	0.001022704	0.001206782	0	0	0	0	0.001219512	0.001707544	0.000606152	0.000869457	0
Bacteria;__Cyanobacteria;__Cyanobacteria;__SubsectionIV	0	0	0	0	0	0	0	0	0	0	0	0	0	0	0	0	0	0	0	0	0	0	0	0	0	0	0	0	0	0.000191131	8.36E-05	0	0	0	0	0	0.000205198	0	0.000153406	0.000241356	0	0	0	0	0.000487805	0.000310463	0.000151538	0.000372625	0
Bacteria;__Cyanobacteria;__ML635J-21;__o	0	0	0	0	0	0	0	0	0	0	0	0	0	0	0	0	0	0	0	0	0	0	0	0	0	0	0	0	0	0	8.36E-05	8.75E-05	0	0	0	0	0	0	0	0	0	0	0	0	0	0.000310463	0.000151538	0.000124208	0
Bacteria;__Cyanobacteria;__MLE1-12;__o	0	0	0	0	0	0	0	0	0	0	0	0	0	0	0	0	0	0	0	0	0	0	0	0	0	0	0	0	0	0	8.36E-05	0	0	0	0	0	0	0	5.11E-05	0.000120678	0	0	0	0	0	0	0	0	0
Bacteria;__Cyanobacteria;__SM1D11;__o	0	0	0	0	0	0	0	0	0	0	0	0	0	0	0	0	0	0	0	0	0	0	0	0	0	0	0	0	0	9.56E-05	8.36E-05	0	0	0	0	0	0	0	5.11E-05	0	0	0	0	0	0	0	0	0	0
Bacteria;__Deferribacteres;__Deferribacteres;__Deferribacterales	0.001011122	0.00055823	0.002070259	0.000887025	0.001236502	0.002797821	0.003640104	0.005366269	0.000553914	0.00744091	0.002258439	0.00450031	0.004313444	0.007529684	0.000743997	0.001107042	0.008597285	0.003050049	0.005242826	0.001537279	0.007670766	0.009647395	0.010413196	0.001462732	0.001411433	0.010601667	0.004731058	0.00236429	0.000139363	0.004539373	0.000668952	8.75E-05	0.007817198	0.002251618	0.003623188	0.003024575	0.017099863	0.011575749	0.024289221	0.000965426	0.002832861	0.011960327	0.007848267	0.002775146	0.00804878	0.009469109	0.000303076	0.000745249	0.004194966
Bacteria;__Deinococcus-Thermus;__Deinococci;__Deinococcales	0	0	0	0	0	0	0	0	0	0	0	0	0	0	0	0	0	0	0	0	0	0	0	0	0	0	0	0	0	0	0	8.75E-05	0	0	0	0	0	0	5.11E-05	0	0	0	0	0	0	0	0	0	0
Bacteria;__Elusimicrobia;__Elusimicrobia;__Lineage_IIc	0	0	0	0	0	0	0	0	0	0	0	0	0	0	0	0	0	0	0	0	0	0	0	0	0	0	0	0	0	0	0	0	0	0	0	0	0	0	0	0	0	0	0	0	0	0	0	0	0
Bacteria;__Fibrobacteres;__Fibrobacteria;__Fibrobacterales	0	0	0	0	0	0	0	0	0	0	0	0	0	0	0	0	0	0	0	0	0	0	0	0	0	0	0	0	6.97E-05	0	8.36E-05	0	0	0	0	0	0	0	0	6.03E-05	0	0	0	0	0	0	0	0	0
Bacteria;__Firmicutes;Other;Other	0	0	0	0	0	0	0	0	0	0	6.10E-05	0	0	0	0	0.000170314	0	0	0	0	0	0	0	0	0	0	0	0	0	4.78E-05	0	0	0	0	0	0	6.84E-05	0	0	0	0	0	0	0	0	0	7.58E-05	0	0
Bacteria;__Firmicutes;__Bacilli;__Bacillales	0	0	6.47E-05	0	0	0	7.91E-05	8.52E-05	0	0	0	0	0	0	0	8.52E-05	0	0	0	0	6.09E-05	0	0	0	0	0	0	0	0.000487771	0.000382263	0.000250857	0.000350171	0	0	0	9.45E-05	0.000547196	0.000289394	0.000511352	0.000362035	0	0.000145858	0	6.77E-05	0.000243902	0.000620925	0.000151538	0.000372625	0
Bacteria;__Firmicutes;__Bacilli;__Lactobacillales	0.044236603	0.031260903	0.004916866	0.084589952	0.003627071	0.096672066	0.017330063	0.024361158	0.006739291	0.005471258	0.006958433	0.027001862	0.005990894	0.00656434	0.021846466	0.016861109	0.004524887	0.006931928	0.22406181	0.019215988	0.01144527	0.006861879	0.010079973	0.026011193	0.002822865	0.007973904	0.003348133	0.005579724	0.001045223	0.001624618	0.000752571	0.000525256	0.005411906	0.005066141	0.004324451	0.004536862	0.001025992	0.000578787	0.000562487	0.000603391	0.005665722	0.002917153	0.004469152	0.005482605	0.000487805	0.001397082	0.001060767	0.000993665	0.004994007
Bacteria;__Firmicutes;__Clostridia;Other	0	0	0	8.06E-05	0.000164867	0	0	0	0	0	0	0	0	9.65E-05	0	0	0	0	0	0	0	6.79E-05	8.33E-05	0	0	0	7.28E-05	0.000378286	0	0	0	0	0	0	0	0	0	0	0	0	0	0.001021004	0.000327011	0.000135373	0	0	0	0	0
Bacteria;__Firmicutes;__Clostridia;__Clostridiales	0.548955174	0.439746005	0.581225335	0.340295137	0.519000907	0.465248123	0.649442114	0.517376491	0.09961226	0.532900496	0.64408228	0.56424581	0.40690151	0.491167101	0.576056814	0.610235885	0.684162896	0.614723416	0.575883002	0.646233666	0.644526969	0.767986956	0.742169277	0.655431188	0.518701482	0.495197535	0.298930053	0.484584831	0.443244373	0.454319572	0.570532653	0.328109954	0.538384446	0.570034712	0.572463768	0.621928166	0.552188782	0.510345825	0.510533852	0.203946178	0.458356941	0.670070012	0.560606061	0.63638825	0.536341463	0.66671841	0.339899985	0.555583157	0.602277267
Bacteria;__Firmicutes;__Erysipelotrichi;__Erysipelotrichales	0.003623188	0.002860931	0.005046257	0.004354488	0.007089275	0.008246208	0.003560972	0.003407155	0.01172452	0.006638459	0.004822072	0.007759156	0.008626887	0.017376195	0.004734528	0.007068041	0.002714932	0.004436434	0.004966887	0.003458878	0.006940217	0.003057273	0.002999	0.003815823	0.008115737	0.006614715	0.005240556	0.00652544	0.002508536	0.004443807	0.001756	0.00262628	0.001603528	0.00328361	0.002805049	0.004064272	0.001025992	0.000578787	0.000613622	0.001025765	0.005665722	0.00743874	0.004905167	0.004128875	0.001463415	0	0.001742688	0.001614706	0.004694367
Bacteria;__Fusobacteria;__Fusobacteria;__Fusobacteriales	0	0	0	0	0	0	0	0	0	0	0	0	0	0	0	0	0	0	0	0	0	0	0	0	0	0	0	0	0.000139363	0.000143349	0.000250857	0	0	0	0	0	0.000205198	0	0.000153406	0.000422374	0	0	0	0	0.000243902	0	7.58E-05	0.000124208	0
Bacteria;__GOUTA4;__c;__o	0	0	0	0	0	0	0	0	0	0	0	0	0	0	0	0	0	0	0	0	0	0	0	0	0	0	0	0	0	0	0	8.75E-05	0	0	0	0	0	0	0	0	0	0	0	0	0	0.000155231	0	0	0
Bacteria;__Gemmatimonadetes;__Gemmatimonadetes;__BD2-11_terrestrial_group	0	0	0	0	0	0	0	0	0	0	0	0	0	0	0	0	0	0	0	0	0	0	0	0	0	0	0	0	0.000278726	0.000238914	0.000752571	0.000262628	0	0	0	0	0.000136799	0	0.000357946	0.000120678	0	0	0	0	0	0.000155231	0.000227307	0.000248416	0
Bacteria;__Gemmatimonadetes;__Gemmatimonadetes;__Gemmatimonadales	0	0	0	0	0	0	0	0	0	0	0	0	0	0	0	0	0	0	0	0	0	0	0	0	0	0	0	0	0.000209045	0	8.36E-05	8.75E-05	0	0	0	0	0	0	0.00010227	0	0	0	0	0	0.000243902	0	7.58E-05	0	0
Bacteria;__Gemmatimonadetes;__Gemmatimonadetes;__Kazan-1B-37	0	0	0	0	0	0	0	0	0	0	0	0	0	0	0	0	0	0	0	0	0	0	0	0	0	0	0	0	0	0	0.000167238	8.75E-05	0	0	0	0	6.84E-05	0	5.11E-05	6.03E-05	0	0	0	0	0	0	7.58E-05	0.000124208	0
Bacteria;__Gemmatimonadetes;__Gemmatimonadetes;__PAUC43f_marine_benthic_group	0	0	0	0	0	0	0	0	0	0	0	0	0	0	0	0	0	0	0	0	0	0	0	0	0	0	0	0	6.97E-05	9.56E-05	0.000167238	8.75E-05	0	0	0	0	0.000136799	0.000144697	0.000153406	0.000181017	0	0	0	0	0.000243902	0.000155231	0	0.000124208	0
Bacteria;__JL-ETNP-Z39;__c;__o	0	0	0	0	0	0	0	0	0	0	0	0	0	0	0	0	0	0	0	0	0	0	0	0	0	0	0	0	6.97E-05	4.78E-05	8.36E-05	8.75E-05	0	0	0	0	0	0	5.11E-05	0	0	0	0	0	0	0.000155231	0	0.000124208	0
Bacteria;__Lentisphaerae;__Lentisphaeria;__ML1228J-2	0	0	0	0	0	0	0	0	0	0	0	0	0	0	0	0	0	0	0	0	0	0	0	0	0	0	0	0	0	9.56E-05	0	0	0	0	0	0	0	0	0	6.03E-05	0	0	0	0	0	0	0	0	0
Bacteria;__Lentisphaerae;__Lentisphaeria;__Victivallales	0	0	0	0	0	0	0	0	0	0	0	0	0	0	0	0	0	0	0	0	0	0	0	0	0	0	0	0	0	0	0	0	0	0	0	0	0	0	0	0	0	0	0	0	0	0	0	0	0
Bacteria;__NPL-UPA2;__c;__o	0	0	0	0	0	0	0	0	0	0	0	0	0	0	0	0	0	0	0	0	0	0	0	0	0	0	0	0	0	4.78E-05	8.36E-05	0	0	0	0	0	0	0	0	0	0	0	0	0	0	0	0	0	0
Bacteria;__Nitrospirae;__Nitrospira;__Nitrospirales	0	0	0	0	0	0	0	0	0	0	0	0	0	0	0	0	0	0	0	0	0	0	0	0	0	0	0	0	0.00090586	0.000382263	0.001254285	0.000612799	0	9.38E-05	0	0	0.000615595	0.000289394	0.00127838	0.000543052	0	0	0	0	0.00097561	0.001862776	0.000606152	0.000372625	0
Bacteria;__Planctomycetes;__Phycisphaerae;__CCM11a	0	0	0	0	0	0	0	0	0	0	0	0	0	0	0	0	0	0	0	0	0	0	0	0	0	0	0	0	0	0	8.36E-05	0	0	0	0	0	0	0	0	0	0	0	0	0	0	0	0	0.000124208	0
Bacteria;__Planctomycetes;__Phycisphaerae;__Phycisphaerales	0	0	0	0	0	0	0	0	0	0	0	0	0	0	0	0	0	0	0	0	0	0	0	0	0	0	0	0	0	4.78E-05	0	0	0	0	0	0	0	0	5.11E-05	6.03E-05	0	0	0	0	0.000243902	0	0	0.000124208	0
Bacteria;__Planctomycetes;__Planctomycetacia;__Brocadiales	0	0	0	0	0	0	0	0	0	0	0	0	0	0	0	0	0	0	0	0	0	0	0	0	0	0	0	0	0	4.78E-05	8.36E-05	0	0	0	0	0	0	0	5.11E-05	0	0	0	0	0	0	0.000310463	0	0	0
Bacteria;__Planctomycetes;__Planctomycetacia;__Planctomycetales	0	0	0	0	0	0	0	0	0	0	0	0	0	0	0	0	0	0	0	0	0	0	0	0	0	0	0	0	0	0	0	0	0	0	0	0	0	0	0	0	0	0	0	0	0.000243902	0.000155231	0	0	0
Bacteria;__Proteobacteria;Other;Other	0	0	0	0	0	0	7.91E-05	0	9.23E-05	7.30E-05	6.10E-05	0	0	0	0	0	0	0	0	0	0	0	0	0	0	0	0	0	0	0.000143349	0	8.75E-05	0.000200441	0	0	0	0.000205198	0.000144697	0.000357946	0.000120678	0	0	0	0	0	0.000155231	0.000151538	0.000124208	9.99E-05
Bacteria;__Proteobacteria;__AEGEAN-245;__o	0	0	0.000194087	8.06E-05	0.000164867	7.36E-05	0	8.52E-05	0	0.0001459	0	0	0.000119818	0	0	0.000170314	0	0	0	0	0	0.000135879	8.33E-05	0	0	0	0	0	0.001254268	0.000812309	0.00259219	0.000875427	0	9.38E-05	0.000116877	0	0.00123119	0.000868181	0.002198814	0.001387799	0	0.000145858	0	0	0.00097561	0.005898789	0.000530383	0.005216743	9.99E-05
Bacteria;__Proteobacteria;__Alphaproteobacteria;Other	0	0	0	0	0	0	0	0	0	0	0	0	0	0	0	0	0	0	0	0	0	0	0	0	0	0	0	0	0.000348408	0.000143349	0.000418095	8.75E-05	0	9.38E-05	0	0	0.000341997	0.000289394	0.000153406	0.000301696	0	0	0	0	0.000243902	0.000620925	0.000227307	0.000248416	0
Bacteria;__Proteobacteria;__Alphaproteobacteria;__Caulobacterales	8.43E-05	0	0	0	0	0	0	0	0	0	0	0	0	9.65E-05	0	8.52E-05	0	0	0	0	0	0	0	0	0	0	0	0	0.000487771	0.000477829	0.000250857	8.75E-05	0.000200441	0	0	0	0.000410397	0.000289394	0.000306811	0.00066373	0	0	0	0	0.000487805	0.00124185	0.000227307	0.000745249	0
Bacteria;__Proteobacteria;__Alphaproteobacteria;__DB1-14	0	0	0	0	0	0	0	0	0	0	0	0	0	0	0	0	0	0	0	0	0	0	0	0	0	0	0	0	0.000487771	9.56E-05	0.000585333	0.000262628	0	0	0	0	0.000205198	0.000144697	0.000204541	6.03E-05	0	0	0	0	0.000487805	0.000620925	0.000151538	0.000372625	0
Bacteria;__Proteobacteria;__Alphaproteobacteria;__Kordiimonadales	0	0	0	0	0	0	0	0	0	0	0	0	0	0	0	0	0	0	0	0	0	0	0	0	0	0	0	0	0	0	0.000250857	0.000175085	0	0	0	0	0.000136799	0.000144697	0.000255676	0	0	0	0	0	0.000487805	0.000155231	0.000151538	0.000248416	0
Bacteria;__Proteobacteria;__Alphaproteobacteria;__MNG3	0	0	0	0	0	0	0	0	0	0	0	0	0	0	0	0	0	0	0	0	0	0	0	0	0	0	0	0	6.97E-05	4.78E-05	0.000167238	0.000175085	0	0	0	0	0.000273598	0.000144697	0.000204541	6.03E-05	0	0	0	0	0.000487805	0	7.58E-05	0.000496833	0
Bacteria;__Proteobacteria;__Alphaproteobacteria;__OCS116_clade	0	0	0.000129391	8.06E-05	0	0	0	0	0	0	6.10E-05	0	0	0	0	8.52E-05	0	0	0	0	0.000121758	0	0.000166611	0	0	0	0	0	0.000209045	0.000477829	0.000919809	0.000350171	0	0	0	9.45E-05	0.000478796	0.000144697	0.000767028	0.000241356	0	0.000145858	0	0	0	0.000776156	0.000378845	0.000745249	0
Bacteria;__Proteobacteria;__Alphaproteobacteria;__Parvularculales	0	0	0	0	0	0	0	0	0	0	0	0	0	0	0	0	0	0	0	0	0	0	0	0	0	0	0	0	6.97E-05	0	0	0	0	0	0	0	0	0.000289394	0.000204541	0.000241356	0	0	0	0	0	0.000465694	0.000151538	0	0
Bacteria;__Proteobacteria;__Alphaproteobacteria;__Rhizobiales	8.43E-05	6.98E-05	6.47E-05	0.000161277	0	0.000220881	0	8.52E-05	0	7.30E-05	0.000183117	0	0	0	6.76E-05	0	0	0.000277277	0	0	6.09E-05	0	0	0.000127194	0	9.06E-05	7.28E-05	0.000189143	0.001951084	0.001720183	0.004097333	0.001400683	0.000200441	9.38E-05	0	9.45E-05	0.002735978	0.001591665	0.003937411	0.001749834	0	0	0.000218007	6.77E-05	0.004390244	0.004346476	0.001515381	0.003602037	0
Bacteria;__Proteobacteria;__Alphaproteobacteria;__Rhodobacterales	0	0	0	0	0	0	0	0.000170358	0	0	6.10E-05	0	0	0	6.76E-05	0	0	0	0	0	6.09E-05	0	8.33E-05	0	0	0	0	9.46E-05	0.003693122	0.002580275	0.005100761	0.002363652	0	0	0	0	0.002804378	0.000868181	0.004551033	0.002353225	0	0	0.000109004	6.77E-05	0.005609756	0.005588327	0.001742688	0.005340951	0
Bacteria;__Proteobacteria;__Alphaproteobacteria;__Rhodospirillales	8.43E-05	0.000209336	6.47E-05	0.000241916	0.0002473	0.000220881	7.91E-05	0.000255537	0	7.30E-05	0.000244156	0	0.000119818	0.000289603	0.000135272	0.000170314	0	0	0	0	6.09E-05	0	0.000166611	0	0.000352858	0	0.001382925	0.000378286	0.004738346	0.004348242	0.008111046	0.003239079	0.003607937	0.001970166	0.000818139	0.000661626	0.005403557	0.003038634	0.007210063	0.008809509	0	0.000583431	0.000109004	6.77E-05	0.013902439	0.00962434	0.003409608	0.007949323	0.001098682
Bacteria;__Proteobacteria;__Alphaproteobacteria;__Rickettsiales	0	0	0	0	0	0	0	0	0	0	0	0	0	0	0	0	0	0	0	0	0	0	0	0	0	0	0	0	0.000487771	0.000191131	0.001087047	8.75E-05	0	0	0	0	0.000205198	0.000723484	0.000409082	0.00066373	0	0	0	0	0.000487805	0.000931388	0.000378845	0.000248416	0
Bacteria;__Proteobacteria;__Alphaproteobacteria;__S26-47	0	0	0	0	0	0	0	0	0	0	0	0	0	0	0	0	0	0	0	0	0	0	0	0	0	0	0	0	6.97E-05	9.56E-05	0	0	0	0	0	0	0	0.000144697	0.000153406	6.03E-05	0	0	0	0	0	0.000155231	0	0.000124208	0
Bacteria;__Proteobacteria;__Alphaproteobacteria;__SAR11_clade	0	0	0	0	0	0	0	0	0	0	0	0	0	0	0	0	0	0	0	0	0	0	0	0	0	0	0	0	0.002160128	0.000860092	0.001923238	0.001225597	0	9.38E-05	0	0	0.001983584	0.000578787	0.002301084	0.001629156	0	0	0	0	0.00097561	0.002638932	0.001742688	0.001242082	0
Bacteria;__Proteobacteria;__Alphaproteobacteria;__SB1-18	0	0	0	0	0	0	0	0	0	7.30E-05	0	0	0	0	0	0	0	0	0	0	0	0	0	0	0	0	0	0	0.000139363	4.78E-05	0	0	0	0	0	0	0	0	0.000204541	0.000241356	0	0	0	0	0	0	7.58E-05	0	0
Bacteria;__Proteobacteria;__Alphaproteobacteria;__Sneathiellales	0	0	0	0	0	0	0	0	0	0	0	0	0	0	0	0	0	0	0	0	0	0	0	0	0	0	0	0	0	0	0	8.75E-05	0	0	0	0	0	0	5.11E-05	0	0	0	0	0	0	0	7.58E-05	0	0
Bacteria;__Proteobacteria;__Alphaproteobacteria;__Sphingomonadales	0	0	0	0	8.24E-05	0	0	0	0	0.0001459	0	0	0	0	6.76E-05	0	0	0	0	0	0	6.79E-05	0	0	0	0	0	0	0.00132395	0.001242355	0.001839619	0.000700341	0	0	0.000116877	0	0.001778386	0.000723484	0.002096543	0.000965426	0	0	0	0	0.002195122	0.002794163	0.000530383	0.002111539	0
Bacteria;__Proteobacteria;__Betaproteobacteria;Other	0	0	0	0	0	0	0	0	0	0	0	0	0	0	0	0	0	0	0	0	0	0	0	0	0	0	0	0	0	0	0	0	0	0	0	0	0.000136799	0	5.11E-05	0	0	0	0	0	0	0	0	0	0
Bacteria;__Proteobacteria;__Betaproteobacteria;__Burkholderiales	0.004971352	0.014165097	0.004463997	0.007580034	0.009314978	0.008467089	0.003560972	0.016183986	0.040251108	0.010796615	0.006592199	0.008224705	0.015696142	0.028574187	0.008725059	0.007153198	0.013574661	0.00582282	0.006346578	0.002305919	0.006392305	0.004144303	0.002165945	0.003625032	0.007762879	0.008698804	0.008588689	0.00888973	0.020834785	0.014334862	0.008445522	0.020134816	0.002204851	0.002814523	0.003740065	0.002079395	0.000615595	0.000144697	0.000511352	0.000844747	0.008498584	0.006417736	0.013080445	0.005821037	0.01	0.003415088	0.039854523	0.02993417	0.002097483
Bacteria;__Proteobacteria;__Betaproteobacteria;__Hydrogenophilales	0	0	0	0	0	0	0	0	0	0	0	0	0	0	0	0	0	0	0	0	0	0	0	0	0	0	0	0	0	0	0	0	0	0	0	0	0	0	0	0	0	0	0	0	0	0	0	0	0
Bacteria;__Proteobacteria;__Betaproteobacteria;__Methylophilales	0	0	0	0	0	7.36E-05	0	0	0	0	6.10E-05	0	0	0	0	0	0	0	0	0	0	0	0	0	0	0	0	0	6.97E-05	0	0	0	0	0	0	0	6.84E-05	0	5.11E-05	0.000120678	0	0	0	0	0	0	7.58E-05	0	9.99E-05
Bacteria;__Proteobacteria;__Betaproteobacteria;__Neisseriales	0	0	0	0	0	0	0	0	0	0	0	0	0	0	0	0	0	0	0	0	0	0	0	0	0	0	0	0	0	4.78E-05	8.36E-05	0	0	0	0	0	0	0	5.11E-05	6.03E-05	0	0	0	0	0	0	0	0.000248416	0
Bacteria;__Proteobacteria;__Betaproteobacteria;__Nitrosomonadales	0	0	0	0	0	0	0	0	0	0	0	0	0	0	0	0	0	0	0	0	0	0	0	0	0	0	0	0	0.000209045	4.78E-05	0.000167238	8.75E-05	0	0	0	0	0.000273598	0	0	0.000181017	0	0	0	0	0.000487805	0.000465694	0.000151538	0	0
Bacteria;__Proteobacteria;__Betaproteobacteria;__Rhodocyclales	0	0	0	0	0	0	0	0	0	0	0	0	0	0	0	0	0	0	0	0	0	0	0	0	0	0	0	0	0.000139363	4.78E-05	0.000167238	0	0	0	0	0	6.84E-05	0.000144697	0.00010227	0.000120678	0	0	0	0	0.000243902	0.000310463	0	0.000248416	0
Bacteria;__Proteobacteria;__Candidatus_Thiobios;__o	0	0	0	0	0	0	0	0	0	0	0	0	0	0	0	0	0	0	0	0	0	0	0	0	0	0	0	0	6.97E-05	4.78E-05	0.000167238	8.75E-05	0	0	0	0	0	0	0.000204541	0.000120678	0	0	0	0	0	0	7.58E-05	0.000124208	0
Bacteria;__Proteobacteria;__Deltaproteobacteria;Other	0	0	6.47E-05	0	0	0	0	0	0	0	0	0	0	0	0	0	0	0	0	0	0	0	0	6.36E-05	0	0	0	0	0	0	0.000167238	0	0	9.38E-05	0	0	6.84E-05	0	5.11E-05	0	0	0	0	0	0	0	0	0	0
Bacteria;__Proteobacteria;__Deltaproteobacteria;__Bdellovibrionales	0	0	0	0	0	0	0	0	0.000184638	0	0.000122078	0	0	0	0	0	0.000452489	0	0	0	6.09E-05	0	8.33E-05	6.36E-05	0	0	0	0	0.000278726	0.000143349	0.000334476	0.000175085	0	0	0	0	6.84E-05	0	0.000204541	0	0	0	0	0	0.000243902	0.000310463	7.58E-05	0.000124208	0
Bacteria;__Proteobacteria;__Deltaproteobacteria;__Desulfobacterales	8.43E-05	0	6.47E-05	0	0	0	7.91E-05	0	0	0	0	0.000155183	0	0	0	8.52E-05	0	0	0	0	0.000121758	0	8.33E-05	0	0	0	0	0	0.001114905	0.000907875	0.001839619	0.000875427	0	0	0	9.45E-05	0.000957592	0.000578787	0.001687462	0.001267121	0	0.000145858	0	6.77E-05	0.001219512	0.002018007	0.000909229	0.002111539	0
Bacteria;__Proteobacteria;__Deltaproteobacteria;__Desulfovibrionales	0.011712167	0.012978857	0.018826422	0.014676236	0.015579919	0.016050655	0.019862309	0.015672913	0.008216396	0.016997374	0.021058414	0.017225326	0.017133956	0.022782122	0.022455191	0.02094865	0.015837104	0.018161653	0.015728477	0.018255188	0.018568124	0.015626062	0.017244252	0.013927754	0.019760056	0.018031896	0.015066599	0.015698884	0.014284719	0.020498853	0.018563425	0.012343517	0.085588294	0.076179754	0.081930809	0.096597353	0.200889193	0.183041528	0.230722029	0.055934351	0.016997167	0.023774796	0.019729671	0.023081088	0.015853659	0.019869606	0.005455372	0.011675568	0.112764682
Bacteria;__Proteobacteria;__Deltaproteobacteria;__Desulfurellales	0	0	0	0	0	0	0	0	0	0	0	0	0	0	0	0	0	0	0	0	0	0	0	0	0	0	0	0	0	0	8.36E-05	0	0	0	0	0	0	0	0	6.03E-05	0	0	0	0	0	0	7.58E-05	0	0
Bacteria;__Proteobacteria;__Deltaproteobacteria;__Desulfuromonadales	0	0	0	0	0	0	0	0	0	0	0	0	0	0	0	0	0	0	0	0	0	0	0	0	0	0	0	0	0	0	8.36E-05	0	0	0	0	0	6.84E-05	0	5.11E-05	0	0	0	0	0	0	0	0	0	0
Bacteria;__Proteobacteria;__Deltaproteobacteria;__GR-WP33-30	0	0	0	0	0	0	0	0	0	0	0	0	0	0	0	0	0	0	0	0	0	0	0	0	0	0	0	0	0	4.78E-05	0.000250857	8.75E-05	0	0	0	0	6.84E-05	0	0.000153406	0	0	0	0	0	0	0.000310463	7.58E-05	0.000124208	0
Bacteria;__Proteobacteria;__Deltaproteobacteria;__Myxococcales	0	0	0	0	0	0	0	0	0	0	0	0	0	0	0	0	0	0	0	0	0	0	0	0	0	0	0	0	0.000209045	0.000286697	0.000167238	0	0	0	0	0	0.000205198	0.000144697	0.000255676	0.000181017	0	0	0	0	0	0.000310463	0	0.000372625	0
Bacteria;__Proteobacteria;__Deltaproteobacteria;__SAR324_clade(Marine_group_B)	0	0	0	0	0	0	0	0	0	0	0	0	0	0	0	0	0	0	0	0	0	0	0	0	0	0	0	0	6.97E-05	0	8.36E-05	0	0	0	0	0	0.000205198	0	0	6.03E-05	0	0	0	0	0.000243902	0	0	0	0
Bacteria;__Proteobacteria;__Deltaproteobacteria;__Sh765B-TzT-29	0	0	0	0	0	0	0	0	0	0	0	0	0	0	0	0	0	0	0	0	0	0	0	0	0	0	0	0	0.00090586	0.000907875	0.002341333	0.001138055	0	0	0	0	0.000957592	0.000868181	0.001585191	0.001086104	0	0	0	0	0.001707317	0.000776156	0.001363843	0.001242082	0
Bacteria;__Proteobacteria;__Deltaproteobacteria;__Syntrophobacterales	0	0	0	0	0	0	0	0	0	0	0	0	0	0	0	0	0	0	0	0	0	0	0	0	0	0	0	0	6.97E-05	0	0	0	0	0	0	0	0	0	0	6.03E-05	0	0	0	0	0	0	0	0	0
Bacteria;__Proteobacteria;__Epsilonproteobacteria;Other	0	0	0	0	0	0	0	0	0	0	0	0	0	0	0	0	0	0	0	0	0	0	0	0	0	0	0	0	6.97E-05	0	0.000250857	0	0	0	0	0	6.84E-05	0	0	6.03E-05	0	0	0	0	0	0	0	0	0
Bacteria;__Proteobacteria;__Epsilonproteobacteria;__Campylobacterales	0.015925177	0.006140535	0.009898428	0.009273446	0.007254142	0.019658371	0.020495371	0.019505963	0.021418021	0.023927633	0.015076604	0.028243327	0.021926671	0.030987547	0.020290835	0.011070425	0.066063348	0.016913905	0.034216336	0.021521906	0.04371119	0.022895577	0.029073642	0.013164589	0.025405787	0.014407394	0.043962443	0.026101759	0.006550066	0.043577982	0.035705327	0.009979865	0.007215875	0.008068299	0.0071295	0.006521739	0.022982216	0.015048473	0.012323584	0.007301032	0.016430595	0.039819137	0.033355134	0.019764451	0.054634146	0.098571872	0.013789968	0.019749099	0.009388734
Bacteria;__Proteobacteria;__Gammaproteobacteria;Other	0	0.000139558	0	0.000322555	0	7.36E-05	0	0	0	0	0.000183117	0.000310366	0	9.65E-05	0	0	0	0.000138639	0	0	0.000121758	0	0	6.36E-05	0	0.000181225	7.28E-05	0	0.000278726	4.78E-05	0.000167238	0	0	9.38E-05	0.000116877	9.45E-05	0.000136799	0.000144697	0.000306811	6.03E-05	0	0	0	0.000135373	0.000243902	0.000155231	0	0.000496833	0.00029964
Bacteria;__Proteobacteria;__Gammaproteobacteria;__34P16	0	0	0	0	0	0	0	0	0	0	0	0	0	0	0	0	0	0	0	0	0	0	0	0	0	0	0	0	6.97E-05	0	0	8.75E-05	0	0	0	0	0	0	0	0	0	0	0	0	0	0	0	0	0
Bacteria;__Proteobacteria;__Gammaproteobacteria;__Aeromonadales	0	0	0	0	0	0	0	0	0	0	0	0	0	0	0	0	0	0	0	0	0	0	0	0	0	0	0	0	0.000139363	0	8.36E-05	8.75E-05	0	0	0	0	0.000136799	0.000144697	5.11E-05	0	0	0	0	0	0.000243902	0.000155231	0	0.000124208	0
Bacteria;__Proteobacteria;__Gammaproteobacteria;__Alteromonadales	0.000926862	0.000209336	0.000905739	0.001370857	0.000989201	0.000809895	0.000474796	0.000936968	0.000646233	0.000437701	0.000793505	0.000931099	0.000838725	0.001061879	0.000405817	0.001532828	0.001357466	0.000554554	0.000275938	0.00057648	0.001217582	0.000543515	0.000916361	0.000953956	0.000352858	0.000271838	0.000509499	0.000472858	0.001114905	0.000955657	0.001505143	0.000787884	0.000801764	0.001125809	0.000584385	9.45E-05	0.001162791	0.000578787	0.00138065	0.001146443	0.000566572	0.000729288	0.000763026	0.001015297	0.001707317	0.002483701	0.000606152	0.001614706	0.001098682
Bacteria;__Proteobacteria;__Gammaproteobacteria;__B38	0	0	0.000258782	0.000564471	0	0	7.91E-05	0	0	0	0	0	0	0	0	0	0	0	0	0	6.09E-05	0	0	6.36E-05	0	0	0	9.46E-05	0	0	0	0	0	9.38E-05	0	0	0	0	0	0	0	0	0	0	0	0	0	0	0
Bacteria;__Proteobacteria;__Gammaproteobacteria;__BD3-1	0	0	0	0	0	0	0	0	0	0	0	0	0	0	0	0	0	0	0	0	0	0	0	0	0	0	0	0	6.97E-05	0	0.000167238	0	0	0	0	0	0	0	5.11E-05	0	0	0	0	0	0	0.000310463	0	0.000372625	0
Bacteria;__Proteobacteria;__Gammaproteobacteria;__BD7-8_marine_group	0	0	0	0	0	7.36E-05	0	0	0	0	0	0	0	0	0	0	0	0	0	0	0	0	0	0	0	0	0	0	0	0.000238914	0.000334476	0.000175085	0	0	0	0	0.000273598	0.000144697	0.000664758	0.000241356	0	0	0.000109004	0	0.000487805	0.000310463	0	0.000248416	0
Bacteria;__Proteobacteria;__Gammaproteobacteria;__Chromatiales	0	0	0	0	0	0	0	0	0	0	0	0	0	0	0	0	0	0	0	0	0	0	0	0	0	0	0	0	0.000418089	0.000430046	0.000668952	8.75E-05	0	0	0	9.45E-05	0.000410397	0.000144697	0.000460217	0.000301696	0	0	0	0	0.000243902	0.000931388	0.000227307	0.000124208	0
Bacteria;__Proteobacteria;__Gammaproteobacteria;__E01-9C-26_marine_group	0	0	0	0	0	0	0	0	0	0	0	0	0	0	0	0	0	0	0	0	0	0	0	0	0	0	0	0	0	4.78E-05	0.000250857	8.75E-05	0	0	0	0	0.000136799	0	0.00010227	6.03E-05	0	0	0	0	0.000243902	0.000155231	0.000151538	0.000372625	0
Bacteria;__Proteobacteria;__Gammaproteobacteria;__Enterobacteriales	0.00429727	0.007954783	0.117681309	0.245947907	0.005193306	0.015019879	0.016855266	0.049914821	0.005354505	0.005544208	0.016602576	0.00698324	0.00623053	0.007722753	0.004261075	0.008004769	0.005429864	0.005406904	0.027317881	0.006341276	0.007427249	0.007065697	0.006081306	0.042800814	0.004940014	0.006161653	0.041924449	0.004917723	6.97E-05	0.000143349	0.000167238	0	0.004810583	0.006004316	0.005376344	0.004253308	0.000136799	0.000144697	0.000409082	6.03E-05	0.004532578	0.004521587	0.003706126	0.010491404	0.000243902	0.000155231	0.000151538	0	0.006292449
Bacteria;__Proteobacteria;__Gammaproteobacteria;__KI89A_clade	0	0	0	0	0	0	0	0	0	0	0	0	0	0	0	0	0	0	0	0	0	0	0	0	0	0	0	0	0	0.000191131	0.000167238	0.000175085	0	0	0	0	6.84E-05	0	0.000409082	0.000301696	0	0	0	0	0.000243902	0.000155231	7.58E-05	0.000248416	0
Bacteria;__Proteobacteria;__Gammaproteobacteria;__Legionellales	0	0	0	0	0	0	0	0	0	0	0	0	0	0	0	0	0	0	0	0	0	0	0	0	0	0	0	0	0	0	0.000167238	0	0	0	0	0	0	0	0	0	0	0	0	0	0	0	0	0	0
Bacteria;__Proteobacteria;__Gammaproteobacteria;__MD2904-B13	0	0	0	0	0	0	0	0	0	0	0	0	0	0	0	0	0	0	0	0	0	0	0	0	0	0	0	0	0	0.000143349	0.000250857	8.75E-05	0	0	0	0	0.000136799	0	0.000153406	0.000120678	0	0	0	0	0	0.000155231	0	0	0
Bacteria;__Proteobacteria;__Gammaproteobacteria;__Methylococcales	0.00016852	0.000209336	0	0.000161277	0.000164867	0.000589015	0.000474796	0.000170358	9.23E-05	0.000364751	0.000610389	0.000310366	0.000479272	0.000289603	0.000338181	0.000510943	0.000452489	0	0	0.00019216	0.000365275	0.000135879	0.000166611	0.000317985	0	0.000271838	0	0.000378286	0	0	0	0	0.000400882	0.000187635	0.000116877	0.000378072	0	0	0	0	0.000566572	0.000145858	0	0	0	0	0	0	9.99E-05
Bacteria;__Proteobacteria;__Gammaproteobacteria;__NKB5	0	0	0	0	0	0	0	0	0	0	0	0	0	0	0	0	0	0	0	0	0	0	0	0	0	0	0	0	6.97E-05	0	0	0	0	0	0	0	0	0	0	0	0	0	0	0	0	0	0	0	0
Bacteria;__Proteobacteria;__Gammaproteobacteria;__Oceanospirillales	0.005561173	0.003000488	0.006987126	0.004757681	0.004616272	0.005374761	0.002690512	0.004429302	0.003785081	0.004012256	0.009705182	0.009310987	0.004553079	0.007529684	0.006019614	0.009196968	0.003167421	0.005406904	0.006622517	0.007494235	0.007549008	0.00455194	0.004998334	0.004769779	0.004940014	0.003715114	0.003129777	0.004823151	0.000975542	0.000573394	0.001505143	0.000262628	0.006814993	0.005910498	0.004324451	0.004536862	0.000752394	0.000434091	0.001738597	0.001086104	0.003399433	0.004375729	0.002398082	0.006024096	0.00195122	0.001707544	0.000681922	0.001490498	0.005992809
Bacteria;__Proteobacteria;__Gammaproteobacteria;__Order_Incertae_Sedis	0	0	6.47E-05	0	0	0	0	8.52E-05	9.23E-05	0	6.10E-05	0.000155183	0.000119818	9.65E-05	0	0.000170314	0	0	0	0	6.09E-05	0	0	6.36E-05	0	9.06E-05	0	0	0.000627134	0.000382263	0.001087047	0.000612799	0	0	0.000116877	0	0.000683995	0.000289394	0.000613622	0.000844747	0	0	0	6.77E-05	0.000487805	0.000776156	0.000227307	0.000124208	9.99E-05
Bacteria;__Proteobacteria;__Gammaproteobacteria;__Pasteurellales	8.43E-05	0	0	0	0	0	7.91E-05	0	0	0	0	0	0	0	0	0	0	0	0	0	0	0	0	0	0	0	0	0	0	9.56E-05	8.36E-05	8.75E-05	0	0	0	0	0	0	0	0	0	0	0	0	0.000243902	0.000155231	0	0.000124208	0
Bacteria;__Proteobacteria;__Gammaproteobacteria;__Pseudomonadales	0	6.98E-05	0	0	0	7.36E-05	0	0	0	0	6.10E-05	0.000155183	0.000119818	0	0.000135272	8.52E-05	0	0	0	0	6.09E-05	0	0	0	0	0	0.000145571	0	0.002438854	0.001767966	0.003093904	0.001225597	0.000200441	9.38E-05	0.000233754	9.45E-05	0.001846785	0.001446969	0.002914706	0.00199119	0	0	0	0	0.002439024	0.003415088	0.001288074	0.00273258	0
Bacteria;__Proteobacteria;__Gammaproteobacteria;__Sva0071	0	0	0	0	0	0	0	0	0	0	0	0	0	0	0	0	0	0	0	0	0	0	0	0	0	0	0	0	0	0	0	0	0	0	0	0	0	0	5.11E-05	6.03E-05	0	0	0	0	0	0	0	0	0
Bacteria;__Proteobacteria;__Gammaproteobacteria;__Thiotrichales	0.00016852	6.98E-05	0.000129391	0.000161277	0.000329734	0.000294507	0.000237398	0.000170358	9.23E-05	7.30E-05	0.000305194	0.000310366	0.000119818	0.000193069	6.76E-05	0.000255471	0	0.000277277	0.000275938	0	0.000243516	6.79E-05	0.000249917	0.000190791	0	9.06E-05	0	9.46E-05	0.000209045	0	0.000250857	0.000175085	0	9.38E-05	0.000116877	0	0.000478796	0	0.000460217	0.000301696	0	0.000145858	0.000109004	0.000135373	0.000487805	0.000931388	0.000227307	0.000496833	9.99E-05
Bacteria;__Proteobacteria;__Gammaproteobacteria;__Vibrionales	0	0	0	0	0	0	0	0	0	0	0	0	0	0	0	0	0	0	0	0	0	0	0	0	0	0	0	0	0.000975542	0.000191131	0.001170666	0.000525256	0	0	0	0	0.000820793	0.000434091	0.000869298	0.000422374	0	0	0	0	0.000731707	0.000776156	0.000303076	0.000372625	0
Bacteria;__Proteobacteria;__Gammaproteobacteria;__Xanthomonadales	0	0	0.000129391	0.000161277	0	7.36E-05	7.91E-05	0	0	0	0	0	0	9.65E-05	0	0	0	0	0	0.00019216	0	0	0	0	0	0	0.000145571	9.46E-05	0.001045223	0.000860092	0.001588762	0.000525256	0	0	0	0	0.000683995	0.001446969	0.001994273	0.001206782	0	0	0	0	0.001463415	0.002018007	0.00083346	0.001863123	0
Bacteria;__Proteobacteria;__JTB23;__o	0	0	0	0	0	0	0	0	0	0	0	0	0	0	0	0	0	0	0	0	0	0	0	0	0	0	0	0	0	4.78E-05	0.000167238	0	0	0	0	0	0	0.000289394	0.00010227	6.03E-05	0	0	0	0	0	0.000310463	0.000151538	0	0
Bacteria;__Proteobacteria;__Milano-WF1B-44;__o	0	0	0	0	0	0	0	0	0	0	0	0.000155183	0	0	0	0	0	0	0	0	0	0	8.33E-05	0	0.000352858	0	7.28E-05	0	0	0	0	0	0	0	0	0	0	0	0	0	0	0.000145858	0	6.77E-05	0	0	0	0	0
Bacteria;__Proteobacteria;__SC3-20;__o	0	0	0	0	0	0	0	0	0	0	0	0	0	0	0	0	0	0	0	0	0	0	0	0	0	0	0	0	0	0	0	0	0	0	0	0	6.84E-05	0	5.11E-05	0	0	0	0	0	0	0	0	0	0
Bacteria;__Proteobacteria;__SPOTSOCT00m83;__o	0	0	0	0	0	0	0	0	0	0	0	0	0	0	0	0	0	0	0	0	0	0	0	0	0	0	0	0	6.97E-05	0	0	0	0	0	0	0	0	0	0	0	0	0	0	0	0	0	0	0	0
Bacteria;__Proteobacteria;__Skagenf62;__o	0	0	0	0	0	0	0	0	0	0	0	0	0	0	0	0	0	0	0	0	0	0	0	0	0	0	0	0	6.97E-05	0	0	0	0	0	0	0	0	0	0	0	0	0	0	0	0	0	0	0	0
Bacteria;__Proteobacteria;__TA18;__o	0	0	0	0	0	0	0	0	0	0	0	0	0	0	0	0	0	0	0	0	0	0	0	0	0	0	0	0	6.97E-05	0	8.36E-05	0	0	0	0	0	0	0	0	6.03E-05	0	0	0	0	0	0	0	0.000124208	0
Bacteria;__RF3;__c;__o	0	0	0	0	0	0	0	0	0	0	0	0	0	0	0	0	0	0	0	0	0	0	0	0	0	0	0	0	6.97E-05	0	0.000167238	0	0	0	0	0	0	0	5.11E-05	6.03E-05	0	0	0	0	0	0	0	0	0
Bacteria;__Spirochaetes;__Spirochaetes;__Spirochaetales	0	0	0	0	0	0	0	0	0	0	0	0	0	0	0	0	0	0	0	0	0	0	0	0	0	0	0	0	0.000278726	0.000143349	8.36E-05	0	0	0	0	0	0	0	0.000255676	0.000241356	0	0	0	0	0	0.000155231	7.58E-05	0.000248416	0
Bacteria;__Synergistetes;__Synergistia;__Synergistales	0	0	0	0	0	0	0	0	0	0	0	0	0	0	0	0	0	0	0	0	0	0	0	0	0	0	0	0	6.97E-05	0	0	0	0	0	0	0	0	0	0	0	0	0	0	0	0	0	0	0	0
Bacteria;__TA06;__c;__o	0	0	0	0	0	0	0	0	0	0	0	0	0	0	0	0	0	0	0	0	0	0	0	0	0	0	0	0	0	0	0	0	0	0	0	0	6.84E-05	0	0	0	0	0	0	0	0	0	0	0	0
Bacteria;__TM6;__c;__o	0	0	0	0	0	0	0	0	0	0	0	0	0	0	0	0	0	0	0	0	0	0	0	0	0	0	0	0	0.000278726	4.78E-05	8.36E-05	0	0	0	0	0	0	0	0.00010227	0	0	0	0	0	0	0	0	0	0
Bacteria;__Tenericutes;__Mollicutes;Other	0	0	0	0	0	0	0	0	0	0	0	0	0	0	0	0	0	0	0	0	0	0	0	0	0	0	0	0	0	0	8.36E-05	0	0	0	0	0	0	0	0	0	0	0	0	0	0	0	0	0	0
Bacteria;__Tenericutes;__Mollicutes;__Anaeroplasmatales	0.000674082	0.000139558	0.000388174	0.001128941	0.0002473	0.000589015	0.003165308	0.007325383	0.000369276	0.004231106	0.00274675	0.001241465	0.006110712	0.005888599	0.004937437	0.000936728	0.004977376	0.002218217	0.002483444	0.00057648	0.007244612	0.005774849	0.005164945	0.008458408	0	0.00036245	0.017322949	0.000283715	0.001184586	0.002628058	0.003846475	0.000612799	0.000200441	0.001501079	0.000584385	0.001228733	0.000478796	0.000144697	0.000153406	0	0.003966006	0.001021004	0.004142141	0.001556789	0.002682927	0.001397082	0.004091529	0.00136629	0.000599281
Bacteria;__Tenericutes;__Mollicutes;__DMI	0	0	0	0	0	0	0	0	0	0	0	0	0	0	0	0	0	0	0	0	0	0	0	0	0	0	0	0	0.000209045	4.78E-05	0.000167238	0	0	0	0	0	0	0	5.11E-05	0	0	0	0	0	0	0.000155231	0	0	0
Bacteria;__Tenericutes;__Mollicutes;__Entomoplasmatales	0	0	0	0	0	0	0	0	0	0	0	0	0	0	0	0	0	0	0	0	0	0	0	0	0	0	0	0	0.000418089	0.000286697	0.000167238	0	0	0	0	0	0	0.000144697	0.000255676	0.000120678	0	0	0	0	0	0	7.58E-05	0.000124208	0
Bacteria;__Tenericutes;__Mollicutes;__Mycoplasmatales	0	0.000209336	6.47E-05	0.000322555	8.24E-05	0.000515388	0.000474796	0.000170358	9.23E-05	0.000875401	0.000122078	0.000155183	0	0.000386138	0.000270544	0.000681257	0.001809955	0.003327326	0.001103753	0.001921599	0.024716912	0.000339697	0.000333222	0.001399135	0.002822865	0.001812251	0.000218357	0	0	0.000143349	0	0	0.000200441	0.000281452	0.000584385	0.00047259	0	0	0	0.000120678	0	0.000583431	0.003924133	0.000541492	0	0.000620925	0	0	0.000499401
Bacteria;__Tenericutes;__Mollicutes;__RF9	0.001432423	0.001465355	0.000258782	0.000322555	0.005358173	0.001104403	0.000553929	0.003236797	0.000830871	0.001167202	0.000671428	0.000620732	0.001557632	0.005502462	0.000405817	0.002639871	0.000904977	0.000415916	0.000551876	0.006725596	0.000852307	0.000951152	0.002165945	0.005342152	0	0.000181225	0.000145571	0.000851144	0.000348408	0.000286697	0	0.000350171	0.004008819	0.000656722	0.000116877	0.000378072	0	0	0	0	0	0.003354726	0.000763026	0.000812238	0.000487805	0.000155231	7.58E-05	0.000248416	0.000599281
Bacteria;__Thermotogae;__Thermotogae;__Thermotogales	0	0	0	0	0	0	0	0	0	0	0	0	0	0	0	0	0	0	0	0	0	0	0	0	0	0	0	0	6.97E-05	0	0	0	0	0	0	0	0	0	0	0	0	0	0	0	0	0.000155231	0	0	0
Bacteria;__Verrucomicrobia;__OPB35_soil_group;__o	0	0	0	0	0	0	0	0	0	0	0	0	0	0	0	0	0	0	0	0	0	0	0	0	0	0	0	0	0	0	0	0	0	0	0	0	0	0	0	0	0	0	0	0	0	0	0	0	0
Bacteria;__Verrucomicrobia;__Opitutae;__Puniceicoccales	0	0	0	0	0	0	0	0	0	0	0	0	0	0	0	0	0	0	0	0	0	0	0	0	0	0	0	0	0	0	0	0	0	0	0	0	0	0	0	0	0	0	0	0	0.000243902	0	0	0	0
Bacteria;__Verrucomicrobia;__Opitutae;__vadinHA64	0	0	0	0	0	0	0	0	0	0	0	0	0	0	0	0	0	0	0	0	0	0	0	0	0	0	0	0	0	0	0.000250857	0	0	0	0	0	0.000136799	0	0.000153406	6.03E-05	0	0	0	0	0	0	0	0.000124208	0
Bacteria;__Verrucomicrobia;__Verrucomicrobiae;__Verrucomicrobiales	0.000926862	0.000418673	0.001358608	0.001290219	0.001401368	0.000736269	0.000712194	0.001448041	0.061115214	0.009264663	0.001464933	0.001396648	0.034028277	0.022589053	0.001082178	0.001362514	0.000452489	0.000693193	0.002483444	0.001152959	0.001461098	0.00108703	0.00074975	0.001017553	0.009880028	0.01214208	0.104083267	0.020332892	0.182983764	0.045728211	0.04573961	0.153024599	0.002405292	0.0102261	0.003506311	0.014933837	0.01880985	0.004485603	0.00010227	0.460689073	0.000566572	0.0123979	0.001308044	0.001218357	0	0.000310463	7.58E-05	0.000248416	0.000599281
Bacteria;__WCHB1-60;__c;__o	0	0	0	0	0	0	0	0	0	0	0	0	0	0	0	0	0	0	0	0	0	0	0	0	0	0	0	0	0	0	0	0	0	0	0	0	0	0	5.11E-05	0	0	0	0	0	0	0	0.000151538	0	0
Unclassified;Other;Other;Other	0	0.000209336	0	0	0.000577034	0	0.000237398	0	0	0	0	0.000155183	0.002875629	0.002509895	0.000135272	0.000255471	0	0.000138639	0	0.003266718	0	0.000271758	0.000333222	0	0.000705716	0.000271838	0	0	0.000139363	0	0	0	0.005011024	9.38E-05	0	9.45E-05	0	0	0.00010227	0.000120678	0	0	0.000109004	0	0	0	0	0.000248416	0.000499401
Table S4. Relative abundance of orders detected through 16S rRNA gene sequencing using fecal DNA (N=8/ group). Sample numbers 1-8: WT mice, 8-week-old, RD-fed; 9-16: Epac1–/– mice, 8-week-old, RD-fed; 17-24: Epac2–/– mice, 8-week-old, RD-fed; 25-32: WT mice, 16-week-old, RD-fed; 33-40: WT mice, 16-week-old, WD-fed; 41-48: Epac1–/– mice, 16-week-old, RD-fed; 49-56: Epac1–/– mice, 16-week-old, WD-f…
[truncated: 23 more columns]
