# Supplementary material for: Deficiency of exchange protein directly activated by cAMP (EPAC)-1 in mice augments glucose intolerance, inflammation, and gut dysbiosis associated with Western diet
Source: Microbiome. 2022 Nov 4;10:187. doi: 10.1186/s40168-022-01366-0 (PMC9635209; doi:10.1186/s40168-022-01366-0)
Supplement: Supplementary file 7 — Additional file 6: Table S5. Relative abundance of families detected through 16S rRNA gene sequencing using fecal DNA. [file 40168_2022_1366_MOESM6_ESM.csv]

Table S5. Relative abundance of families detected through 16S rRNA gene sequencing using fecal DNA
Taxon	Sample numbers (1-72)
	1	2	3	4	5	6	7	8	9	10	11	12	13	14	15	16	17	18	19	20	21	22	23	24	25	26	27	28	29	30	31	32	33	34	35	36	37	38	39	40	41	42	43	44	45	46	47	48	49
Archaea;__Euryarchaeota;__Halobacteria;__Halobacteriales;__Deep_Sea_Hydrothermal_Vent_Gp_6(DHVEG-6)	0	0	0	0	0	0	0	0	0	0	0	0	0	0	0	0	0	0	0	0	0	0	0	0	0	0	0	0	6.97E-05	0	8.36E-05	0	0	0	0	0	0	0	0.00010227	0	0	0	0	0	0.000487805	0	7.58E-05	0	0
Archaea;__Thaumarchaeota;__Marine_Group_I;__Candidatus_Nitrosopumilus;__f	0	0	0	0	8.24E-05	0	0	0	0	0	0	0	0	0	0	0	0	0	0	0	0	6.79E-05	0	0	0	0	0	0	0.000139363	0.000191131	0.000167238	8.75E-05	0	0	0	0	6.84E-05	0.000144697	0.000204541	0.000784408	0	0	0	0	0.000731707	0.000155231	0	0.017389144	0
Archaea;__Thaumarchaeota;__Marine_Group_I;__Cenarchaeales;__Cenarchaeaceae	0	0	0	0	0	0	0	0	0	0	0	0	0	0	0	0	0	0	0	0	0	0	0	0	0	0	0	0	0	0	0	0	0	0	0	0	0	0	0	0	0	0	0	0	0	0	0	0	0
Archaea;__Thaumarchaeota;__Marine_Group_I;__o;__f	0	0	0	0	0	0	0	0	9.23E-05	0	0	0	0	0	0	0	0	0	0	0	0	0	0	0	0	0	0	0	0	0	0	0	0	0	0	0	0	0	0	0	0	0	0	0	0	0	0	0	0
Bacteria;Other;Other;Other;Other	0.000421301	0.000139558	0.000194087	8.06E-05	8.24E-05	0.000220881	0.000237398	0	0.000184638	0.0001459	0.000427272	0.000310366	0	9.65E-05	6.76E-05	8.52E-05	0.000452489	0	0	0	6.09E-05	6.79E-05	0	0	0	9.06E-05	0	9.46E-05	0.000487771	0.000286697	0.000585333	0.000175085	0	0	0	0.000189036	6.84E-05	0.000289394	0.000306811	0.000241356	0	0	0.000109004	0.000135373	0	0.000155231	0	0.000496833	0.00029964
Bacteria;__Acidobacteria;__Acidobacteria;Other;Other	0	0	0	0	0	0	0	0	0	0	0	0	0	0	0	0	0	0	0	0	0	0	0	0	0	0	0	0	6.97E-05	0	0	0	0	0	0	0	0	0	0	6.03E-05	0	0	0	0	0	0	0	0	0
Bacteria;__Acidobacteria;__Acidobacteria;__32-21;__f	0	0	0	0	0	0	0	0	0	0	0	0	0	0	0	0	0	0	0	0	0	0	0	0	0	0	0	0	0	0	8.36E-05	0	0	0	0	0	6.84E-05	0	0	6.03E-05	0	0	0	0	0	0	0	0	0
Bacteria;__Acidobacteria;__Acidobacteria;__AT-s3-28;__f	0	0	0	0	0	0	0	0	0	0	0	0	0	0	0	0	0	0	0	0	0	0	0	0	0	0	0	0	0	0	8.36E-05	0	0	0	0	0	0	0	5.11E-05	6.03E-05	0	0	0	0	0	0	0	0	0
Bacteria;__Acidobacteria;__Acidobacteria;__BPC015;__f	0	0	0	0	0	0	0	0	0	0	0	0	0	0	0	0	0	0	0	0	0	0	0	0	0	0	0	0	0.000209045	9.56E-05	0	8.75E-05	0	0	0	0	6.84E-05	0.000144697	0	0	0	0	0	0	0.000487805	0.000155231	0	0	0
Bacteria;__Acidobacteria;__Acidobacteria;__BPC102;__f	0	0	0	0	0	0	0	0	0	0	0	0	0	0	0	0	0	0	0	0	0	0	0	0	0	0	0	0	0.000278726	0.00033448	0.000334476	0	0	0	0	0	6.84E-05	0.000289394	0.000255676	0.000120678	0	0	0	0	0.000487805	0.000155231	7.58E-05	0.000248416	0
Bacteria;__Acidobacteria;__Acidobacteria;__Candidatus_Chloracidobacterium;__f	0	0	0	0	0	0	0	0	0	0	0	0	0	0	0	0	0	0	0	0	0	0	0	0	0	0	0	0	0	0	0	0	0	0	0	0	0	0	0.00010227	0	0	0	0	0	0.000243902	0	0	0	0
Bacteria;__Acidobacteria;__Acidobacteria;__DA023;__f	0	0	0	0	0	0	0	0	0	0	0	0	0	0	0	0	0	0	0	0	0	0	0	0	0	0	0	0	6.97E-05	9.56E-05	8.36E-05	0.000175085	0	0	0	0	6.84E-05	0	0.000204541	0	0	0	0	0	0	0.000310463	0	0	0
Bacteria;__Acidobacteria;__Acidobacteria;__DA052;__f	0	0	0	0	0	0	0	0	0	0	0	0	0	0	0	0	0	0	0	0	0	0	0	0	0	0	0	0	0	0	0	0	0	0	0	0	0	0	5.11E-05	0	0	0	0	0	0	0	0	0	0
Bacteria;__Acidobacteria;__Acidobacteria;__PAUC26f;__f	0	0	0	0	0	0	0	0	0	0	0	0	0	0	0	0	0	0	0	0	0	0	0	0	0	0	0	0	0	9.56E-05	0.000250857	8.75E-05	0	0	0	0	0.000136799	0	5.11E-05	6.03E-05	0	0	0	0	0	0	7.58E-05	0.000124208	0
Bacteria;__Acidobacteria;__Holophagae;__Acanthopleuribacterales;__Acanthopleuribacteraceae	0	0	0	0	0	0	0	0	0	0	0	0	0	0	0	0	0	0	0	0	0	0	0	0	0	0	0	0	0	0	8.36E-05	0	0	0	0	0	0	0	0.00010227	0	0	0	0	0	0	0	0	0	0
Bacteria;__Acidobacteria;__Holophagae;__B276-D12;__f	0	0	0	0	0	0	0	0	0	0	0	0	0	0	0	0	0	0	0	0	0	0	0	0	0	0	0	0	0	0	0	0	0	0	0	0	6.84E-05	0	0	0	0	0	0	0	0	0	0	0	0
Bacteria;__Acidobacteria;__Holophagae;__CA002;__f	0	0	0	0	0	0	0	0	0	0	0	0	0	0	0	0	0	0	0	0	0	0	0	0	0	0	0	0	0.000139363	4.78E-05	0.000167238	0	0	0	0	0	0	0	0.000306811	6.03E-05	0	0	0	0	0	0.000155231	0	0	0
Bacteria;__Acidobacteria;__Holophagae;__NKB17;__f	0	0	0	0	0	0	0	8.52E-05	0	0	0	0	0	0	0	0	0.000452489	0	0	0	0	0	0	0	0	0	0	0	0	0	0	0	0	0	0	0	0	0	0	0	0	0	0	0	0	0	0	0	0
Bacteria;__Acidobacteria;__Holophagae;__NS72;__f	0	0	0	0	0	0	0	0	0	0	0	0	0	0	0	0	0	0	0	0	0	0	0	0	0	0	0	0	6.97E-05	9.56E-05	0.000167238	0	0	0	0	0	0	0	0.00010227	0	0	0	0	0	0	0	0	0.000124208	0
Bacteria;__Acidobacteria;__Holophagae;__Sva0725;__f	0	0	0	0	0	0	0	0	0	0	0	0	0	0	0	0	0	0	0	0	0	0	0	0	0	0	0	0	0.000836179	0.000286697	0.000919809	0.000437713	0	0	0	0	0.000615595	0	0.000613622	0.000603391	0	0	0	0	0.001219512	0.000931388	0.000303076	0.000496833	0
Bacteria;__Acidobacteria;__Holophagae;__TK85;__f	0	0	0	0	0	0	0	0	0	0	0	0	0	0	0	0	0	0	0	0	0	0	0	0	0	0	0	0	0	4.78E-05	0	0	0	0	0	0	0	0	0	6.03E-05	0	0	0	0	0	0	7.58E-05	0.000124208	0
Bacteria;__Acidobacteria;__RB25;__o;__f	0	0	0	0	0	0	0	0	0	0	0	0	0	0	0	0	0	0	0	0	0	0	0	0	0	0	0	0	0.000348408	0.000143349	0.000418095	8.75E-05	0	0	0	0	0.000273598	0.000144697	0.000460217	0	0	0	0	0	0	0	0.000227307	0.000248416	0
Bacteria;__Actinobacteria;__Acidimicrobiia;__Acidimicrobiales;Other	0	0	0	0	0	0	0	0	0	0	0	0	0	0	0	0	0	0	0	0	0	0	0	0	0	0	0	0	0	0	0	0	0	0	0	0	6.84E-05	0	5.11E-05	0	0	0	0	0	0	0	0	0	0
Bacteria;__Actinobacteria;__Acidimicrobiia;__Acidimicrobiales;__Acidimicrobiaceae	0	0	0	0	0	0	0	0	0	0	0	0	0	0	0	0	0	0	0	0	0	0	0	0	0	0	0	0	0.000209045	0.000191131	0.000334476	8.75E-05	0	0	0	0	0	0	0.000153406	6.03E-05	0	0	0	0	0.000487805	0.000310463	7.58E-05	0.000124208	0
Bacteria;__Actinobacteria;__Acidimicrobiia;__Acidimicrobiales;__Candidatus_Microthrix	0	0	0	0	0	0	0	0	0	0	0	0	0	0	0	0	0	0	0	0	0	0	0	0	0	0	0	0	0	0.000191131	0.000167238	0	0	0	0	0	0	0	0.00010227	0	0	0	0	0	0	0	0	0.000124208	0
Bacteria;__Actinobacteria;__Acidimicrobiia;__Acidimicrobiales;__OCS155_marine_group	0	0	0	0	0	0	0	0	0	7.30E-05	0	0	0.000119818	0	6.76E-05	0	0	0	0	0	6.09E-05	0	0	0	0	0	0	0	0.002020765	0.001146789	0.002926666	0.00131314	0	0	0	9.45E-05	0.001778386	0.000723484	0.002096543	0.000844747	0	0	0	0	0.002682927	0.001862776	0.000984998	0.001490498	0
Bacteria;__Actinobacteria;__Acidimicrobiia;__Acidimicrobiales;__Sva0996_marine_group	0	0	0	0	0	0	0	0	0	0	0	0	0	0	0	0	0	0	0	0	0	0	0	0	0	0	0	0	0.000766497	0.00033448	0.001505143	0.000612799	0	0	0	0	0.000615595	0.000723484	0.000971569	0.001086104	0	0	0	0	0.000243902	0.001862776	0.000681922	0.000621041	0
Bacteria;__Actinobacteria;__Acidimicrobiia;__Acidimicrobiales;__TM214	0	0	0	0	0	0	0	0	0	0	0	0	0	0	0	0	0	0	0	0	0	0	0	0	0	0	0	0	0	0	0	8.75E-05	0	0	0	0	0	0	0	0	0	0	0	0	0	0	0	0	0
Bacteria;__Actinobacteria;__Acidimicrobiia;__Acidimicrobiales;__uncultured	0	0	0	0	0	0	0	0	0	0	0	0	0	0	0	0	0	0	0	0	0	0	0	0	0	0	0	0	0	4.78E-05	0.000167238	0	0	0	0	0	6.84E-05	0	5.11E-05	0	0	0	0	0	0	0	7.58E-05	0.000124208	0
Bacteria;__Actinobacteria;__Actinobacteria;__Bifidobacteriales;__Bifidobacteriaceae	8.43E-05	6.98E-05	0.000129391	0	0	0.000220881	0	8.52E-05	0.000276957	0.0001459	0.000305194	0	0.000119818	0.000965344	6.76E-05	0	0	0	0.000275938	0	0.000121758	0.000203818	0	0	0	0.000181225	7.28E-05	9.46E-05	0.000139363	0.000382263	0.000752571	8.75E-05	0	0	0	9.45E-05	6.84E-05	0	0.000204541	0	0	0	0.000218007	0	0	0	0	0	0.00019976
Bacteria;__Actinobacteria;__Actinobacteria;__Corynebacteriales;__Corynebacteriaceae	0	0	0	0	0	0	0	0	0	0	0	0	0	0	0	0	0	0	0	0	0	0	0	0	0	0	0	0	6.97E-05	9.56E-05	0	0	0	0	0	0	6.84E-05	0	0	6.03E-05	0	0	0	0	0	0	0	0	0
Bacteria;__Actinobacteria;__Actinobacteria;__Corynebacteriales;__Mycobacteriaceae	0	0	0	0	0	0	0	0	0	0	0	0	0	0	0	0	0	0	0	0	0	0	0	0	0	0	0	0	0.000418089	4.78E-05	0.000334476	8.75E-05	0	0	0	0	0.000410397	0.000289394	0.000357946	0.000241356	0	0	0	0	0.000487805	0.000310463	7.58E-05	0.000621041	0
Bacteria;__Actinobacteria;__Actinobacteria;__Corynebacteriales;__Nocardiaceae	0	0	0	0	0	0	0	0	0	0	0	0	0	0	0	0	0	0	0	0	0	0	0	0	0	0	0	0	0	0	0	0	0	0	0	0	0	0	0	0	0	0	0	0	0	0	0	0	0
Bacteria;__Actinobacteria;__Actinobacteria;__Frankiales;Other	0	0	0	0	0	0	0	0	0	0	0	0.000155183	0	9.65E-05	0	0	0	0.000138639	0	0	0	6.79E-05	0	0	0	0	7.28E-05	9.46E-05	0	0	0	0	0	0	0	9.45E-05	0	0.000144697	0	0	0	0.000145858	0	0	0	0.000155231	0	0	0
Bacteria;__Actinobacteria;__Actinobacteria;__Micrococcales;__Brevibacteriaceae	0	0	0	0	0	0	0	0	0	0	0	0	0	0	0	0	0	0	0	0	0	0	0	0	0	0	0	0	0	0	8.36E-05	0	0	0	0	0	0	0	5.11E-05	0	0	0	0	0	0	0	0	0	0
Bacteria;__Actinobacteria;__Actinobacteria;__Micrococcales;__Dermatophilaceae	0	0	0	0	0	0	0	0	0	0	0	0	0	0	0	0	0	0	0	0	0	0	0	0	0	0	0	0	0	0	0	0	0	0	0	0	0	0	5.11E-05	0	0	0	0	0	0	0	0	0	0
Bacteria;__Actinobacteria;__Actinobacteria;__Micrococcales;__Intrasporangiaceae	0	0	0	0	0	0	0	0	0	0	0	0	0	0	0	0	0	0	0	0	0	0	0	0	0	0	0	0	0	0	8.36E-05	0	0	0	0	0	0	0	0.00010227	0	0	0	0	0	0	0	0	0	0
Bacteria;__Actinobacteria;__Actinobacteria;__Micrococcales;__Microbacteriaceae	0	0	0	0	0	0	0	0	0	0	0	0	0	0	0	0	0	0	0	0	0	0	0	0	0	0	0	0	0	0	0.000167238	0	0	0	0	0	0.000136799	0	5.11E-05	0	0	0	0	0	0	0.000310463	7.58E-05	0.000124208	0
Bacteria;__Actinobacteria;__Actinobacteria;__Micrococcales;__Micrococcaceae	0	0	0	0	0	0	0	0	0	0	0	0	0	0	0	0	0	0.000138639	0	0	0	0	0	0	0	0	0	0	6.97E-05	4.78E-05	0.000250857	0.000175085	0	0	0	0	6.84E-05	0.000144697	5.11E-05	6.03E-05	0	0	0	0	0.000487805	0.000155231	0	0	0
Bacteria;__Actinobacteria;__Actinobacteria;__PeM15;__f	0	0	0	0	0	0	0	0	0	0	0	0	0	0	0	0	0	0	0	0	0	0	0	0	0	0	0	0	0.000209045	0	0.000167238	0.000350171	0	0	0	0	0.000205198	0.000434091	0.000409082	0.000120678	0	0	0	0	0	0.000465694	0	0.000124208	0
Bacteria;__Actinobacteria;__Actinobacteria;__Propionibacteriales;__Nocardioidaceae	0	0	0	0	0	0	0	0	0	0	0	0	0	0	0	0	0	0	0	0	0	0	0	0	0	0	0	0	0	0	0	0	0	0	0	0	0	0.000144697	0.000153406	0	0	0	0	0	0	0	0	0	0
Bacteria;__Actinobacteria;__Coriobacteriia;__Coriobacteriales;__Coriobacteriaceae	0.000505561	0.001046682	0.000776347	0.000645109	0.000824334	0.000515388	0.000474796	0.000936968	0.001477105	0.0002918	0.000854544	0.000931099	0.000479272	0.000772275	0.000811633	0.000766414	0.001357466	0.000554554	0.000275938	0.00076864	0.000974066	0.000543515	0.000583139	0.000572373	0.000352858	0.00036245	0.000509499	0.000851144	0.000766497	0.000382263	0.00083619	0.000437713	0.000801764	0.000562905	0.000467508	0.000283554	0	0.000144697	0.000153406	0.000181017	0	0.000437573	0.000763026	0.000947611	0.000487805	0	0.000757691	0.000621041	0.000399521
Bacteria;__Actinobacteria;__OPB41;__o;__f	0	0	0	0	0	0	0	0	0	0	0	0	0	0	0	0	0	0	0	0	0	0	0	0	0	0	0	0	0	0	0	8.75E-05	0	0	0	0	0	0	5.11E-05	6.03E-05	0	0	0	0	0	0	0	0	0
Bacteria;__Actinobacteria;__Thermoleophilia;__Gaiellales;__Gaiellaceae	0	0	0	0	0	0	0	0	0	0	0	0	0	0	0	0	0	0	0	0	0	0	0	0	0	0	0	0	0	0	8.36E-05	0	0	0	0	0	6.84E-05	0	0	0	0	0	0	0	0	0	0	0	0
Bacteria;__Actinobacteria;__Thermoleophilia;__Gaiellales;__uncultured	0	0	0	0	0	0	0	0	0	0	0	0	0	0	0	0	0	0	0	0	0	0	0	0	0	0	0	0	0	4.78E-05	0.000167238	0	0	0	0	0	0	0	0	0	0	0	0	0	0	0	0	0	0
Bacteria;__Actinobacteria;__Thermoleophilia;__Solirubrobacterales;__480-2	0	0	0	0	0	0	0	0	0	0	0	0	0	0	0	0	0	0	0	0	0	0	0	0	0	0	0	0	0	0	0	0	0	0	0	0	0	0	5.11E-05	0	0	0	0	0	0.000243902	0	0	0.000124208	0
Bacteria;__Actinobacteria;__Thermoleophilia;__Solirubrobacterales;__Elev-16S-1332	0	0	0	0	0	0	0	0	0	0	0	0	0	0	0	0	0	0	0	0	0	0	0	0	0	0	0	0	6.97E-05	0	0	0	0	0	0	0	6.84E-05	0	0	0	0	0	0	0	0	0.000155231	0	0.000124208	0
Bacteria;__Armatimonadetes;__c;__o;__f	0	0	0	0	0	0	0	0	0	0	0	0	0	0	0	0	0	0	0	0	0	0	0	0	0	0	0	0	0	0	0	0	0	0	0	0	0	0	0	0	0	0	0	0	0	0	0	0	0
Bacteria;__BD1-5;__c;__o;__f	0	0	0	0	0	0	0	0	0	0	0	0	0	0	0	0	0	0	0	0	0	0	0	0	0	0	0	0	0.000278726	0.000238914	0.000585333	0	0	0	0	0	6.84E-05	0.000289394	0.000153406	0.000181017	0	0	0	0	0.000487805	0.000155231	7.58E-05	0.000248416	0
Bacteria;__Bacteroidetes;Other;Other;Other	0.00016852	0	0	0	8.24E-05	7.36E-05	7.91E-05	0	9.23E-05	7.30E-05	6.10E-05	0	0.000119818	9.65E-05	0	0.000255471	0	0	0	0	0.000182637	0	8.33E-05	0.000127194	0	9.06E-05	0	9.46E-05	0.000627134	0.000525612	0.000668952	0.000437713	0	0	0	0	6.84E-05	0.000289394	0.000357946	0.000543052	0	0.000145858	0	0	0.00097561	0	0.000681922	0.000745249	0
Bacteria;__Bacteroidetes;__Bacteroidia;__Bacteroidales;Other	8.43E-05	6.98E-05	6.47E-05	0.000322555	0	0.000589015	0.000316531	0	0.000369276	0.0002918	6.10E-05	0.000310366	0.000119818	0.000482672	0	8.52E-05	0	0.000138639	0	0	0	6.79E-05	0.000166611	0	0	9.06E-05	0	0.000189143	0.000139363	9.56E-05	0.000167238	0.000262628	0.000200441	0.000281452	0	0	6.84E-05	0	0.000153406	0.000362035	0	0	0	6.77E-05	0.000243902	0.000155231	0.000227307	0.000124208	0.00019976
Bacteria;__Bacteroidetes;__Bacteroidia;__Bacteroidales;__Bacteroidaceae	0.015840917	0.018561161	0.045610403	0.037013144	0.018382656	0.017007804	0.016459603	0.019420784	0.034527326	0.025605486	0.01855582	0.048417132	0.021087946	0.01573511	0.052147447	0.02214085	0.01719457	0.051434909	0.008278146	0.026325903	0.030013393	0.011481758	0.011162946	0.015962859	0.019407198	0.028271113	0.046509935	0.021751466	0.006619748	0.010990061	0.012291998	0.017420993	0.061535378	0.063795853	0.072580645	0.049621928	0.013132695	0.017797714	0.019124565	0.024376999	0.016430595	0.011668611	0.017876608	0.015094084	0.018536585	0.004346476	0.008410365	0.009812446	0.038553736
Bacteria;__Bacteroidetes;__Bacteroidia;__Bacteroidales;__Marinilabiaceae	0	0	0	0	0	0	0	0	0	0	0	0	0	0	0	0	0	0	0	0	0	0	0	0	0	0	0	0	0	0.000143349	0.000250857	0.000175085	0	0	0	0	0.000205198	0	0.000153406	0.000120678	0	0	0	0	0.000243902	0	7.58E-05	0	0
Bacteria;__Bacteroidetes;__Bacteroidia;__Bacteroidales;__Porphyromonadaceae	0.010364004	0.015281557	0.006857734	0.017659866	0.011623114	0.011412163	0.005143626	0.005792164	0.017448301	0.018383426	0.008606482	0.009155804	0.016534867	0.009943045	0.008589787	0.008089926	0.005429864	0.012200194	0.011313466	0.007878555	0.021916474	0.004891637	0.004581806	0.008522005	0.010585745	0.01105473	0.018560303	0.009551731	0.008431468	0.040997706	0.010954093	0.01243106	0.036680698	0.04381274	0.029453015	0.024952741	0.03248974	0.041672696	0.021476785	0.054787908	0.012464589	0.012106184	0.009592326	0.017395424	0.017560976	0.003259857	0.009849977	0.010806111	0.037854575
Bacteria;__Bacteroidetes;__Bacteroidia;__Bacteroidales;__Prevotellaceae	0.024772497	0.054636801	0.021220159	0.051366825	0.033550408	0.014504491	0.011078579	0.015502555	0.068593058	0.009702364	0.007019471	0.023743017	0.034627366	0.013804421	0.008657423	0.012943881	0.01719457	0.027311798	0.003587196	0.01518063	0.017107025	0.011345879	0.006331223	0.008076825	0.010585745	0.048387097	0.008079191	0.014374882	0.010173507	0.021120031	0.004599047	0.032128162	0.005411906	0.00694249	0.005025713	0.011625709	0.004651163	0.014180292	0.001840867	0.006999336	0.010764873	0.004667445	0.003924133	0.003384324	0.016097561	0.003880782	0.010228823	0.003229412	0.007491011
Bacteria;__Bacteroidetes;__Bacteroidia;__Bacteroidales;__Rikenellaceae	0.061257162	0.056939502	0.029113023	0.029191194	0.037177479	0.033205713	0.027617314	0.048551959	0.025480059	0.029034141	0.034975279	0.04733085	0.030313923	0.026546964	0.043760568	0.028101848	0.060633484	0.025509497	0.026490066	0.063797079	0.033727018	0.039133093	0.073308897	0.086619181	0.04199012	0.055726713	0.052696703	0.038868924	0.020974148	0.025133792	0.031524375	0.024774578	0.122669874	0.079088095	0.113370734	0.075992439	0.011696306	0.026624222	0.031141338	0.018403427	0.047592068	0.029025671	0.061042075	0.039528902	0.070731707	0.048587395	0.030004546	0.02856788	0.071214543
Bacteria;__Bacteroidetes;__Bacteroidia;__Bacteroidales;__Rs-E47_termite_group	0	0	0	0	0	0	0	0	0	0	0	0	0	0	0	0	0	0	0	0	0	0	0	0	0	0	0	0	6.97E-05	0.000382263	0.000418095	0.001138055	0	0	0	0	0.016142271	0.01982347	0.016312129	0.013696977	0	0	0	0	0	0	0.000151538	0	0
Bacteria;__Bacteroidetes;__Bacteroidia;__Bacteroidales;__S24-7	0.234159083	0.32133138	0.134372776	0.137811467	0.306652378	0.266308349	0.185645327	0.211413969	0.587241507	0.280128392	0.188182872	0.175356921	0.345075485	0.261801332	0.208251606	0.214170144	0.078280543	0.1879939	0.034216336	0.130092237	0.084743699	0.076635641	0.060063312	0.090562198	0.299223712	0.252899601	0.305480748	0.323245697	0.211065431	0.217507645	0.153608161	0.335463538	0.085187412	0.093723614	0.071178121	0.061247637	0.056634747	0.120387788	0.058447535	0.075665239	0.369971671	0.120332555	0.230760846	0.192906457	0.124390244	0.030735796	0.474011214	0.228915663	0.080803036
Bacteria;__Bacteroidetes;__Bacteroidia;__Bacteroidales;__ratAN060301C	8.43E-05	0	0	0.000161277	8.24E-05	0.000220881	0	0	0.000369276	0	0	0	0.000119818	9.65E-05	6.76E-05	0	0	0.000138639	0	0	0	0	0	0	0	0	0	0	0	4.78E-05	0	8.75E-05	0	0	0.000116877	0	0	0	0.000204541	6.03E-05	0	0.000145858	0	0	0	0	0	0	0
Bacteria;__Bacteroidetes;__Class_Incertae_Sedis;__Order_Incertae_Sedis;__Family_Incertae_Sedis	0	0	0	0	0	0	0	0	0	0	0	0	0	0	0	0	0	0	0	0	0	0	0	0	0	0	0	0	0	4.78E-05	0	0	0	0	0	0	0	0	0	0	0	0	0	0	0	0.000155231	0	0	0
Bacteria;__Bacteroidetes;__Cytophagia;__Cytophagales;Other	0	0	0	0	0	0	0	0	0	0	0	0	0	0	0	0	0	0	0	0	0	0	0	0	0	0	0	0	0	0	0	8.75E-05	0	0	0	0	0	0	5.11E-05	6.03E-05	0	0	0	0	0	0.000155231	7.58E-05	0	0
Bacteria;__Bacteroidetes;__Cytophagia;__Cytophagales;__Cyclobacteriaceae	0	0	0	0	0	0	0	0	0	0	0	0	0	0	0	0	0	0	0	0	0	0	0	0	0	0	0	0	6.97E-05	4.78E-05	0	8.75E-05	0	0	0	0	0	0	0	6.03E-05	0	0	0	0	0	0	0	0	9.99E-05
Bacteria;__Bacteroidetes;__Cytophagia;__Cytophagales;__Cytophagaceae	0	0	0	0	0	0	0	0	0	0	0	0	0	0	0	0	0	0	0	0	0	0	0	0	0	0	0	0	6.97E-05	0	0.000167238	0	0	0	0	0	0	0	0.00010227	6.03E-05	0	0	0	0	0	0.000155231	7.58E-05	0.000124208	0
Bacteria;__Bacteroidetes;__Cytophagia;__Cytophagales;__DUNssu136	0	0	0	0	0	0	0	0	0	0	0	0	0	0	0	0	0	0	0	0	0	0	0	0	0	0	0	0	0	0	0	0	0	0	0	0	0	0	0	0	0	0	0	0	0	0	0	0	0
Bacteria;__Bacteroidetes;__Cytophagia;__Cytophagales;__Flammeovirgaceae	0	0	0	0	0	0	0	0	0	0	0	0	0	0	0	0	0	0	0	0	0	0	0	6.36E-05	0	0	0	9.46E-05	0.002160128	0.001481269	0.003846475	0.002976451	0	0	0	0	0.001162791	0.001446969	0.002965842	0.003258312	0	0	0	0	0.003414634	0.002018007	0.00242461	0.002608372	0
Bacteria;__Bacteroidetes;__Cytophagia;__Order_II_Incertae_Sedis;__Rhodothermaceae	0	0	0	0	0	0	0	0	0	0	0	0	0	0	0	0	0	0	0	0	0	0	0	0	0	0	0	0	0	4.78E-05	0.000167238	0	0	0	0	0	0.000341997	0	5.11E-05	0	0	0	0	0	0.000243902	0.000155231	7.58E-05	0	0
Bacteria;__Bacteroidetes;__Flavobacteria;__Flavobacteriales;Other	0	0	0	0	0	0	0	0	0	0	0	0	0	0	0	0	0	0	0	0	0	0	0	0	0	0	0	0	0	4.78E-05	0	0	0	0	0	0	0	0.000144697	5.11E-05	0	0	0	0	0	0	0	0	0.000124208	0
Bacteria;__Bacteroidetes;__Flavobacteria;__Flavobacteriales;__Cryomorphaceae	0.00016852	0	0	8.06E-05	0	0	0	0	0	0	0	0	0	0	0	8.52E-05	0	0	0	0	0	6.79E-05	0	0	0	9.06E-05	0	9.46E-05	0.000627134	0.000382263	0.000501714	0.000350171	0	9.38E-05	0	0	0.000341997	0.000434091	0.000153406	0.000422374	0	0	0	6.77E-05	0.000487805	0.000155231	0.000151538	0.000745249	0
Bacteria;__Bacteroidetes;__Flavobacteria;__Flavobacteriales;__Flavobacteriaceae	0	0	0	0	8.24E-05	0	0	0	0	0	0	0	0	0	0	8.52E-05	0	0	0	0	0.000121758	0	0	6.36E-05	0	0	7.28E-05	0	0.003414396	0.002580275	0.004849904	0.004727305	0.000200441	9.38E-05	0	0	0.001915185	0.002893937	0.003886275	0.004465094	0	0	0	0	0.004390244	0.004036014	0.00484922	0.003602037	0
Bacteria;__Bacteroidetes;__Flavobacteria;__Flavobacteriales;__NS9_marine_group	0	0	0	0	0	0	0	0	0	0	0	0	0	0	0	0	0	0	0	0	0	0	0	0	0	0	0	0	0	0	0	8.75E-05	0	0	0	0	0	0	5.11E-05	0	0	0	0	0	0	0.000155231	7.58E-05	0	0
Bacteria;__Bacteroidetes;__SB-1;__o;__f	0	0	0	0	0	0	0	0	0	0	0	0	0	0	0	0	0	0	0	0	0	0	0	0	0	0	0	0	0.000139363	0	0	0	0	0	0	0	0	0	0	6.03E-05	0	0	0	0	0.000243902	0	0.000151538	0	0
Bacteria;__Bacteroidetes;__SB-5;__o;__f	0	0	0	0	0	0	0	0	0	0	0	0	0	0	0	0	0	0	0	0	0	0	0	0	0	0	0	0	0	0	0	0	0	0	0	0	0	0	0	0	0	0	0	0	0	0	0.000151538	0	0
Bacteria;__Bacteroidetes;__Sphingobacteriia;__Sphingobacteriales;Other	0	0	0	0	0	0	0	0	0	0	0	0	0	0	0	0	0	0	0	0	0	0	0	0	0	0	0	0	0	0	0	0	0	0	0	0	0	0.000144697	0	6.03E-05	0	0	0	0	0	0	0	0.000124208	0
Bacteria;__Bacteroidetes;__Sphingobacteriia;__Sphingobacteriales;__Chitinophagaceae	0	0	0	0	0	0	0	0	0	0	0	0	0	0	0	0	0	0	0	0	0	0	0	0	0	0	0	0	0.000209045	0.000143349	0.000334476	0.000175085	0	0	0	0	0.000136799	0	0.000357946	0.000181017	0	0	0	0	0.000243902	0.000155231	0.000530383	0.000124208	0
Bacteria;__Bacteroidetes;__Sphingobacteriia;__Sphingobacteriales;__NS11-12_marine_group	0	0	0	0	0	0	0	0	0	0	0	0	0	0	0	0	0	0	0	0	0	0	0	0	0	0	0	0	0	0	0	8.75E-05	0	0	0	0	6.84E-05	0	5.11E-05	6.03E-05	0	0	0	0	0	0	0	0	0
Bacteria;__Bacteroidetes;__Sphingobacteriia;__Sphingobacteriales;__PHOS-HE51	0	0	0	0	0	0	0	0	0	0	0	0	0	0	0	0	0	0	0	0	0	0	0	0	0	0	0	0	0	0	0	0	0	0	0	0	0	0	0	0	0	0	0	0	0	0	7.58E-05	0	0
Bacteria;__Bacteroidetes;__Sphingobacteriia;__Sphingobacteriales;__ST-12K33	0	0	0	0	0	0	0	0	0	0	0	0	0	0	0	0	0	0	0	0	0	0	0	0	0	0	0	0	0	0	0.000167238	8.75E-05	0	0	0	0	0	0	0.00010227	0.000120678	0	0	0	0	0.000243902	0	0	0.000124208	0
Bacteria;__Bacteroidetes;__Sphingobacteriia;__Sphingobacteriales;__Saprospiraceae	0	0	0	0	0	0	0	0	0	0	0	0	0	0	0	0	0	0	0	0	0	0	0	0	0	0	0	0	0.000557452	0.000525612	0.000585333	0.000350171	0	0	0	0	0.000341997	0.000578787	0.000818163	0.000362035	0	0	0	0	0.000243902	0.000776156	0.000303076	0.000496833	0
Bacteria;__Bacteroidetes;__Sphingobacteriia;__Sphingobacteriales;__Sphingobacteriaceae	0	0	0	0	0	0	0	0	0	0	0	0	0	0	0	0	0	0	0	0	0	0	0	0	0	0	0	0	0	4.78E-05	0	0.000262628	0	0	0	0	0	0.000434091	0.00010227	0.000120678	0	0	0	0	0	0.000155231	0.000151538	0	0
Bacteria;__Bacteroidetes;__Sphingobacteriia;__Sphingobacteriales;__WCHB1-69	0	0	0	0	0	0	0	0	0	0	0	0	0	0	0	0	0	0	0	0	0	0	0	0	0	0	7.28E-05	0	0.000209045	9.56E-05	8.36E-05	8.75E-05	0	0	0	0	0	0.000144697	0.00010227	0.000120678	0	0	0	0	0	0	0.000151538	0	0
Bacteria;__Bacteroidetes;__VC2.1_Bac22;__o;__f	0	0	0	0	0	0	0	0	0	0	0	0	0	0	0	0	0	0	0	0	0	0	0	6.36E-05	0	0	0	0	0	0	0	0	0.000200441	0	0	9.45E-05	0	0	5.11E-05	6.03E-05	0	0	0	0	0	0.000155231	0	0	0
Bacteria;__Bacteroidetes;__vadinHA17;__o;__f	0	0	0	0	0	0	0	0	0	0	0	0	0	0	0	0	0	0	0	0	0	0	0	0	0	0	0	0	0	0	0	8.75E-05	0	0	0	0	0	0	0	0	0	0	0	0	0	0	7.58E-05	0.000124208	0
Bacteria;__Candidate_division_BRC1;__c;__o;__f	0	0	0	0	0	0	0	0	0	0	0	0	0	0	0	0	0	0	0	0	0	0	0	0	0	0	0	0	0	0	0	0	0	0	0	0	0	0	0	0	0	0	0	0	0	0	0	0	0
Bacteria;__Candidate_division_OD1;__c;__o;__f	0	0	0	0	0	0	0	0	0	0	0	0	0	0	0	0	0	0	0	0	0	0	0	0	0	0	0	0	0.000139363	0	0.000418095	0	0	0	0	0	0	0	5.11E-05	0.000181017	0	0	0	0	0	0.000155231	0.000227307	0	0
Bacteria;__Candidate_division_SR1;__c;__o;__f	0	0	0	0	0	0	0	0	0	0	0	0	0	0	0	0	0	0	0	0	0	0	0	0	0	0	0	0	6.97E-05	9.56E-05	0	0	0	0	0	0	0.000205198	0	0.00010227	0.000120678	0	0	0	0	0	0.000465694	0	0.000124208	0
Bacteria;__Candidate_division_TM7;__c;__o;__f	0.005645433	0.006070756	0.005499127	0.006370454	0.004121672	0.011559417	0.00759674	0.026320273	0.002307976	0.004231106	0.005005188	0.013811297	0.008027798	0.008784632	0.003584714	0.011411053	0.00361991	0.005129627	0.007450331	0.014027671	0.019359552	0.003464909	0.006914362	0.00559654	0.007410021	0.009242479	0.00356649	0.004823151	0.010103826	0.004634939	0.017141901	0.008316554	0.007416316	0.010319917	0.012973352	0.007561437	0.003283174	0.000723484	0.001994273	0.002413564	0.012464589	0.023920653	0.009592326	0.007377826	0.011463415	0.016609749	0.005909986	0.005713576	0.002996404
Bacteria;__Candidate_division_WS3;__c;__o;__f	0	0	0	0	0	0	0	0	0	0	0	0	0	0	0	0	0	0	0	0	0	0	0	0	0	0	0	0	0.000139363	0	0.000167238	8.75E-05	0	0	0	0	0	0	5.11E-05	0	0	0	0	0	0	0	0.000151538	0	0
Bacteria;__Chlamydiae;__Chlamydiae;__Chlamydiales;__Chlamydiaceae	0	6.98E-05	0	0	0	0	7.91E-05	0	0	0	0	0	0	0	0	0	0	0.000138639	0	0.00019216	6.09E-05	0	8.33E-05	0.000127194	0	0	0	0	0	0	0	0	0	0	0	0	0	0	0	0	0	0	0	0	0	0	0	0	0
Bacteria;__Chlamydiae;__Chlamydiae;__Chlamydiales;__Parachlamydiaceae	0	0	0	0	0	0	0	0	0	0	0	0	0	0	0	0	0	0	0	0	0	0	0	0	0	0	0	0	0	0	0	0	0	0	0	0	0	0	0	0	0	0	0	0	0	0	0	0	0
Bacteria;__Chlamydiae;__Chlamydiae;__Chlamydiales;__Simkaniaceae	0	0	0	0	0	0	0	0	0	0	0	0	0	0	0	0	0	0	0	0	0	0	0	0	0	0	0	0	6.97E-05	0	8.36E-05	0	0	0	0	0	0	0	0	0.000120678	0	0	0	0	0	0	0	0	0
Bacteria;__Chlamydiae;__Chlamydiae;__Chlamydiales;__cvE6	0	0	0	0	0	0	0	0	0	0	0	0	0	0	0	0	0	0	0	0	0	0	0	0	0	0	0	0	0	0	0	0	0	0	0	0	0	0	0	0	0	0	0	0	0	0	0	0	0
Bacteria;__Chlorobi;__Chlorobia;__Chlorobiales;__OPB56	0	0	0	0	0	0	0	0	0	0	0	0	0	0	0	0	0	0	0	0	0	0	0	0	0	0	0	0	0	0	0	0	0	0	0	0	0	0	0	0	0	0	0	0	0.000243902	0	0	0	0
Bacteria;__Chlorobi;__Ignavibacteria;__Ignavibacteriales;__BSV26	0	0	0	0	0	0	0	0	0	0	0	0	0	0	0	0	0	0	0	0	0	0	0	0	0	0	0	0	0	0	0	0	0	0	0	0	0	0	0	0	0	0	0	0	0	0	0	0	0
Bacteria;__Chlorobi;__Ignavibacteria;__Ignavibacteriales;__IheB3-7	0	0	0	0	0	0	0	0	0	0	0	0	0	0	0	0	0	0	0	0	0	0	0	0	0	0	0	0	0	0	0	0	0	0	0	0	6.84E-05	0	0	0	0	0	0	0	0	0	0	0	0
Bacteria;__Chlorobi;__Ignavibacteria;__Ignavibacteriales;__PHOS-HE36	0	0	0	0	0	0	0	0	0	0	0	0	0	0	0	0	0	0	0	0	0	0	0	0	0	0	0	0	0	0	8.36E-05	0	0	0	0	0	0	0.000144697	5.11E-05	0	0	0	0	0	0	0	0	0	0
Bacteria;__Chloroflexi;Other;Other;Other	0	0	0	0	0	0	0	0	0	0	0	0	0	0	0	0	0	0	0	0	0	0	0	0	0	0	0	0	0	0	8.36E-05	0	0	0	0	0	0	0	5.11E-05	0	0	0	0	0	0	0	0	0	0
Bacteria;__Chloroflexi;__Anaerolineae;__Anaerolineales;__Anaerolineaceae	0	0	0	0	0	0	0	0	0	0	0	0	0	0	0	0	0	0	0	0	0	0	0	0	0	0	0	0	0	4.78E-05	0	0	0	0	0	0	0	0	5.11E-05	0	0	0	0	0	0	0	0	0	0
Bacteria;__Chloroflexi;__Caldilineae;__Caldilineales;__Caldilineaceae	0	0	0	8.06E-05	0	0	0	0	9.23E-05	0	6.10E-05	0	0	9.65E-05	0	0	0	0	0	0	0.000121758	0	0.000166611	6.36E-05	0	0	0	9.46E-05	0.000209045	4.78E-05	0.000334476	0.000175085	0	0	0	9.45E-05	0.000205198	0.000578787	0.000153406	0.000241356	0	0	0	6.77E-05	0.000487805	0	0.000378845	0.000124208	9.99E-05
Bacteria;__Chloroflexi;__JG30-KF-CM66;__o;__f	0	0	0	0	0	0	0	0	0	0	0	0	0	0	0	0	0	0	0	0	0	0	0	0	0	0	0	0	0.000209045	4.78E-05	8.36E-05	0	0	0	0	0	6.84E-05	0.000144697	0.00010227	0	0	0	0	0	0	0	0.000151538	0.000124208	0
Bacteria;__Chloroflexi;__KD4-96;__o;__f	0	0	0	8.06E-05	0	0	0	0	0	0	0	0	0	0	0	0	0	0	0	0	6.09E-05	0	8.33E-05	0	0	0	0	0	0.000209045	9.56E-05	0.000250857	0	0	0	0	0	0.000205198	0	0.000153406	6.03E-05	0	0	0	0	0	0.000465694	0.000151538	0	0
Bacteria;__Chloroflexi;__S085;__o;__f	0	0	0	0	0	0	0	0	0	0	0	0	0	0	0	0	0	0	0	0	0	0	0	0	0	0	0	0	0.000139363	0	0	0	0	0	0	0	6.84E-05	0	0	0	0	0	0	0	0.000243902	0	0	0.000124208	0
Bacteria;__Chloroflexi;__SAR202_clade;__o;__f	0	0	0	0	0	0	0	0	0	0	0	0	0	0	0	0	0	0	0	0	0	0	0	0	0	0	0	0	6.97E-05	0.000143349	0.000334476	0	0	0	0	0	6.84E-05	0.000434091	0.000460217	0.000181017	0	0	0	0	0.000243902	0.000155231	7.58E-05	0.000248416	0
Bacteria;__Chloroflexi;__TK10;__o;__f	0	0	0	0	0	0	0	0	0	0	0	0	0	0	0	0	0	0	0	0	0	0	0	0	0	0	0	0	0	0	0	0	0	0	0	0	6.84E-05	0.000144697	0	6.03E-05	0	0	0	0	0	0	0	0	0
Bacteria;__Chloroflexi;__Thermomicrobia;__JG30-KF-CM45;__f	0	0	0	0	0	0	0	0	0	0	0	0	0	0	0	0	0	0	0	0	0	0	0	0	0	0	0	0	6.97E-05	0	0	0	0	0	0	0	6.84E-05	0	5.11E-05	0	0	0	0	0	0	0	0	0	0
Bacteria;__Cyanobacteria;Other;Other;Other	0	0	0	0	0	0	0	0	0	0	0	0	0	0	0	0	0	0	0	0	0	0	0	0	0	0	0	0	0	0	0	8.75E-05	0	0	0	0	0	0	0.000153406	0	0	0	0	0	0	0	0	0	0
Bacteria;__Cyanobacteria;__4C0d-2;__o;__f	0.001432423	0.003698276	0.000841043	0.000322555	0.004533839	0.001104403	0.000949592	0.001448041	0.000184638	0.001167202	0.000854544	0.000931099	0.005391804	0.001254947	0.000676361	0.000851571	0.000904977	0.000277277	0.000551876	0.00076864	0.000182637	0.000679394	0.000333222	0.000445179	0.002117149	0.006342878	0.015139384	0.002553433	0.007525608	0.049741972	0.004180952	0.004026963	0.002405292	0.004690872	0.00198691	0.001606805	0.002941176	0.002170453	0.001994273	0.02027394	0.002266289	0.005396733	0.004033137	0.003045891	0.037804878	0.011021422	0.018108804	0.008446156	0.001198562
Bacteria;__Cyanobacteria;__Cyanobacteria;__SubsectionI;__FamilyI	0	0	0	0	0	0	0	0	0	0	0	0	0	0	0	0	0	0	0	0	0	0	0	0	0	0	0	0	0.000139363	4.78E-05	0.000334476	0.000175085	0	0	0	0	6.84E-05	0	0.000204541	0	0	0	0	0	0.000487805	0.000155231	0	0.000496833	0
Bacteria;__Cyanobacteria;__Cyanobacteria;__SubsectionII;__FamilyII	0	0	0	0	0	0	0	0	0	0	0	0	0	0	0	0	0	0	0	0	0	0	0	0	0	0	0	0	0.000139363	0.000191131	0.000752571	0.000262628	0	0	0	0	0.000341997	0.000144697	0.000357946	0.000120678	0	0	0	0	0.000731707	0.000155231	0.000151538	0.000124208	0
Bacteria;__Cyanobacteria;__Cyanobacteria;__SubsectionIII;__FamilyI	0	0	0	0	0	0	0	0	0	0	0	0	0	0	0	0	0	0	0	0	0	0	0	0	0	0	0	0	0.001184586	0.001242355	0.001337905	0.000350171	0	0	0	0	0.001094391	0.000144697	0.001022704	0.001206782	0	0	0	0	0.001219512	0.001707544	0.000606152	0.000869457	0
Bacteria;__Cyanobacteria;__Cyanobacteria;__SubsectionIV;Other	0	0	0	0	0	0	0	0	0	0	0	0	0	0	0	0	0	0	0	0	0	0	0	0	0	0	0	0	0	0	8.36E-05	0	0	0	0	0	0.000136799	0	5.11E-05	0.000181017	0	0	0	0	0.000243902	0.000310463	7.58E-05	0	0
Bacteria;__Cyanobacteria;__Cyanobacteria;__SubsectionIV;__FamilyI	0	0	0	0	0	0	0	0	0	0	0	0	0	0	0	0	0	0	0	0	0	0	0	0	0	0	0	0	0	9.56E-05	0	0	0	0	0	0	0	0	0	0	0	0	0	0	0	0	0	0	0
Bacteria;__Cyanobacteria;__Cyanobacteria;__SubsectionIV;__FamilyII	0	0	0	0	0	0	0	0	0	0	0	0	0	0	0	0	0	0	0	0	0	0	0	0	0	0	0	0	0	9.56E-05	0	0	0	0	0	0	6.84E-05	0	0.00010227	6.03E-05	0	0	0	0	0.000243902	0	7.58E-05	0.000372625	0
Bacteria;__Cyanobacteria;__ML635J-21;__o;__f	0	0	0	0	0	0	0	0	0	0	0	0	0	0	0	0	0	0	0	0	0	0	0	0	0	0	0	0	0	0	8.36E-05	8.75E-05	0	0	0	0	0	0	0	0	0	0	0	0	0	0.000310463	0.000151538	0.000124208	0
Bacteria;__Cyanobacteria;__MLE1-12;__o;__f	0	0	0	0	0	0	0	0	0	0	0	0	0	0	0	0	0	0	0	0	0	0	0	0	0	0	0	0	0	0	8.36E-05	0	0	0	0	0	0	0	5.11E-05	0.000120678	0	0	0	0	0	0	0	0	0
Bacteria;__Cyanobacteria;__SM1D11;__o;__f	0	0	0	0	0	0	0	0	0	0	0	0	0	0	0	0	0	0	0	0	0	0	0	0	0	0	0	0	0	9.56E-05	8.36E-05	0	0	0	0	0	0	0	5.11E-05	0	0	0	0	0	0	0	0	0	0
Bacteria;__Deferribacteres;__Deferribacteres;__Deferribacterales;__Deferribacteraceae	0.001011122	0.00055823	0.002070259	0.000887025	0.001236502	0.002797821	0.003640104	0.005366269	0.000553914	0.00744091	0.002258439	0.00450031	0.004313444	0.007529684	0.000743997	0.001107042	0.008597285	0.003050049	0.005242826	0.001537279	0.007670766	0.009647395	0.010413196	0.001462732	0.001411433	0.010601667	0.004731058	0.00236429	0.000139363	0.00449159	0.000668952	8.75E-05	0.007817198	0.002251618	0.003623188	0.003024575	0.016894665	0.011575749	0.02418695	0.000844747	0.002832861	0.011960327	0.007848267	0.002775146	0.00804878	0.009469109	0.000227307	0.000621041	0.004194966
Bacteria;__Deferribacteres;__Deferribacteres;__Deferribacterales;__Family_Incertae_Sedis	0	0	0	0	0	0	0	0	0	0	0	0	0	0	0	0	0	0	0	0	0	0	0	0	0	0	0	0	0	0	0	0	0	0	0	0	0.000205198	0	0.00010227	6.03E-05	0	0	0	0	0	0	7.58E-05	0.000124208	0
Bacteria;__Deferribacteres;__Deferribacteres;__Deferribacterales;__SAR406_clade(Marine_group_A)	0	0	0	0	0	0	0	0	0	0	0	0	0	0	0	0	0	0	0	0	0	0	0	0	0	0	0	0	0	4.78E-05	0	0	0	0	0	0	0	0	0	6.03E-05	0	0	0	0	0	0	0	0	0
Bacteria;__Deinococcus-Thermus;__Deinococci;__Deinococcales;__Trueperaceae	0	0	0	0	0	0	0	0	0	0	0	0	0	0	0	0	0	0	0	0	0	0	0	0	0	0	0	0	0	0	0	8.75E-05	0	0	0	0	0	0	5.11E-05	0	0	0	0	0	0	0	0	0	0
Bacteria;__Elusimicrobia;__Elusimicrobia;__Lineage_IIc;__f	0	0	0	0	0	0	0	0	0	0	0	0	0	0	0	0	0	0	0	0	0	0	0	0	0	0	0	0	0	0	0	0	0	0	0	0	0	0	0	0	0	0	0	0	0	0	0	0	0
Bacteria;__Fibrobacteres;__Fibrobacteria;__Fibrobacterales;__Fibrobacteraceae	0	0	0	0	0	0	0	0	0	0	0	0	0	0	0	0	0	0	0	0	0	0	0	0	0	0	0	0	6.97E-05	0	8.36E-05	0	0	0	0	0	0	0	0	6.03E-05	0	0	0	0	0	0	0	0	0
Bacteria;__Firmicutes;Other;Other;Other	0	0	0	0	0	0	0	0	0	0	6.10E-05	0	0	0	0	0.000170314	0	0	0	0	0	0	0	0	0	0	0	0	0	4.78E-05	0	0	0	0	0	0	6.84E-05	0	0	0	0	0	0	0	0	0	7.58E-05	0	0
Bacteria;__Firmicutes;__Bacilli;__Bacillales;Other	0	0	0	0	0	0	0	0	0	0	0	0	0	0	0	0	0	0	0	0	0	0	0	0	0	0	0	0	0	4.78E-05	0	8.75E-05	0	0	0	0	0	0	0.00010227	0	0	0	0	0	0	0.000155231	0	0	0
Bacteria;__Firmicutes;__Bacilli;__Bacillales;__Bacillaceae	0	0	0	0	0	0	0	0	0	0	0	0	0	0	0	0	0	0	0	0	0	0	0	0	0	0	0	0	0.000209045	0.000143349	0.000250857	8.75E-05	0	0	0	0	0.000341997	0	0.000306811	0.000241356	0	0	0	0	0.000243902	0.000310463	7.58E-05	0.000372625	0
Bacteria;__Firmicutes;__Bacilli;__Bacillales;__Family_XII_Incertae_Sedis	0	0	0	0	0	0	0	0	0	0	0	0	0	0	0	0	0	0	0	0	0	0	0	0	0	0	0	0	0	4.78E-05	0	0	0	0	0	0	0	0	0	0	0	0	0	0	0	0	0	0	0
Bacteria;__Firmicutes;__Bacilli;__Bacillales;__Family_XI_Incertae_Sedis	0	0	0	0	0	0	0	0	0	0	0	0	0	0	0	0	0	0	0	0	6.09E-05	0	0	0	0	0	0	0	0	0	0	0	0	0	0	9.45E-05	6.84E-05	0	0	0	0	0	0	6.77E-05	0	0.000155231	0	0	0
Bacteria;__Firmicutes;__Bacilli;__Bacillales;__Paenibacillaceae	0	0	0	0	0	0	0	0	0	0	0	0	0	0	0	0	0	0	0	0	0	0	0	0	0	0	0	0	0.000278726	0.000143349	0	8.75E-05	0	0	0	0	0	0	0.00010227	6.03E-05	0	0	0	0	0	0	7.58E-05	0	0
Bacteria;__Firmicutes;__Bacilli;__Bacillales;__Planococcaceae	0	0	0	0	0	0	0	0	0	0	0	0	0	0	0	0	0	0	0	0	0	0	0	0	0	0	0	0	0	0	0	0	0	0	0	0	6.84E-05	0.000289394	0	0	0	0	0	0	0	0	0	0	0
Bacteria;__Firmicutes;__Bacilli;__Bacillales;__Staphylococcaceae	0	0	6.47E-05	0	0	0	7.91E-05	8.52E-05	0	0	0	0	0	0	0	8.52E-05	0	0	0	0	0	0	0	0	0	0	0	0	0	0	0	8.75E-05	0	0	0	0	6.84E-05	0	0	6.03E-05	0	0.000145858	0	0	0	0	0	0	0
Bacteria;__Firmicutes;__Bacilli;__Lactobacillales;Other	0	0	0	0	0	0	0	0	0	0	0	0	0	0	0	0	0	0	0	0	0	0	0	0	0	0	0	0	0	0	0	8.75E-05	0	0	0.000116877	0	0	0	5.11E-05	6.03E-05	0	0	0	0	0	0	0	0	9.99E-05
Bacteria;__Firmicutes;__Bacilli;__Lactobacillales;__Carnobacteriaceae	0	0	0	0	0	0	0	0	0	0	0	0	0	0	0	0	0	0	0	0	0	0	0	0	0	0	0	0	0	4.78E-05	0	0	0	0	0	0	0	0	0	0	0	0	0	0	0	0	0	0	0
Bacteria;__Firmicutes;__Bacilli;__Lactobacillales;__Enterococcaceae	8.43E-05	0	6.47E-05	0	0	0	0	8.52E-05	0	7.30E-05	0	0	0	0	0.000135272	0	0	0	0	0	0.000182637	0	8.33E-05	6.36E-05	0	0	0	0	6.97E-05	0	0	0	0	9.38E-05	0	0.000189036	0.000205198	0.000144697	0.000153406	0.000241356	0	0	0	6.77E-05	0	0	0	0	0.00019976
Bacteria;__Firmicutes;__Bacilli;__Lactobacillales;__Lactobacillaceae	0.044152342	0.031260903	0.004722779	0.084589952	0.003544638	0.096451185	0.017330063	0.02427598	0.006739291	0.005325357	0.006958433	0.026846679	0.005990894	0.00656434	0.021575922	0.016775952	0.004524887	0.006931928	0.22406181	0.019023828	0.011201753	0.00679394	0.009996668	0.025883999	0.002822865	0.007883291	0.003348133	0.005579724	0.000836179	0.001385703	0.000250857	0.000350171	0.005011024	0.004784689	0.00315568	0.0036862	0.000341997	0.000289394	0.00010227	0.000120678	0.005665722	0.002917153	0.004251145	0.005279545	0.000243902	0.000776156	0.000909229	0.000496833	0.003895326
Bacteria;__Firmicutes;__Bacilli;__Lactobacillales;__Streptococcaceae	0	0	0.000129391	0	8.24E-05	0.000220881	0	0	0	7.30E-05	0	0.000155183	0	0	0.000135272	8.52E-05	0	0	0	0.00019216	6.09E-05	6.79E-05	0	6.36E-05	0	9.06E-05	0	0	0.000139363	0.000191131	0.000501714	8.75E-05	0.000400882	0.000187635	0.001051893	0.000661626	0.000478796	0.000144697	0.000255676	0.000181017	0	0	0.000218007	0.000135373	0.000243902	0.000620925	0.000151538	0.000496833	0.000799041
Bacteria;__Firmicutes;__Clostridia;Other;Other	0	0	0	8.06E-05	0.000164867	0	0	0	0	0	0	0	0	9.65E-05	0	0	0	0	0	0	0	6.79E-05	8.33E-05	0	0	0	7.28E-05	0.000378286	0	0	0	0	0	0	0	0	0	0	0	0	0	0.001021004	0.000327011	0.000135373	0	0	0	0	0
Bacteria;__Firmicutes;__Clostridia;__Clostridiales;Other	0.002359285	0.00118624	0.000258782	0.000403193	0.001236502	0.000589015	0.000237398	0.000255537	9.23E-05	0.000729501	0.000244156	0.000155183	0.001198179	0.001834154	0.000338181	0.000425786	0.000452489	0.000138639	0.000275938	0.00038432	0.000121758	0.000271758	0.000583139	0.000254388	0	0.000181225	7.28E-05	0.00056743	0.000209045	0.000143349	0.000250857	0.000175085	0	0.000469087	0.000233754	0.000189036	0	0.000144697	0.000409082	0.000120678	0	0	0.000218007	0	0.000243902	0.000310463	0.000151538	0.000124208	0.000399521
Bacteria;__Firmicutes;__Clostridia;__Clostridiales;__Christensenellaceae	0.000421301	0.000139558	6.47E-05	0.000403193	0.000329734	0.000368134	0.000158265	8.52E-05	0.000369276	0.0001459	0.000122078	0.000310366	0.000599089	0	0.000202908	0.000170314	0	0.000138639	0	0	6.09E-05	0.000203818	8.33E-05	6.36E-05	0	0	7.28E-05	0.000189143	0.000836179	0.00100344	0.000167238	0.000525256	0.000200441	0.000187635	0.000116877	0.000756144	0.00129959	0.001157575	0.000153406	0.000181017	0	0.000437573	0.000109004	0.000203059	0	0	0	0.000248416	0.000499401
Bacteria;__Firmicutes;__Clostridia;__Clostridiales;__Clostridiaceae	0.000505561	0.000348894	0.001358608	0.000806387	0.000494601	0.001030776	0.000712194	0.001277683	0.000369276	0.000729501	0.000793505	0.001551831	0.001078361	0.000965344	0.001352722	0.000170314	0.000904977	0.000693193	0.001655629	0.001729439	0.000974066	0.000951152	0.000583139	0.001017553	0.000352858	0.00036245	0.000363928	0.000472858	0.000139363	0.000286697	8.36E-05	0.000262628	0.000400882	0.000562905	0.000701262	0.000283554	0	0	0.000153406	0.000120678	0.000566572	0.000291715	0.000981033	0.000473805	0	0.000155231	0.000606152	0.000124208	0.000998801
Bacteria;__Firmicutes;__Clostridia;__Clostridiales;__Eubacteriaceae	0	0	0	0	0	0	0	0	0	0	0	0	0	0	0	0	0	0	0	0	0	0	0	0	0	0	0	0	0	0	0	0	0	0	0	0	0	0	0	0	0	0	0	0	0	0	0	0	0
Bacteria;__Firmicutes;__Clostridia;__Clostridiales;__Family_XIII_Incertae_Sedis	0.000758342	0.000837346	0.001164521	0.000725748	0.000824334	0.000736269	0.001028725	0.000511073	0.000646233	0.000656551	0.000732467	0.000620732	0.000838725	0.001158413	0.000541089	0.001362514	0.000452489	0.00097047	0.000275938	0.000960799	0.000730549	0.000747333	0.000999667	0.000699568	0.000352858	0.000906125	0.001237354	0.000662001	0.001184586	0.001959098	0.000501714	0.002101024	0.000400882	0.000750539	0.000467508	0.00047259	0.000341997	0.001012878	5.11E-05	0.000724069	0.001133144	0.000875146	0.000654022	0.000609178	0.000487805	0.000465694	0.000530383	0.000745249	0.000699161
Bacteria;__Firmicutes;__Clostridia;__Clostridiales;__Family_XII_Incertae_Sedis	0	0	0	0	0	0	0	0	0	0	0	0	0	0	0	0	0	0	0	0	0	0	0	0	0	0	0	0	0	0	8.36E-05	0	0	0	0	0	6.84E-05	0	0	0	0	0	0	0	0	0	0	0	0
Bacteria;__Firmicutes;__Clostridia;__Clostridiales;__Family_XI_Incertae_Sedis	0	0	0	0	0	0	0	0	0	0	0	0	0	0	0	0	0	0	0	0	0	0	0	0	0	0	0	0	0	4.78E-05	0	0	0	0	0	0	0	0	0	0	0	0	0	0	0	0	0	0.000124208	0
Bacteria;__Firmicutes;__Clostridia;__Clostridiales;__Lachnospiraceae	0.472109875	0.349312679	0.489422268	0.279332312	0.427252494	0.374024444	0.560338688	0.365843271	0.070624077	0.429894952	0.541353842	0.479671012	0.282890007	0.36190752	0.494352384	0.50293792	0.58280543	0.527381117	0.492273731	0.513643351	0.546937782	0.655071676	0.611796068	0.543627576	0.407198306	0.366437115	0.223597059	0.378948364	0.303045084	0.279147554	0.343841458	0.187253786	0.257767088	0.356037152	0.33426835	0.377126654	0.244664843	0.222833165	0.241869503	0.082423218	0.350141643	0.410005834	0.400915631	0.451333424	0.303414634	0.456535238	0.259887862	0.435473854	0.405813024
Bacteria;__Firmicutes;__Clostridia;__Clostridiales;__Peptococcaceae	0.001516684	0.005652083	0.001487999	0.00177405	0.001401368	0.002871448	0.003007043	0.003151618	0.000369276	0.003355705	0.003723372	0.00248293	0.002635993	0.003764842	0.003787623	0.002384399	0.004072398	0.004297796	0.003587196	0.001537279	0.002861317	0.005774849	0.002749084	0.001653523	0.00388144	0.003171439	0.00291142	0.003215434	0.0071772	0.008266437	0.008696379	0.00393942	0.004610142	0.00328361	0.002921926	0.002173913	0.004445964	0.003617422	0.002607895	0.001568817	0.003399433	0.005105018	0.002725093	0.00230134	0.006097561	0.004036014	0.002576148	0.003477829	0.003995206
Bacteria;__Firmicutes;__Clostridia;__Clostridiales;__Peptostreptococcaceae	0	0	0	8.06E-05	0	7.36E-05	7.91E-05	0	0	0	6.10E-05	0	0	9.65E-05	0	0.000170314	0	0.000138639	0	0	0	0.000203818	0	0	0	0	0	0	0.000627134	0.000286697	0.000418095	0.000612799	0.000601323	0.005347594	0.002571295	0.000378072	0.000136799	0.000144697	0.000306811	0.000422374	0	0.000145858	0	6.77E-05	0.000731707	0	0	0.000124208	0
Bacteria;__Firmicutes;__Clostridia;__Clostridiales;__Ruminococcaceae	0.064037749	0.075779778	0.074788122	0.049028304	0.080949633	0.079811515	0.076442194	0.13713799	0.024095273	0.085132769	0.086675212	0.068280571	0.111909897	0.11130418	0.069124112	0.093757983	0.084615385	0.074448912	0.073951435	0.117217525	0.076342384	0.095658672	0.11871043	0.095459171	0.097035992	0.103751359	0.056991047	0.089937583	0.12500871	0.156441131	0.205033866	0.128250022	0.251152536	0.19467117	0.199859748	0.234215501	0.286320109	0.229344523	0.235631008	0.068002172	0.085552408	0.235997666	0.137017659	0.163598213	0.20804878	0.170909655	0.056220639	0.102968575	0.147123452
Bacteria;__Firmicutes;__Clostridia;__Clostridiales;__Veillonellaceae	0	0	0	0	0	0	0	0	0	0	0	0	0	0	0	0	0	0	0	0	0	0	0	0	0	0	0	0	0	4.78E-05	0.000167238	0	0	0	0	0	6.84E-05	0.000144697	0	6.03E-05	0	0	0	0	0	0	0	0.000124208	0
Bacteria;__Firmicutes;__Clostridia;__Clostridiales;__uncultured	0.007246377	0.006489429	0.012680339	0.007741311	0.006512241	0.005742895	0.007438474	0.00911414	0.003046529	0.012255617	0.01037661	0.011173184	0.005751258	0.010136114	0.006357795	0.00885634	0.010859729	0.006516013	0.003863135	0.010760953	0.016498235	0.009103879	0.006664445	0.012655813	0.009880028	0.020387822	0.013683674	0.010592018	0.005017072	0.006689602	0.011288569	0.004989933	0.023251153	0.008725021	0.031323048	0.006332703	0.014842681	0.051946173	0.029351606	0.050322814	0.017563739	0.017211202	0.017985612	0.017801543	0.017317073	0.034306116	0.019927262	0.012048193	0.042748702
Bacteria;__Firmicutes;__Erysipelotrichi;__Erysipelotrichales;__Erysipelotrichaceae	0.003623188	0.002860931	0.005046257	0.004354488	0.007089275	0.008246208	0.003560972	0.003407155	0.01172452	0.006638459	0.004822072	0.007759156	0.008626887	0.017376195	0.004734528	0.007068041	0.002714932	0.004436434	0.004966887	0.003458878	0.006940217	0.003057273	0.002999	0.003815823	0.008115737	0.006614715	0.005240556	0.00652544	0.002508536	0.004443807	0.001756	0.00262628	0.001603528	0.00328361	0.002805049	0.004064272	0.001025992	0.000578787	0.000613622	0.001025765	0.005665722	0.00743874	0.004905167	0.004128875	0.001463415	0	0.001742688	0.001614706	0.004694367
Bacteria;__Fusobacteria;__Fusobacteria;__Fusobacteriales;__CFT112H7	0	0	0	0	0	0	0	0	0	0	0	0	0	0	0	0	0	0	0	0	0	0	0	0	0	0	0	0	0	0	0	0	0	0	0	0	0	0	0	6.03E-05	0	0	0	0	0	0	0	0	0
Bacteria;__Fusobacteria;__Fusobacteria;__Fusobacteriales;__Fusobacteriaceae	0	0	0	0	0	0	0	0	0	0	0	0	0	0	0	0	0	0	0	0	0	0	0	0	0	0	0	0	6.97E-05	0	0	0	0	0	0	0	0	0	0	0	0	0	0	0	0	0	0	0	0
Bacteria;__Fusobacteria;__Fusobacteria;__Fusobacteriales;__Leptotrichiaceae	0	0	0	0	0	0	0	0	0	0	0	0	0	0	0	0	0	0	0	0	0	0	0	0	0	0	0	0	6.97E-05	0.000143349	0.000250857	0	0	0	0	0	0.000205198	0	0.000153406	0.000362035	0	0	0	0	0.000243902	0	7.58E-05	0.000124208	0
Bacteria;__GOUTA4;__c;__o;__f	0	0	0	0	0	0	0	0	0	0	0	0	0	0	0	0	0	0	0	0	0	0	0	0	0	0	0	0	0	0	0	8.75E-05	0	0	0	0	0	0	0	0	0	0	0	0	0	0.000155231	0	0	0
Bacteria;__Gemmatimonadetes;__Gemmatimonadetes;__BD2-11_terrestrial_group;__f	0	0	0	0	0	0	0	0	0	0	0	0	0	0	0	0	0	0	0	0	0	0	0	0	0	0	0	0	0.000278726	0.000238914	0.000752571	0.000262628	0	0	0	0	0.000136799	0	0.000357946	0.000120678	0	0	0	0	0	0.000155231	0.000227307	0.000248416	0
Bacteria;__Gemmatimonadetes;__Gemmatimonadetes;__Gemmatimonadales;__Gemmatimonadaceae	0	0	0	0	0	0	0	0	0	0	0	0	0	0	0	0	0	0	0	0	0	0	0	0	0	0	0	0	0.000209045	0	8.36E-05	8.75E-05	0	0	0	0	0	0	0.00010227	0	0	0	0	0	0.000243902	0	7.58E-05	0	0
Bacteria;__Gemmatimonadetes;__Gemmatimonadetes;__Kazan-1B-37;__f	0	0	0	0	0	0	0	0	0	0	0	0	0	0	0	0	0	0	0	0	0	0	0	0	0	0	0	0	0	0	0.000167238	8.75E-05	0	0	0	0	6.84E-05	0	5.11E-05	6.03E-05	0	0	0	0	0	0	7.58E-05	0.000124208	0
Bacteria;__Gemmatimonadetes;__Gemmatimonadetes;__PAUC43f_marine_benthic_group;__f	0	0	0	0	0	0	0	0	0	0	0	0	0	0	0	0	0	0	0	0	0	0	0	0	0	0	0	0	6.97E-05	9.56E-05	0.000167238	8.75E-05	0	0	0	0	0.000136799	0.000144697	0.000153406	0.000181017	0	0	0	0	0.000243902	0.000155231	0	0.000124208	0
Bacteria;__JL-ETNP-Z39;__c;__o;__f	0	0	0	0	0	0	0	0	0	0	0	0	0	0	0	0	0	0	0	0	0	0	0	0	0	0	0	0	6.97E-05	4.78E-05	8.36E-05	8.75E-05	0	0	0	0	0	0	5.11E-05	0	0	0	0	0	0	0.000155231	0	0.000124208	0
Bacteria;__Lentisphaerae;__Lentisphaeria;__ML1228J-2;__f	0	0	0	0	0	0	0	0	0	0	0	0	0	0	0	0	0	0	0	0	0	0	0	0	0	0	0	0	0	9.56E-05	0	0	0	0	0	0	0	0	0	6.03E-05	0	0	0	0	0	0	0	0	0
Bacteria;__Lentisphaerae;__Lentisphaeria;__Victivallales;__Victivallaceae	0	0	0	0	0	0	0	0	0	0	0	0	0	0	0	0	0	0	0	0	0	0	0	0	0	0	0	0	0	0	0	0	0	0	0	0	0	0	0	0	0	0	0	0	0	0	0	0	0
Bacteria;__NPL-UPA2;__c;__o;__f	0	0	0	0	0	0	0	0	0	0	0	0	0	0	0	0	0	0	0	0	0	0	0	0	0	0	0	0	0	4.78E-05	8.36E-05	0	0	0	0	0	0	0	0	0	0	0	0	0	0	0	0	0	0
Bacteria;__Nitrospirae;__Nitrospira;__Nitrospirales;__0319-6A21	0	0	0	0	0	0	0	0	0	0	0	0	0	0	0	0	0	0	0	0	0	0	0	0	0	0	0	0	6.97E-05	0	0	8.75E-05	0	0	0	0	0.000136799	0	0.00010227	6.03E-05	0	0	0	0	0	0	0	0	0
Bacteria;__Nitrospirae;__Nitrospira;__Nitrospirales;__Nitrospiraceae	0	0	0	0	0	0	0	0	0	0	0	0	0	0	0	0	0	0	0	0	0	0	0	0	0	0	0	0	0.000836179	0.000382263	0.001254285	0.000525256	0	9.38E-05	0	0	0.000478796	0.000289394	0.00117611	0.000482713	0	0	0	0	0.00097561	0.001862776	0.000606152	0.000372625	0
Bacteria;__Planctomycetes;__Phycisphaerae;__CCM11a;__f	0	0	0	0	0	0	0	0	0	0	0	0	0	0	0	0	0	0	0	0	0	0	0	0	0	0	0	0	0	0	8.36E-05	0	0	0	0	0	0	0	0	0	0	0	0	0	0	0	0	0.000124208	0
Bacteria;__Planctomycetes;__Phycisphaerae;__Phycisphaerales;__Phycisphaeraceae	0	0	0	0	0	0	0	0	0	0	0	0	0	0	0	0	0	0	0	0	0	0	0	0	0	0	0	0	0	4.78E-05	0	0	0	0	0	0	0	0	5.11E-05	6.03E-05	0	0	0	0	0.000243902	0	0	0.000124208	0
Bacteria;__Planctomycetes;__Planctomycetacia;__Brocadiales;__Brocadiaceae	0	0	0	0	0	0	0	0	0	0	0	0	0	0	0	0	0	0	0	0	0	0	0	0	0	0	0	0	0	4.78E-05	8.36E-05	0	0	0	0	0	0	0	5.11E-05	0	0	0	0	0	0	0.000310463	0	0	0
Bacteria;__Planctomycetes;__Planctomycetacia;__Planctomycetales;__Planctomycetaceae	0	0	0	0	0	0	0	0	0	0	0	0	0	0	0	0	0	0	0	0	0	0	0	0	0	0	0	0	0	0	0	0	0	0	0	0	0	0	0	0	0	0	0	0	0.000243902	0.000155231	0	0	0
Bacteria;__Proteobacteria;Other;Other;Other	0	0	0	0	0	0	7.91E-05	0	9.23E-05	7.30E-05	6.10E-05	0	0	0	0	0	0	0	0	0	0	0	0	0	0	0	0	0	0	0.000143349	0	8.75E-05	0.000200441	0	0	0	0.000205198	0.000144697	0.000357946	0.000120678	0	0	0	0	0	0.000155231	0.000151538	0.000124208	9.99E-05
Bacteria;__Proteobacteria;__AEGEAN-245;__o;__f	0	0	0.000194087	8.06E-05	0.000164867	7.36E-05	0	8.52E-05	0	0.0001459	0	0	0.000119818	0	0	0.000170314	0	0	0	0	0	0.000135879	8.33E-05	0	0	0	0	0	0.001254268	0.000812309	0.00259219	0.000875427	0	9.38E-05	0.000116877	0	0.00123119	0.000868181	0.002198814	0.001387799	0	0.000145858	0	0	0.00097561	0.005898789	0.000530383	0.005216743	9.99E-05
Bacteria;__Proteobacteria;__Alphaproteobacteria;Other;Other	0	0	0	0	0	0	0	0	0	0	0	0	0	0	0	0	0	0	0	0	0	0	0	0	0	0	0	0	0.000348408	0.000143349	0.000418095	8.75E-05	0	9.38E-05	0	0	0.000341997	0.000289394	0.000153406	0.000301696	0	0	0	0	0.000243902	0.000620925	0.000227307	0.000248416	0
Bacteria;__Proteobacteria;__Alphaproteobacteria;__Caulobacterales;__Caulobacteraceae	8.43E-05	0	0	0	0	0	0	0	0	0	0	0	0	9.65E-05	0	0	0	0	0	0	0	0	0	0	0	0	0	0	0.000139363	0.000286697	0.000167238	8.75E-05	0	0	0	0	0.000136799	0.000289394	0.000153406	0.000241356	0	0	0	0	0.000487805	0.000465694	0.000151538	0.000496833	0
Bacteria;__Proteobacteria;__Alphaproteobacteria;__Caulobacterales;__Hyphomonadaceae	0	0	0	0	0	0	0	0	0	0	0	0	0	0	0	8.52E-05	0	0	0	0	0	0	0	0	0	0	0	0	0.000348408	0.000191131	8.36E-05	0	0.000200441	0	0	0	0.000273598	0	0.000153406	0.000422374	0	0	0	0	0	0.000776156	7.58E-05	0.000248416	0
Bacteria;__Proteobacteria;__Alphaproteobacteria;__DB1-14;__f	0	0	0	0	0	0	0	0	0	0	0	0	0	0	0	0	0	0	0	0	0	0	0	0	0	0	0	0	0.000487771	9.56E-05	0.000585333	0.000262628	0	0	0	0	0.000205198	0.000144697	0.000204541	6.03E-05	0	0	0	0	0.000487805	0.000620925	0.000151538	0.000372625	0
Bacteria;__Proteobacteria;__Alphaproteobacteria;__Kordiimonadales;__Kordiimonadaceae	0	0	0	0	0	0	0	0	0	0	0	0	0	0	0	0	0	0	0	0	0	0	0	0	0	0	0	0	0	0	0.000250857	0.000175085	0	0	0	0	0.000136799	0.000144697	0.000255676	0	0	0	0	0	0.000487805	0.000155231	0.000151538	0.000248416	0
Bacteria;__Proteobacteria;__Alphaproteobacteria;__MNG3;__f	0	0	0	0	0	0	0	0	0	0	0	0	0	0	0	0	0	0	0	0	0	0	0	0	0	0	0	0	6.97E-05	4.78E-05	0.000167238	0.000175085	0	0	0	0	0.000273598	0.000144697	0.000204541	6.03E-05	0	0	0	0	0.000487805	0	7.58E-05	0.000496833	0
Bacteria;__Proteobacteria;__Alphaproteobacteria;__OCS116_clade;__f	0	0	0.000129391	8.06E-05	0	0	0	0	0	0	6.10E-05	0	0	0	0	8.52E-05	0	0	0	0	0.000121758	0	0.000166611	0	0	0	0	0	0.000209045	0.000477829	0.000919809	0.000350171	0	0	0	9.45E-05	0.000478796	0.000144697	0.000767028	0.000241356	0	0.000145858	0	0	0	0.000776156	0.000378845	0.000745249	0
Bacteria;__Proteobacteria;__Alphaproteobacteria;__Parvularculales;__Parvularculaceae	0	0	0	0	0	0	0	0	0	0	0	0	0	0	0	0	0	0	0	0	0	0	0	0	0	0	0	0	6.97E-05	0	0	0	0	0	0	0	0	0.000289394	0.000204541	0.000241356	0	0	0	0	0	0.000465694	0.000151538	0	0
Bacteria;__Proteobacteria;__Alphaproteobacteria;__Rhizobiales;Other	0	0	0	0	0	0	0	0	0	0	0	0	0	0	0	0	0	0	0	0	0	0	0	0	0	0	0	0	0	4.78E-05	0	0	0	0	0	0	0.000273598	0	5.11E-05	6.03E-05	0	0	0	0	0	0	0	0	0
Bacteria;__Proteobacteria;__Alphaproteobacteria;__Rhizobiales;__Bradyrhizobiaceae	0	0	0	8.06E-05	0	0	0	0	0	0	0	0	0	0	0	0	0	0	0	0	0	0	0	0	0	0	0	0	0	4.78E-05	0	0	0	0	0	0	0	0	0	6.03E-05	0	0	0	0	0	0	0	0	0
Bacteria;__Proteobacteria;__Alphaproteobacteria;__Rhizobiales;__Brucellaceae	8.43E-05	6.98E-05	0	8.06E-05	0	0.000220881	0	8.52E-05	0	7.30E-05	0.000122078	0	0	0	6.76E-05	0	0	0.000277277	0	0	6.09E-05	0	0	6.36E-05	0	9.06E-05	0	0.000189143	6.97E-05	0.000143349	8.36E-05	8.75E-05	0.000200441	0	0	9.45E-05	0.000478796	0.000434091	0.000255676	6.03E-05	0	0	0.000218007	6.77E-05	0.001219512	0.000155231	0.000303076	0.000496833	0
Bacteria;__Proteobacteria;__Alphaproteobacteria;__Rhizobiales;__F0723	0	0	0	0	0	0	0	0	0	0	0	0	0	0	0	0	0	0	0	0	0	0	0	0	0	0	0	0	0	4.78E-05	0	0	0	0	0	0	0	0	0	0	0	0	0	0	0	0	0	0	0
Bacteria;__Proteobacteria;__Alphaproteobacteria;__Rhizobiales;__Family_Incertae_Sedis	0	0	0	0	0	0	0	0	0	0	0	0	0	0	0	0	0	0	0	0	0	0	0	0	0	0	0	0	0	0	8.36E-05	0	0	0	0	0	0	0	0	0	0	0	0	0	0	0	0	0	0
Bacteria;__Proteobacteria;__Alphaproteobacteria;__Rhizobiales;__Hyphomicrobiaceae	0	0	0	0	0	0	0	0	0	0	0	0	0	0	0	0	0	0	0	0	0	0	0	6.36E-05	0	0	0	0	0.000348408	0.000143349	0.000250857	0.000175085	0	9.38E-05	0	0	0.000205198	0	0.000460217	0.000120678	0	0	0	0	0.000243902	0.000931388	0.000303076	0	0
Bacteria;__Proteobacteria;__Alphaproteobacteria;__Rhizobiales;__KF-JG30-B3	0	0	0	0	0	0	0	0	0	0	0	0	0	0	0	0	0	0	0	0	0	0	0	0	0	0	0	0	0	4.78E-05	8.36E-05	0	0	0	0	0	0	0	0	0	0	0	0	0	0	0	0	0	0
Bacteria;__Proteobacteria;__Alphaproteobacteria;__Rhizobiales;__Methylobacteriaceae	0	0	0	0	0	0	0	0	0	0	6.10E-05	0	0	0	0	0	0	0	0	0	0	0	0	0	0	0	0	0	6.97E-05	9.56E-05	0	0	0	0	0	0	6.84E-05	0.000144697	0.00010227	0	0	0	0	0	0	0.000155231	0	0	0
Bacteria;__Proteobacteria;__Alphaproteobacteria;__Rhizobiales;__Methylocystaceae	0	0	0	0	0	0	0	0	0	0	0	0	0	0	0	0	0	0	0	0	0	0	0	0	0	0	0	0	0	0	0	0	0	0	0	0	0	0	0.00010227	0	0	0	0	0	0	0	7.58E-05	0	0
Bacteria;__Proteobacteria;__Alphaproteobacteria;__Rhizobiales;__Phyllobacteriaceae	0	0	6.47E-05	0	0	0	0	0	0	0	0	0	0	0	0	0	0	0	0	0	0	0	0	0	0	0	0	0	0.000836179	0.00100344	0.003093904	0.001138055	0	0	0	0	0.001367989	0.000723484	0.002147678	0.001267121	0	0	0	0	0.00195122	0.002173238	0.000606152	0.002856788	0
Bacteria;__Proteobacteria;__Alphaproteobacteria;__Rhizobiales;__Rhizobiaceae	0	0	0	0	0	0	0	0	0	0	0	0	0	0	0	0	0	0	0	0	0	0	0	0	0	0	7.28E-05	0	0	0	0	0	0	0	0	0	0	0.000144697	0	0	0	0	0	0	0	0	0	0.000124208	0
Bacteria;__Proteobacteria;__Alphaproteobacteria;__Rhizobiales;__Rhodobiaceae	0	0	0	0	0	0	0	0	0	0	0	0	0	0	0	0	0	0	0	0	0	0	0	0	0	0	0	0	0.000418089	9.56E-05	0.000418095	0	0	0	0	0	0.000205198	0.000144697	0.000664758	0.000120678	0	0	0	0	0.00097561	0.000931388	0.000227307	0	0
Bacteria;__Proteobacteria;__Alphaproteobacteria;__Rhizobiales;__Xanthobacteraceae	0	0	0	0	0	0	0	0	0	0	0	0	0	0	0	0	0	0	0	0	0	0	0	0	0	0	0	0	0.000139363	0	0	0	0	0	0	0	0	0	0	0	0	0	0	0	0	0	0	0	0
Bacteria;__Proteobacteria;__Alphaproteobacteria;__Rhizobiales;__uncultured	0	0	0	0	0	0	0	0	0	0	0	0	0	0	0	0	0	0	0	0	0	0	0	0	0	0	0	0	6.97E-05	4.78E-05	8.36E-05	0	0	0	0	0	0.000136799	0	0.000153406	6.03E-05	0	0	0	0	0	0	0	0.000124208	0
Bacteria;__Proteobacteria;__Alphaproteobacteria;__Rhodobacterales;__Rhodobacteraceae	0	0	0	0	0	0	0	0.000170358	0	0	6.10E-05	0	0	0	6.76E-05	0	0	0	0	0	6.09E-05	0	8.33E-05	0	0	0	0	9.46E-05	0.003693122	0.002580275	0.005100761	0.002363652	0	0	0	0	0.002804378	0.000868181	0.004551033	0.002353225	0	0	0.000109004	6.77E-05	0.005609756	0.005588327	0.001742688	0.005340951	0
Bacteria;__Proteobacteria;__Alphaproteobacteria;__Rhodospirillales;Other	0	0	0	0	0	0	0	0	0	0	0	0	0	0	0	0	0	0	0	0	0	0	0	0	0	0	0	0	0	0	0.000167238	0.000175085	0	0	0	0	0.000136799	0	0.000204541	0.000120678	0	0	0	0	0	0.000155231	0.000151538	0.000124208	0
Bacteria;__Proteobacteria;__Alphaproteobacteria;__Rhodospirillales;__MSB-1E8	0	0	0	0	0	0	0	0	0	0	0	0	0	0	0	0	0	0	0	0	0	0	0	0	0	0	0	0	0.000139363	0	0.000167238	0.000262628	0	0	0	0	0	0	5.11E-05	6.03E-05	0	0	0	0	0.000243902	0.000465694	0	0.000124208	0
Bacteria;__Proteobacteria;__Alphaproteobacteria;__Rhodospirillales;__Rhodospirillaceae	8.43E-05	0.000209336	6.47E-05	0.000241916	0.0002473	0.000220881	7.91E-05	0.000255537	0	7.30E-05	0.000244156	0	0.000119818	0.000289603	0.000135272	0.000170314	0	0	0	0	6.09E-05	0	0.000166611	0	0.000352858	0	0.001382925	0.000378286	0.004598983	0.004348242	0.00777657	0.002801366	0.003607937	0.001970166	0.000818139	0.000661626	0.005266758	0.003038634	0.006954387	0.008628492	0	0.000583431	0.000109004	6.77E-05	0.013658537	0.009003415	0.003258069	0.007700907	0.001098682
Bacteria;__Proteobacteria;__Alphaproteobacteria;__Rickettsiales;Other	0	0	0	0	0	0	0	0	0	0	0	0	0	0	0	0	0	0	0	0	0	0	0	0	0	0	0	0	0	0	0	0	0	0	0	0	0	0.000144697	0	0	0	0	0	0	0	0.000155231	0	0	0
Bacteria;__Proteobacteria;__Alphaproteobacteria;__Rickettsiales;__Anaplasmataceae	0	0	0	0	0	0	0	0	0	0	0	0	0	0	0	0	0	0	0	0	0	0	0	0	0	0	0	0	0.000209045	9.56E-05	0.000334476	0	0	0	0	0	6.84E-05	0.000144697	0.000153406	0.000301696	0	0	0	0	0.000243902	0.000310463	7.58E-05	0.000124208	0
Bacteria;__Proteobacteria;__Alphaproteobacteria;__Rickettsiales;__EF100-94H03	0	0	0	0	0	0	0	0	0	0	0	0	0	0	0	0	0	0	0	0	0	0	0	0	0	0	0	0	0	4.78E-05	8.36E-05	0	0	0	0	0	0	0	0.00010227	6.03E-05	0	0	0	0	0	0.000155231	0	0	0
Bacteria;__Proteobacteria;__Alphaproteobacteria;__Rickettsiales;__Ho(lab)	0	0	0	0	0	0	0	0	0	0	0	0	0	0	0	0	0	0	0	0	0	0	0	0	0	0	0	0	0	0	8.36E-05	0	0	0	0	0	0	0	0	0	0	0	0	0	0	0	0	0	0
Bacteria;__Proteobacteria;__Alphaproteobacteria;__Rickettsiales;__Holosporaceae	0	0	0	0	0	0	0	0	0	0	0	0	0	0	0	0	0	0	0	0	0	0	0	0	0	0	0	0	0	0	8.36E-05	0	0	0	0	0	6.84E-05	0.000144697	5.11E-05	6.03E-05	0	0	0	0	0	0.000155231	7.58E-05	0	0
Bacteria;__Proteobacteria;__Alphaproteobacteria;__Rickettsiales;__LWSR-14	0	0	0	0	0	0	0	0	0	0	0	0	0	0	0	0	0	0	0	0	0	0	0	0	0	0	0	0	0	0	0	0	0	0	0	0	0	0	0	0	0	0	0	0	0	0	0	0	0
Bacteria;__Proteobacteria;__Alphaproteobacteria;__Rickettsiales;__Rickettsiaceae	0	0	0	0	0	0	0	0	0	0	0	0	0	0	0	0	0	0	0	0	0	0	0	0	0	0	0	0	0	0	0.000167238	8.75E-05	0	0	0	0	0	0	0	6.03E-05	0	0	0	0	0	0	0	0	0
Bacteria;__Proteobacteria;__Alphaproteobacteria;__Rickettsiales;__S25-593	0	0	0	0	0	0	0	0	0	0	0	0	0	0	0	0	0	0	0	0	0	0	0	0	0	0	0	0	6.97E-05	0	0	0	0	0	0	0	0	0	0	0	0	0	0	0	0	0	7.58E-05	0	0
Bacteria;__Proteobacteria;__Alphaproteobacteria;__Rickettsiales;__SAR116_clade	0	0	0	0	0	0	0	0	0	0	0	0	0	0	0	0	0	0	0	0	0	0	0	0	0	0	0	0	0	0	0	0	0	0	0	0	0	0	5.11E-05	0	0	0	0	0	0	0.000155231	0	0	0
Bacteria;__Proteobacteria;__Alphaproteobacteria;__Rickettsiales;__SM2D12	0	0	0	0	0	0	0	0	0	0	0	0	0	0	0	0	0	0	0	0	0	0	0	0	0	0	0	0	6.97E-05	0	0.000167238	0	0	0	0	0	0	0.000144697	0	0	0	0	0	0	0.000243902	0	7.58E-05	0	0
Bacteria;__Proteobacteria;__Alphaproteobacteria;__Rickettsiales;__TK34	0	0	0	0	0	0	0	0	0	0	0	0	0	0	0	0	0	0	0	0	0	0	0	0	0	0	0	0	6.97E-05	4.78E-05	0.000167238	0	0	0	0	0	6.84E-05	0.000144697	5.11E-05	0.000120678	0	0	0	0	0	0	7.58E-05	0.000124208	0
Bacteria;__Proteobacteria;__Alphaproteobacteria;__Rickettsiales;__uncultured	0	0	0	0	0	0	0	0	0	0	0	0	0	0	0	0	0	0	0	0	0	0	0	0	0	0	0	0	6.97E-05	0	0	0	0	0	0	0	0	0	0	6.03E-05	0	0	0	0	0	0	0	0	0
Bacteria;__Proteobacteria;__Alphaproteobacteria;__S26-47;__f	0	0	0	0	0	0	0	0	0	0	0	0	0	0	0	0	0	0	0	0	0	0	0	0	0	0	0	0	6.97E-05	9.56E-05	0	0	0	0	0	0	0	0.000144697	0.000153406	6.03E-05	0	0	0	0	0	0.000155231	0	0.000124208	0
Bacteria;__Proteobacteria;__Alphaproteobacteria;__SAR11_clade;Other	0	0	0	0	0	0	0	0	0	0	0	0	0	0	0	0	0	0	0	0	0	0	0	0	0	0	0	0	0	4.78E-05	0	8.75E-05	0	0	0	0	0	0	5.11E-05	0	0	0	0	0	0	0	7.58E-05	0	0
Bacteria;__Proteobacteria;__Alphaproteobacteria;__SAR11_clade;__Chesapeake-Delaware_Bay	0	0	0	0	0	0	0	0	0	0	0	0	0	0	0	0	0	0	0	0	0	0	0	0	0	0	0	0	6.97E-05	0	0.000167238	0	0	9.38E-05	0	0	0	0	0	6.03E-05	0	0	0	0	0	0.000155231	7.58E-05	0	0
Bacteria;__Proteobacteria;__Alphaproteobacteria;__SAR11_clade;__Surface_1	0	0	0	0	0	0	0	0	0	0	0	0	0	0	0	0	0	0	0	0	0	0	0	0	0	0	0	0	0.001045223	0.00033448	0.00083619	0.000350171	0	0	0	0	0.000478796	0.000434091	0.000767028	0.000543052	0	0	0	0	0.000487805	0.000931388	0.000757691	0.000124208	0
Bacteria;__Proteobacteria;__Alphaproteobacteria;__SAR11_clade;__Surface_2	0	0	0	0	0	0	0	0	0	0	0	0	0	0	0	0	0	0	0	0	0	0	0	0	0	0	0	0	0.001045223	0.000477829	0.000919809	0.000787884	0	0	0	0	0.001504788	0.000144697	0.001482921	0.000965426	0	0	0	0	0.000487805	0.001552313	0.00083346	0.001117874	0
Bacteria;__Proteobacteria;__Alphaproteobacteria;__SAR11_clade;__Surface_3	0	0	0	0	0	0	0	0	0	0	0	0	0	0	0	0	0	0	0	0	0	0	0	0	0	0	0	0	0	0	0	0	0	0	0	0	0	0	0	6.03E-05	0	0	0	0	0	0	0	0	0
Bacteria;__Proteobacteria;__Alphaproteobacteria;__SB1-18;__f	0	0	0	0	0	0	0	0	0	7.30E-05	0	0	0	0	0	0	0	0	0	0	0	0	0	0	0	0	0	0	0.000139363	4.78E-05	0	0	0	0	0	0	0	0	0.000204541	0.000241356	0	0	0	0	0	0	7.58E-05	0	0
Bacteria;__Proteobacteria;__Alphaproteobacteria;__Sneathiellales;__Sneathiellaceae	0	0	0	0	0	0	0	0	0	0	0	0	0	0	0	0	0	0	0	0	0	0	0	0	0	0	0	0	0	0	0	8.75E-05	0	0	0	0	0	0	5.11E-05	0	0	0	0	0	0	0	7.58E-05	0	0
Bacteria;__Proteobacteria;__Alphaproteobacteria;__Sphingomonadales;Other	0	0	0	0	8.24E-05	0	0	0	0	0.0001459	0	0	0	0	6.76E-05	0	0	0	0	0	0	0	0	0	0	0	0	0	0.000278726	0.000191131	0.000250857	0	0	0	0.000116877	0	0.000410397	0.000144697	0.000357946	6.03E-05	0	0	0	0	0.000487805	0.000465694	0.000151538	0.000621041	0
Bacteria;__Proteobacteria;__Alphaproteobacteria;__Sphingomonadales;__Erythrobacteraceae	0	0	0	0	0	0	0	0	0	0	0	0	0	0	0	0	0	0	0	0	0	0	0	0	0	0	0	0	0.000836179	0.000860092	0.001337905	0.000437713	0	0	0	0	0.001162791	0.000578787	0.001482921	0.000844747	0	0	0	0	0.001707317	0.001707544	0.000378845	0.001242082	0
Bacteria;__Proteobacteria;__Alphaproteobacteria;__Sphingomonadales;__Family_Incertae_Sedis	0	0	0	0	0	0	0	0	0	0	0	0	0	0	0	0	0	0	0	0	0	0	0	0	0	0	0	0	0	0	8.36E-05	0	0	0	0	0	0.000136799	0	0	0	0	0	0	0	0	0	0	0	0
Bacteria;__Proteobacteria;__Alphaproteobacteria;__Sphingomonadales;__Sphingomonadaceae	0	0	0	0	0	0	0	0	0	0	0	0	0	0	0	0	0	0	0	0	0	6.79E-05	0	0	0	0	0	0	0.000209045	0.000191131	0.000167238	0.000262628	0	0	0	0	6.84E-05	0	0.000204541	6.03E-05	0	0	0	0	0	0.000465694	0	0.000248416	0
Bacteria;__Proteobacteria;__Alphaproteobacteria;__Sphingomonadales;__f	0	0	0	0	0	0	0	0	0	0	0	0	0	0	0	0	0	0	0	0	0	0	0	0	0	0	0	0	0	0	0	0	0	0	0	0	0	0	5.11E-05	0	0	0	0	0	0	0.000155231	0	0	0
Bacteria;__Proteobacteria;__Betaproteobacteria;Other;Other	0	0	0	0	0	0	0	0	0	0	0	0	0	0	0	0	0	0	0	0	0	0	0	0	0	0	0	0	0	0	0	0	0	0	0	0	0.000136799	0	5.11E-05	0	0	0	0	0	0	0	0	0	0
Bacteria;__Proteobacteria;__Betaproteobacteria;__Burkholderiales;__Alcaligenaceae	0.004971352	0.014165097	0.004399301	0.007580034	0.009314978	0.008246208	0.003481839	0.016183986	0.040158789	0.010796615	0.006592199	0.008224705	0.015696142	0.028574187	0.008725059	0.007153198	0.013574661	0.00582282	0.006346578	0.002305919	0.006392305	0.004144303	0.002165945	0.003561435	0.007762879	0.008698804	0.008370333	0.008795158	0.020277333	0.013952599	0.007692951	0.019872188	0.00200441	0.002720706	0.003740065	0.002079395	0.000205198	0.000144697	0	0.000241356	0.008498584	0.006417736	0.013080445	0.005821037	0.008780488	0.002483701	0.039399909	0.028816296	0.001997603
Bacteria;__Proteobacteria;__Betaproteobacteria;__Burkholderiales;__Burkholderiaceae	0	0	0	0	0	7.36E-05	0	0	9.23E-05	0	0	0	0	0	0	0	0	0	0	0	0	0	0	6.36E-05	0	0	7.28E-05	9.46E-05	0.000487771	0.000238914	0.000418095	0.000175085	0.000200441	0	0	0	0.000273598	0	0.000306811	0.000362035	0	0	0	0	0.000731707	0.000776156	0.000151538	0.000621041	0
Bacteria;__Proteobacteria;__Betaproteobacteria;__Burkholderiales;__Comamonadaceae	0	0	6.47E-05	0	0	0	0	0	0	0	0	0	0	0	0	0	0	0	0	0	0	0	0	0	0	0	0.000145571	0	6.97E-05	9.56E-05	0.000250857	8.75E-05	0	0	0	0	6.84E-05	0	0.000204541	0.000181017	0	0	0	0	0.000487805	0.000155231	0.000303076	0	9.99E-05
Bacteria;__Proteobacteria;__Betaproteobacteria;__Burkholderiales;__Oxalobacteraceae	0	0	0	0	0	0.000147254	7.91E-05	0	0	0	0	0	0	0	0	0	0	0	0	0	0	0	0	0	0	0	0	0	0	4.78E-05	8.36E-05	0	0	9.38E-05	0	0	6.84E-05	0	0	6.03E-05	0	0	0	0	0	0	0	0.000496833	0
Bacteria;__Proteobacteria;__Betaproteobacteria;__Hydrogenophilales;__Hydrogenophilaceae	0	0	0	0	0	0	0	0	0	0	0	0	0	0	0	0	0	0	0	0	0	0	0	0	0	0	0	0	0	0	0	0	0	0	0	0	0	0	0	0	0	0	0	0	0	0	0	0	0
Bacteria;__Proteobacteria;__Betaproteobacteria;__Methylophilales;__Methylophilaceae	0	0	0	0	0	7.36E-05	0	0	0	0	6.10E-05	0	0	0	0	0	0	0	0	0	0	0	0	0	0	0	0	0	6.97E-05	0	0	0	0	0	0	0	6.84E-05	0	5.11E-05	0.000120678	0	0	0	0	0	0	7.58E-05	0	9.99E-05
Bacteria;__Proteobacteria;__Betaproteobacteria;__Neisseriales;__Neisseriaceae	0	0	0	0	0	0	0	0	0	0	0	0	0	0	0	0	0	0	0	0	0	0	0	0	0	0	0	0	0	4.78E-05	8.36E-05	0	0	0	0	0	0	0	5.11E-05	6.03E-05	0	0	0	0	0	0	0	0.000248416	0
Bacteria;__Proteobacteria;__Betaproteobacteria;__Nitrosomonadales;__Nitrosomonadaceae	0	0	0	0	0	0	0	0	0	0	0	0	0	0	0	0	0	0	0	0	0	0	0	0	0	0	0	0	0.000209045	4.78E-05	0.000167238	8.75E-05	0	0	0	0	0.000273598	0	0	0.000181017	0	0	0	0	0.000487805	0.000465694	0.000151538	0	0
Bacteria;__Proteobacteria;__Betaproteobacteria;__Rhodocyclales;__Rhodocyclaceae	0	0	0	0	0	0	0	0	0	0	0	0	0	0	0	0	0	0	0	0	0	0	0	0	0	0	0	0	0.000139363	4.78E-05	0.000167238	0	0	0	0	0	6.84E-05	0.000144697	0.00010227	0.000120678	0	0	0	0	0.000243902	0.000310463	0	0.000248416	0
Bacteria;__Proteobacteria;__Candidatus_Thiobios;__o;__f	0	0	0	0	0	0	0	0	0	0	0	0	0	0	0	0	0	0	0	0	0	0	0	0	0	0	0	0	6.97E-05	4.78E-05	0.000167238	8.75E-05	0	0	0	0	0	0	0.000204541	0.000120678	0	0	0	0	0	0	7.58E-05	0.000124208	0
Bacteria;__Proteobacteria;__Deltaproteobacteria;Other;Other	0	0	6.47E-05	0	0	0	0	0	0	0	0	0	0	0	0	0	0	0	0	0	0	0	0	6.36E-05	0	0	0	0	0	0	0.000167238	0	0	9.38E-05	0	0	6.84E-05	0	5.11E-05	0	0	0	0	0	0	0	0	0	0
Bacteria;__Proteobacteria;__Deltaproteobacteria;__Bdellovibrionales;__Bacteriovoracaceae	0	0	0	0	0	0	0	0	0	0	0	0	0	0	0	0	0	0	0	0	0	0	0	0	0	0	0	0	0	9.56E-05	0.000167238	8.75E-05	0	0	0	0	0	0	5.11E-05	0	0	0	0	0	0	0.000310463	7.58E-05	0	0
Bacteria;__Proteobacteria;__Deltaproteobacteria;__Bdellovibrionales;__Bdellovibrionaceae	0	0	0	0	0	0	0	0	0.000184638	0	0.000122078	0	0	0	0	0	0.000452489	0	0	0	6.09E-05	0	8.33E-05	6.36E-05	0	0	0	0	0.000278726	4.78E-05	0.000167238	8.75E-05	0	0	0	0	6.84E-05	0	0.000153406	0	0	0	0	0	0.000243902	0	0	0.000124208	0
Bacteria;__Proteobacteria;__Deltaproteobacteria;__Desulfobacterales;__Desulfobacteraceae	8.43E-05	0	6.47E-05	0	0	0	7.91E-05	0	0	0	0	0.000155183	0	0	0	0	0	0	0	0	0	0	0	0	0	0	0	0	0	0	0	0.000175085	0	0	0	0	6.84E-05	0	5.11E-05	6.03E-05	0	0.000145858	0	0	0.000243902	0	0	0.000124208	0
Bacteria;__Proteobacteria;__Deltaproteobacteria;__Desulfobacterales;__Desulfobulbaceae	0	0	0	0	0	0	0	0	0	0	0	0	0	0	0	0	0	0	0	0	0	0	0	0	0	0	0	0	0	0	8.36E-05	0	0	0	0	0	0	0	5.11E-05	0	0	0	0	0	0	0	0	0	0
Bacteria;__Proteobacteria;__Deltaproteobacteria;__Desulfobacterales;__Nitrospinaceae	0	0	0	0	0	0	0	0	0	0	0	0	0	0	0	8.52E-05	0	0	0	0	0.000121758	0	8.33E-05	0	0	0	0	0	0.001114905	0.000907875	0.001756	0.000700341	0	0	0	9.45E-05	0.000889193	0.000578787	0.001585191	0.001206782	0	0	0	6.77E-05	0.00097561	0.002018007	0.000909229	0.001987331	0
Bacteria;__Proteobacteria;__Deltaproteobacteria;__Desulfovibrionales;Other	0	0	0	0	0	0	0	0	0	0	0	0.000155183	0	0	0	0	0	0	0	0	0	0	0	0	0	0	0	0	0	0	0	0	0	0	0	0	0	0	0	0	0	0	0.000109004	0	0	0	0	0	0
Bacteria;__Proteobacteria;__Deltaproteobacteria;__Desulfovibrionales;__Desulfomicrobiaceae	0	0	0	0	0	0	0	0	0	0	0	0	0	0	0	0	0	0	0	0	0	0	0	0	0	0	0	0	6.97E-05	0	8.36E-05	0	0	0	0	0	0	0	0.00010227	6.03E-05	0	0	0	0	0	0.000155231	0	0	0
Bacteria;__Proteobacteria;__Deltaproteobacteria;__Desulfovibrionales;__Desulfovibrionaceae	0.011712167	0.012978857	0.018826422	0.014676236	0.015579919	0.016050655	0.019862309	0.015672913	0.008216396	0.016997374	0.021058414	0.017070143	0.017133956	0.022782122	0.022455191	0.02094865	0.015837104	0.018161653	0.015728477	0.018255188	0.018568124	0.015626062	0.017244252	0.013927754	0.019760056	0.018031896	0.015066599	0.015698884	0.014215037	0.020498853	0.018479806	0.012343517	0.085588294	0.076179754	0.081930809	0.096597353	0.200889193	0.183041528	0.230619759	0.055874012	0.016997167	0.023774796	0.019620667	0.023081088	0.015853659	0.019714374	0.005455372	0.011675568	0.112764682
Bacteria;__Proteobacteria;__Deltaproteobacteria;__Desulfurellales;__Desulfurellaceae	0	0	0	0	0	0	0	0	0	0	0	0	0	0	0	0	0	0	0	0	0	0	0	0	0	0	0	0	0	0	8.36E-05	0	0	0	0	0	0	0	0	6.03E-05	0	0	0	0	0	0	7.58E-05	0	0
Bacteria;__Proteobacteria;__Deltaproteobacteria;__Desulfuromonadales;__GR-WP33-58	0	0	0	0	0	0	0	0	0	0	0	0	0	0	0	0	0	0	0	0	0	0	0	0	0	0	0	0	0	0	8.36E-05	0	0	0	0	0	6.84E-05	0	5.11E-05	0	0	0	0	0	0	0	0	0	0
Bacteria;__Proteobacteria;__Deltaproteobacteria;__GR-WP33-30;__f	0	0	0	0	0	0	0	0	0	0	0	0	0	0	0	0	0	0	0	0	0	0	0	0	0	0	0	0	0	4.78E-05	0.000250857	8.75E-05	0	0	0	0	6.84E-05	0	0.000153406	0	0	0	0	0	0	0.000310463	7.58E-05	0.000124208	0
Bacteria;__Proteobacteria;__Deltaproteobacteria;__Myxococcales;Other	0	0	0	0	0	0	0	0	0	0	0	0	0	0	0	0	0	0	0	0	0	0	0	0	0	0	0	0	0	0	0	0	0	0	0	0	0	0	5.11E-05	0	0	0	0	0	0	0	0	0	0
Bacteria;__Proteobacteria;__Deltaproteobacteria;__Myxococcales;__0319-6G20	0	0	0	0	0	0	0	0	0	0	0	0	0	0	0	0	0	0	0	0	0	0	0	0	0	0	0	0	0	0	0	0	0	0	0	0	0.000136799	0	5.11E-05	6.03E-05	0	0	0	0	0	0	0	0	0
Bacteria;__Proteobacteria;__Deltaproteobacteria;__Myxococcales;__Cystobacterineae	0	0	0	0	0	0	0	0	0	0	0	0	0	0	0	0	0	0	0	0	0	0	0	0	0	0	0	0	0	0	0	0	0	0	0	0	0	0	5.11E-05	0	0	0	0	0	0	0	0	0	0
Bacteria;__Proteobacteria;__Deltaproteobacteria;__Myxococcales;__Haliangiaceae	0	0	0	0	0	0	0	0	0	0	0	0	0	0	0	0	0	0	0	0	0	0	0	0	0	0	0	0	0.000139363	0.000238914	8.36E-05	0	0	0	0	0	0	0.000144697	0	0.000120678	0	0	0	0	0	0	0	0.000248416	0
Bacteria;__Proteobacteria;__Deltaproteobacteria;__Myxococcales;__Nannocystaceae	0	0	0	0	0	0	0	0	0	0	0	0	0	0	0	0	0	0	0	0	0	0	0	0	0	0	0	0	0	0	8.36E-05	0	0	0	0	0	0	0	0	0	0	0	0	0	0	0	0	0	0
Bacteria;__Proteobacteria;__Deltaproteobacteria;__Myxococcales;__Nannocystineae	0	0	0	0	0	0	0	0	0	0	0	0	0	0	0	0	0	0	0	0	0	0	0	0	0	0	0	0	0	0	0	0	0	0	0	0	0	0	5.11E-05	0	0	0	0	0	0	0	0	0	0
Bacteria;__Proteobacteria;__Deltaproteobacteria;__Myxococcales;__Sorangiineae	0	0	0	0	0	0	0	0	0	0	0	0	0	0	0	0	0	0	0	0	0	0	0	0	0	0	0	0	6.97E-05	4.78E-05	0	0	0	0	0	0	6.84E-05	0	5.11E-05	0	0	0	0	0	0	0.000310463	0	0.000124208	0
Bacteria;__Proteobacteria;__Deltaproteobacteria;__SAR324_clade(Marine_group_B);__f	0	0	0	0	0	0	0	0	0	0	0	0	0	0	0	0	0	0	0	0	0	0	0	0	0	0	0	0	6.97E-05	0	8.36E-05	0	0	0	0	0	0.000205198	0	0	6.03E-05	0	0	0	0	0.000243902	0	0	0	0
Bacteria;__Proteobacteria;__Deltaproteobacteria;__Sh765B-TzT-29;__f	0	0	0	0	0	0	0	0	0	0	0	0	0	0	0	0	0	0	0	0	0	0	0	0	0	0	0	0	0.00090586	0.000907875	0.002341333	0.001138055	0	0	0	0	0.000957592	0.000868181	0.001585191	0.001086104	0	0	0	0	0.001707317	0.000776156	0.001363843	0.001242082	0
Bacteria;__Proteobacteria;__Deltaproteobacteria;__Syntrophobacterales;__Syntrophobacteraceae	0	0	0	0	0	0	0	0	0	0	0	0	0	0	0	0	0	0	0	0	0	0	0	0	0	0	0	0	6.97E-05	0	0	0	0	0	0	0	0	0	0	6.03E-05	0	0	0	0	0	0	0	0	0
Bacteria;__Proteobacteria;__Epsilonproteobacteria;Other;Other	0	0	0	0	0	0	0	0	0	0	0	0	0	0	0	0	0	0	0	0	0	0	0	0	0	0	0	0	6.97E-05	0	0.000250857	0	0	0	0	0	6.84E-05	0	0	6.03E-05	0	0	0	0	0	0	0	0	0
Bacteria;__Proteobacteria;__Epsilonproteobacteria;__Campylobacterales;__Campylobacteraceae	0	0	0	0	0	0	0	0	0	0	0	0	0	0	0	0	0	0	0	0	0	0	0	0	0	0	0	0	0.003553759	0.002341361	0.005435237	0.001838396	0	0	0	0	0.002941176	0.001736362	0.004653303	0.002473903	0	0	0	0	0.006341463	0.007761565	0.001742688	0.003353621	0
Bacteria;__Proteobacteria;__Epsilonproteobacteria;__Campylobacterales;__Helicobacteraceae	0.015925177	0.006140535	0.009898428	0.009273446	0.007254142	0.019658371	0.020495371	0.019505963	0.021418021	0.023927633	0.015076604	0.028243327	0.021926671	0.030987547	0.020290835	0.011070425	0.066063348	0.016913905	0.034216336	0.021521906	0.04371119	0.022895577	0.029073642	0.013164589	0.025405787	0.014407394	0.043962443	0.026101759	0.002996307	0.041236621	0.030270089	0.008141469	0.007215875	0.008068299	0.0071295	0.006521739	0.02004104	0.013312111	0.00767028	0.004827128	0.016430595	0.039819137	0.033355134	0.019764451	0.048292683	0.090810307	0.01204728	0.016395479	0.009388734
Bacteria;__Proteobacteria;__Gammaproteobacteria;Other;Other	0	0.000139558	0	0.000322555	0	7.36E-05	0	0	0	0	0.000183117	0.000310366	0	9.65E-05	0	0	0	0.000138639	0	0	0.000121758	0	0	6.36E-05	0	0.000181225	7.28E-05	0	0.000278726	4.78E-05	0.000167238	0	0	9.38E-05	0.000116877	9.45E-05	0.000136799	0.000144697	0.000306811	6.03E-05	0	0	0	0.000135373	0.000243902	0.000155231	0	0.000496833	0.00029964
Bacteria;__Proteobacteria;__Gammaproteobacteria;__34P16;__f	0	0	0	0	0	0	0	0	0	0	0	0	0	0	0	0	0	0	0	0	0	0	0	0	0	0	0	0	6.97E-05	0	0	8.75E-05	0	0	0	0	0	0	0	0	0	0	0	0	0	0	0	0	0
Bacteria;__Proteobacteria;__Gammaproteobacteria;__Aeromonadales;Other	0	0	0	0	0	0	0	0	0	0	0	0	0	0	0	0	0	0	0	0	0	0	0	0	0	0	0	0	0	0	8.36E-05	0	0	0	0	0	0	0	0	0	0	0	0	0	0	0	0	0	0
Bacteria;__Proteobacteria;__Gammaproteobacteria;__Aeromonadales;__Aeromonadaceae	0	0	0	0	0	0	0	0	0	0	0	0	0	0	0	0	0	0	0	0	0	0	0	0	0	0	0	0	0.000139363	0	0	8.75E-05	0	0	0	0	0.000136799	0.000144697	5.11E-05	0	0	0	0	0	0.000243902	0.000155231	0	0.000124208	0
Bacteria;__Proteobacteria;__Gammaproteobacteria;__Alteromonadales;Other	0	0	0	0	0	0	0	0	0	0	0	0	0	0	0	8.52E-05	0	0	0	0	0	0	0	0	0	0	0	0	0	0	0	0	0	0	0	0	6.84E-05	0	0	6.03E-05	0	0	0	6.77E-05	0	0	0	0	0
Bacteria;__Proteobacteria;__Gammaproteobacteria;__Alteromonadales;__Alteromonadaceae	0	0	0	0	0	0	0	0	0	0	0	0	0	0	0	0	0	0	0	0	0	0	0	0	0	0	0	0	0.001114905	0.000907875	0.001254285	0.000787884	0	0	0	0	0.000957592	0.000434091	0.00127838	0.000965426	0	0	0	0	0.001707317	0.002483701	0.000606152	0.00136629	0
Bacteria;__Proteobacteria;__Gammaproteobacteria;__Alteromonadales;__Colwelliaceae	0	0	0	0	0	0	0	0	0	0	0	0	0	0	0	0	0	0	0	0	0	0	0	0	0	0	0	0	0	0	0	0	0	0	0	0	0.000136799	0.000144697	5.11E-05	6.03E-05	0	0	0	0	0	0	0	0.000124208	0
Bacteria;__Proteobacteria;__Gammaproteobacteria;__Alteromonadales;__Ferrimonadaceae	0	0	6.47E-05	0	0	0	0	0	0	0	0	0	0	0	0	0	0	0	0	0	0	0	8.33E-05	0	0	0	0	0	0	0	0	0	0	0	0	0	0	0	5.11E-05	6.03E-05	0	0	0	0	0	0	0	0	0
Bacteria;__Proteobacteria;__Gammaproteobacteria;__Alteromonadales;__NB-1d	0	0	0	0	0	0	0	0	0	0	0	0	0	0	0	0	0	0	0	0	0	0	0	0	0	0	0	0	0	0	0	0	0	0	0	0	0	0	0	0	0	0	0	0	0	0	0	0.000124208	0
Bacteria;__Proteobacteria;__Gammaproteobacteria;__Alteromonadales;__Pseudoalteromonadaceae	0	0	0	0	0	0	0	0	0	0	0	0	0	0	0	0	0	0	0	0	0	0	0	0	0	0	0	0	0	4.78E-05	0.000167238	0	0	0	0	0	0	0	0	0	0	0	0	0	0	0	0	0	0
Bacteria;__Proteobacteria;__Gammaproteobacteria;__Alteromonadales;__Psychromonadaceae	0	0	0	0	0	7.36E-05	0	0	0	0	0	0	0	0	6.76E-05	0	0	0	0	0	6.09E-05	0	8.33E-05	0	0	0	0	0	0	0	8.36E-05	0	0	0	0	0	0	0	0	0	0	0	0	6.77E-05	0	0	0	0	0
Bacteria;__Proteobacteria;__Gammaproteobacteria;__Alteromonadales;__Shewanellaceae	0.000926862	0.000209336	0.000841043	0.001370857	0.000989201	0.000736269	0.000474796	0.000936968	0.000646233	0.000437701	0.000793505	0.000931099	0.000838725	0.001061879	0.000338181	0.001447671	0.001357466	0.000554554	0.000275938	0.00057648	0.001156703	0.000543515	0.00074975	0.000953956	0.000352858	0.000271838	0.000509499	0.000472858	0	0	0	0	0.000801764	0.001125809	0.000584385	9.45E-05	0	0	0	0	0.000566572	0.000729288	0.000763026	0.000879924	0	0	0	0	0.001098682
Bacteria;__Proteobacteria;__Gammaproteobacteria;__B38;__f	0	0	0.000258782	0.000564471	0	0	7.91E-05	0	0	0	0	0	0	0	0	0	0	0	0	0	6.09E-05	0	0	6.36E-05	0	0	0	9.46E-05	0	0	0	0	0	9.38E-05	0	0	0	0	0	0	0	0	0	0	0	0	0	0	0
Bacteria;__Proteobacteria;__Gammaproteobacteria;__BD3-1;__f	0	0	0	0	0	0	0	0	0	0	0	0	0	0	0	0	0	0	0	0	0	0	0	0	0	0	0	0	6.97E-05	0	0.000167238	0	0	0	0	0	0	0	5.11E-05	0	0	0	0	0	0	0.000310463	0	0.000372625	0
Bacteria;__Proteobacteria;__Gammaproteobacteria;__BD7-8_marine_group;__f	0	0	0	0	0	7.36E-05	0	0	0	0	0	0	0	0	0	0	0	0	0	0	0	0	0	0	0	0	0	0	0	0.000238914	0.000334476	0.000175085	0	0	0	0	0.000273598	0.000144697	0.000664758	0.000241356	0	0	0.000109004	0	0.000487805	0.000310463	0	0.000248416	0
Bacteria;__Proteobacteria;__Gammaproteobacteria;__Chromatiales;Other	0	0	0	0	0	0	0	0	0	0	0	0	0	0	0	0	0	0	0	0	0	0	0	0	0	0	0	0	0	0	0	0	0	0	0	0	0	0	0	0	0	0	0	0	0	0	0	0	0
Bacteria;__Proteobacteria;__Gammaproteobacteria;__Chromatiales;__Chromatiaceae	0	0	0	0	0	0	0	0	0	0	0	0	0	0	0	0	0	0	0	0	0	0	0	0	0	0	0	0	0.000418089	0.000382263	0.000585333	8.75E-05	0	0	0	0	0.000341997	0.000144697	0.000409082	0.000301696	0	0	0	0	0.000243902	0.000776156	0.000151538	0.000124208	0
Bacteria;__Proteobacteria;__Gammaproteobacteria;__Chromatiales;__Ectothiorhodospiraceae	0	0	0	0	0	0	0	0	0	0	0	0	0	0	0	0	0	0	0	0	0	0	0	0	0	0	0	0	0	0	0	0	0	0	0	9.45E-05	0	0	0	0	0	0	0	0	0	0	0	0	0
Bacteria;__Proteobacteria;__Gammaproteobacteria;__Chromatiales;__Granulosicoccaceae	0	0	0	0	0	0	0	0	0	0	0	0	0	0	0	0	0	0	0	0	0	0	0	0	0	0	0	0	0	4.78E-05	8.36E-05	0	0	0	0	0	6.84E-05	0	5.11E-05	0	0	0	0	0	0	0.000155231	7.58E-05	0	0
Bacteria;__Proteobacteria;__Gammaproteobacteria;__E01-9C-26_marine_group;__f	0	0	0	0	0	0	0	0	0	0	0	0	0	0	0	0	0	0	0	0	0	0	0	0	0	0	0	0	0	4.78E-05	0.000250857	8.75E-05	0	0	0	0	0.000136799	0	0.00010227	6.03E-05	0	0	0	0	0.000243902	0.000155231	0.000151538	0.000372625	0
Bacteria;__Proteobacteria;__Gammaproteobacteria;__Enterobacteriales;__Enterobacteriaceae	0.00429727	0.007954783	0.117681309	0.245947907	0.005193306	0.015019879	0.016855266	0.049914821	0.005354505	0.005544208	0.016602576	0.00698324	0.00623053	0.007722753	0.004261075	0.008004769	0.005429864	0.005406904	0.027317881	0.006341276	0.007427249	0.007065697	0.006081306	0.042800814	0.004940014	0.006161653	0.041924449	0.004917723	6.97E-05	0.000143349	0.000167238	0	0.004810583	0.006004316	0.005376344	0.004253308	0.000136799	0.000144697	0.000409082	6.03E-05	0.004532578	0.004521587	0.003706126	0.010491404	0.000243902	0.000155231	0.000151538	0	0.006292449
Bacteria;__Proteobacteria;__Gammaproteobacteria;__KI89A_clade;__f	0	0	0	0	0	0	0	0	0	0	0	0	0	0	0	0	0	0	0	0	0	0	0	0	0	0	0	0	0	0.000191131	0.000167238	0.000175085	0	0	0	0	6.84E-05	0	0.000409082	0.000301696	0	0	0	0	0.000243902	0.000155231	7.58E-05	0.000248416	0
Bacteria;__Proteobacteria;__Gammaproteobacteria;__Legionellales;__Coxiellaceae	0	0	0	0	0	0	0	0	0	0	0	0	0	0	0	0	0	0	0	0	0	0	0	0	0	0	0	0	0	0	0.000167238	0	0	0	0	0	0	0	0	0	0	0	0	0	0	0	0	0	0
Bacteria;__Proteobacteria;__Gammaproteobacteria;__Legionellales;__Legionellaceae	0	0	0	0	0	0	0	0	0	0	0	0	0	0	0	0	0	0	0	0	0	0	0	0	0	0	0	0	0	0	0	0	0	0	0	0	0	0	0	0	0	0	0	0	0	0	0	0	0
Bacteria;__Proteobacteria;__Gammaproteobacteria;__MD2904-B13;__f	0	0	0	0	0	0	0	0	0	0	0	0	0	0	0	0	0	0	0	0	0	0	0	0	0	0	0	0	0	0.000143349	0.000250857	8.75E-05	0	0	0	0	0.000136799	0	0.000153406	0.000120678	0	0	0	0	0	0.000155231	0	0	0
Bacteria;__Proteobacteria;__Gammaproteobacteria;__Methylococcales;Other	0	0	0	0	0	0.000147254	7.91E-05	0	0	7.30E-05	6.10E-05	0	0	0	0	0	0	0	0	0	0	0	0	0	0	9.06E-05	0	9.46E-05	0	0	0	0	0	0.000187635	0	9.45E-05	0	0	0	0	0	0.000145858	0	0	0	0	0	0	0
Bacteria;__Proteobacteria;__Gammaproteobacteria;__Methylococcales;__Hyd24-01	0.00016852	0.000209336	0	0.000161277	0.000164867	0.000294507	0.000395664	0.000170358	9.23E-05	0.00021885	0.000488311	0.000310366	0.000479272	9.65E-05	0.000338181	0.000425786	0.000452489	0	0	0	0.000365275	0.000135879	0.000166611	0.000190791	0	0.000181225	0	9.46E-05	0	0	0	0	0.000400882	0	0.000116877	0.000283554	0	0	0	0	0.000566572	0	0	0	0	0	0	0	0
Bacteria;__Proteobacteria;__Gammaproteobacteria;__Methylococcales;__IheB2-23	0	0	0	0	0	7.36E-05	0	0	0	7.30E-05	6.10E-05	0	0	0.000193069	0	8.52E-05	0	0	0	0.00019216	0	0	0	6.36E-05	0	0	0	9.46E-05	0	0	0	0	0	0	0	0	0	0	0	0	0	0	0	0	0	0	0	0	0
Bacteria;__Proteobacteria;__Gammaproteobacteria;__Methylococcales;__Methylococcaceae	0	0	0	0	0	7.36E-05	0	0	0	0	0	0	0	0	0	0	0	0	0	0	0	0	0	6.36E-05	0	0	0	9.46E-05	0	0	0	0	0	0	0	0	0	0	0	0	0	0	0	0	0	0	0	0	9.99E-05
Bacteria;__Proteobacteria;__Gammaproteobacteria;__NKB5;__f	0	0	0	0	0	0	0	0	0	0	0	0	0	0	0	0	0	0	0	0	0	0	0	0	0	0	0	0	6.97E-05	0	0	0	0	0	0	0	0	0	0	0	0	0	0	0	0	0	0	0	0
Bacteria;__Proteobacteria;__Gammaproteobacteria;__Oceanospirillales;Other	0	6.98E-05	0	0	8.24E-05	0	7.91E-05	0	0	0	0.000122078	0	0	0	0	8.52E-05	0	0	0	0	0	6.79E-05	0	0	0.000352858	0.000181225	0	9.46E-05	0.000766497	0.000191131	0.000418095	0.000262628	0	0	0	0	0.000547196	0.000289394	0.000920434	0.000543052	0	0	0	0	0.00097561	0.000776156	0.000378845	0.000993665	0
Bacteria;__Proteobacteria;__Gammaproteobacteria;__Oceanospirillales;__Alcanivoracaceae	0	0	0	0	0	0	0	0	0	0	0	0	0	0	0	0	0	0	0	0	0	0	0	0	0	0	0	0	0	0	0	0	0	0	0	0	0	0	0	0	0	0	0	0	0	0	0	0	0
Bacteria;__Proteobacteria;__Gammaproteobacteria;__Oceanospirillales;__CrystalBog021C3	0	0	0	0	0	0	0	0	0	0	0	0	0	0	0	0	0	0	0	0	0	0	0	0	0	0	0	0	0.000139363	0	8.36E-05	0	0	0	0	0	6.84E-05	0	5.11E-05	6.03E-05	0	0	0	0	0.000243902	0.000465694	0	0	0
Bacteria;__Proteobacteria;__Gammaproteobacteria;__Oceanospirillales;__Hahellaceae	0	0	0	0	0	0	7.91E-05	0	9.23E-05	0	6.10E-05	0	0	0	0	8.52E-05	0	0	0	0	6.09E-05	0	0	0	0.000352858	0	7.28E-05	0	0	0	8.36E-05	0	0	0	0.000116877	0	0	0	5.11E-05	0	0	0	0	0	0	0	7.58E-05	0	0
Bacteria;__Proteobacteria;__Gammaproteobacteria;__Oceanospirillales;__Halomonadaceae	0	0	0	0	0	0	0	0	0	0	0	0	0	0	0	0	0	0	0	0	0	0	0	0	0	0	0	0	0	0	0	0	0	0	0	0	0	0	0	0	0	0	0	0	0	0	0	0	0
Bacteria;__Proteobacteria;__Gammaproteobacteria;__Oceanospirillales;__J8P41000-1F04	0.005561173	0.00293071	0.006987126	0.004757681	0.004533839	0.005374761	0.002532247	0.004344123	0.003692762	0.004012256	0.009522066	0.009310987	0.004553079	0.007529684	0.006019614	0.009026654	0.003167421	0.005406904	0.006622517	0.007494235	0.007488129	0.004416061	0.004998334	0.004769779	0.004234298	0.003533889	0.003056991	0.00472858	0	0	0	0	0.006814993	0.005910498	0.004207574	0.004536862	0	0	0	0	0.003399433	0.004375729	0.002398082	0.006024096	0	0	0	0	0.005992809
Bacteria;__Proteobacteria;__Gammaproteobacteria;__Oceanospirillales;__MBAE14	0	0	0	0	0	0	0	0	0	0	0	0	0	0	0	0	0	0	0	0	0	0	0	0	0	0	0	0	0	4.78E-05	0.000418095	0	0	0	0	0	6.84E-05	0	0.000306811	0.000301696	0	0	0	0	0.000731707	0	0	0.000372625	0
Bacteria;__Proteobacteria;__Gammaproteobacteria;__Oceanospirillales;__OM182_clade	0	0	0	0	0	0	0	0	0	0	0	0	0	0	0	0	0	0	0	0	0	0	0	0	0	0	0	0	0	4.78E-05	0.000250857	0	0	0	0	0	6.84E-05	0	5.11E-05	6.03E-05	0	0	0	0	0	0.000155231	0.000151538	0.000124208	0
Bacteria;__Proteobacteria;__Gammaproteobacteria;__Oceanospirillales;__Oceanospirillaceae	0	0	0	0	0	0	0	0	0	0	0	0	0	0	0	0	0	0	0	0	0	0	0	0	0	0	0	0	6.97E-05	0.000238914	0.000167238	0	0	0	0	0	0	0.000144697	0.000204541	0.000120678	0	0	0	0	0	0.000155231	0	0	0
Bacteria;__Proteobacteria;__Gammaproteobacteria;__Oceanospirillales;__Oleiphilaceae	0	0	0	0	0	0	0	0	0	0	0	0	0	0	0	0	0	0	0	0	0	0	0	0	0	0	0	0	0	0	0	0	0	0	0	0	0	0	0.00010227	0	0	0	0	0	0	0.000155231	7.58E-05	0	0
Bacteria;__Proteobacteria;__Gammaproteobacteria;__Oceanospirillales;__SAR86_clade	0	0	0	0	0	0	0	0	0	0	0	0	0	0	0	0	0	0	0	0	0	0	0	0	0	0	0	0	0	4.78E-05	8.36E-05	0	0	0	0	0	0	0	5.11E-05	0	0	0	0	0	0	0	0	0	0
Bacteria;__Proteobacteria;__Gammaproteobacteria;__Oceanospirillales;__calyptogena	0	0	0	0	0	0	0	8.52E-05	0	0	0	0	0	0	0	0	0	0	0	0	0	6.79E-05	0	0	0	0	0	0	0	0	0	0	0	0	0	0	0	0	0	0	0	0	0	0	0	0	0	0	0
Bacteria;__Proteobacteria;__Gammaproteobacteria;__Order_Incertae_Sedis;__Family_Incertae_Sedis	0	0	6.47E-05	0	0	0	0	8.52E-05	9.23E-05	0	6.10E-05	0.000155183	0.000119818	9.65E-05	0	0.000170314	0	0	0	0	6.09E-05	0	0	6.36E-05	0	9.06E-05	0	0	0.000627134	0.000382263	0.001087047	0.000612799	0	0	0.000116877	0	0.000683995	0.000289394	0.000613622	0.000844747	0	0	0	6.77E-05	0.000487805	0.000776156	0.000227307	0.000124208	9.99E-05
Bacteria;__Proteobacteria;__Gammaproteobacteria;__Pasteurellales;__Pasteurellaceae	8.43E-05	0	0	0	0	0	7.91E-05	0	0	0	0	0	0	0	0	0	0	0	0	0	0	0	0	0	0	0	0	0	0	9.56E-05	8.36E-05	8.75E-05	0	0	0	0	0	0	0	0	0	0	0	0	0.000243902	0.000155231	0	0.000124208	0
Bacteria;__Proteobacteria;__Gammaproteobacteria;__Pseudomonadales;__Moraxellaceae	0	0	0	0	0	0	0	0	0	0	6.10E-05	0.000155183	0.000119818	0	0	0	0	0	0	0	6.09E-05	0	0	0	0	0	7.28E-05	0	0.001742039	0.001146789	0.002174095	0.000875427	0.000200441	9.38E-05	0.000116877	0	0.001367989	0.001157575	0.001994273	0.001448139	0	0	0	0	0.001463415	0.002173238	0.001060767	0.001738914	0
Bacteria;__Proteobacteria;__Gammaproteobacteria;__Pseudomonadales;__Pseudomonadaceae	0	6.98E-05	0	0	0	7.36E-05	0	0	0	0	0	0	0	0	0.000135272	8.52E-05	0	0	0	0	0	0	0	0	0	0	7.28E-05	0	0.000696816	0.000621177	0.000919809	0.000350171	0	0	0.000116877	9.45E-05	0.000478796	0.000289394	0.000920434	0.000543052	0	0	0	0	0.00097561	0.00124185	0.000227307	0.000993665	0
Bacteria;__Proteobacteria;__Gammaproteobacteria;__Sva0071;__f	0	0	0	0	0	0	0	0	0	0	0	0	0	0	0	0	0	0	0	0	0	0	0	0	0	0	0	0	0	0	0	0	0	0	0	0	0	0	5.11E-05	6.03E-05	0	0	0	0	0	0	0	0	0
Bacteria;__Proteobacteria;__Gammaproteobacteria;__Thiotrichales;__1G93	0	0	0	0	0	0	0	0	0	0	0	0	0	0	0	0	0	0	0	0	0	0	0	0	0	0	0	0	0	0	0	0	0	0	0	0	0	0	0	0	0	0	0	0	0	0	0	0	0
Bacteria;__Proteobacteria;__Gammaproteobacteria;__Thiotrichales;__EV818SWSAP88	0	0	0	0	0	0	0	0	0	0	0	0	0	0	0	0	0	0	0	0	0	0	0	0	0	0	0	0	0	0	0	0	0	0	0	0	0	0	0	0	0	0	0	0	0	0.000155231	0	0	0
Bacteria;__Proteobacteria;__Gammaproteobacteria;__Thiotrichales;__Family_Incertae_Sedis	0	0	0	0	0	0	0	0	0	0	0	0	0	0	0	0	0	0	0	0	0	0	0	0	0	0	0	0	0	0	0	0	0	0	0	0	6.84E-05	0	0	0	0	0	0	0	0	0	0	0	0
Bacteria;__Proteobacteria;__Gammaproteobacteria;__Thiotrichales;__Piscirickettsiaceae	0	0	0	0	0.000164867	0	0	8.52E-05	0	0	0	0.000155183	0	0	0	8.52E-05	0	0.000138639	0	0	0.000121758	0	8.33E-05	0	0	0	0	9.46E-05	0.000209045	0	0.000250857	0.000175085	0	9.38E-05	0	0	0.000410397	0	0.000460217	0.000301696	0	0	0	6.77E-05	0.000487805	0.000776156	0.000227307	0.000496833	9.99E-05
Bacteria;__Proteobacteria;__Gammaproteobacteria;__Thiotrichales;__Thiotrichaceae	0.00016852	6.98E-05	0.000129391	0.000161277	0.000164867	0.000294507	0.000237398	8.52E-05	9.23E-05	7.30E-05	0.000305194	0.000155183	0.000119818	0.000193069	6.76E-05	0.000170314	0	0.000138639	0.000275938	0	0.000121758	6.79E-05	0.000166611	0.000190791	0	9.06E-05	0	0	0	0	0	0	0	0	0.000116877	0	0	0	0	0	0	0.000145858	0.000109004	6.77E-05	0	0	0	0	0
Bacteria;__Proteobacteria;__Gammaproteobacteria;__Vibrionales;__Vibrionaceae	0	0	0	0	0	0	0	0	0	0	0	0	0	0	0	0	0	0	0	0	0	0	0	0	0	0	0	0	0.000975542	0.000191131	0.001170666	0.000525256	0	0	0	0	0.000820793	0.000434091	0.000869298	0.000422374	0	0	0	0	0.000731707	0.000776156	0.000303076	0.000372625	0
Bacteria;__Proteobacteria;__Gammaproteobacteria;__Xanthomonadales;__Sinobacteraceae	0	0	0	0.000161277	0	7.36E-05	7.91E-05	0	0	0	0	0	0	9.65E-05	0	0	0	0	0	0.00019216	0	0	0	0	0	0	0	0	0.000975542	0.000764526	0.001588762	0.000525256	0	0	0	0	0.000683995	0.001446969	0.001789732	0.001146443	0	0	0	0	0.001463415	0.002018007	0.000757691	0.001863123	0
Bacteria;__Proteobacteria;__Gammaproteobacteria;__Xanthomonadales;__Xanthomonadaceae	0	0	0.000129391	0	0	0	0	0	0	0	0	0	0	0	0	0	0	0	0	0	0	0	0	0	0	0	0.000145571	9.46E-05	6.97E-05	9.56E-05	0	0	0	0	0	0	0	0	0.000204541	6.03E-05	0	0	0	0	0	0	7.58E-05	0	0
Bacteria;__Proteobacteria;__JTB23;__o;__f	0	0	0	0	0	0	0	0	0	0	0	0	0	0	0	0	0	0	0	0	0	0	0	0	0	0	0	0	0	4.78E-05	0.000167238	0	0	0	0	0	0	0.000289394	0.00010227	6.03E-05	0	0	0	0	0	0.000310463	0.000151538	0	0
Bacteria;__Proteobacteria;__Milano-WF1B-44;__o;__f	0	0	0	0	0	0	0	0	0	0	0	0.000155183	0	0	0	0	0	0	0	0	0	0	8.33E-05	0	0.000352858	0	7.28E-05	0	0	0	0	0	0	0	0	0	0	0	0	0	0	0.000145858	0	6.77E-05	0	0	0	0	0
Bacteria;__Proteobacteria;__SC3-20;__o;__f	0	0	0	0	0	0	0	0	0	0	0	0	0	0	0	0	0	0	0	0	0	0	0	0	0	0	0	0	0	0	0	0	0	0	0	0	6.84E-05	0	5.11E-05	0	0	0	0	0	0	0	0	0	0
Bacteria;__Proteobacteria;__SPOTSOCT00m83;__o;__f	0	0	0	0	0	0	0	0	0	0	0	0	0	0	0	0	0	0	0	0	0	0	0	0	0	0	0	0	6.97E-05	0	0	0	0	0	0	0	0	0	0	0	0	0	0	0	0	0	0	0	0
Bacteria;__Proteobacteria;__Skagenf62;__o;__f	0	0	0	0	0	0	0	0	0	0	0	0	0	0	0	0	0	0	0	0	0	0	0	0	0	0	0	0	6.97E-05	0	0	0	0	0	0	0	0	0	0	0	0	0	0	0	0	0	0	0	0
Bacteria;__Proteobacteria;__TA18;__o;__f	0	0	0	0	0	0	0	0	0	0	0	0	0	0	0	0	0	0	0	0	0	0	0	0	0	0	0	0	6.97E-05	0	8.36E-05	0	0	0	0	0	0	0	0	6.03E-05	0	0	0	0	0	0	0	0.000124208	0
Bacteria;__RF3;__c;__o;__f	0	0	0	0	0	0	0	0	0	0	0	0	0	0	0	0	0	0	0	0	0	0	0	0	0	0	0	0	6.97E-05	0	0.000167238	0	0	0	0	0	0	0	5.11E-05	6.03E-05	0	0	0	0	0	0	0	0	0
Bacteria;__Spirochaetes;__Spirochaetes;__Spirochaetales;__Leptospiraceae	0	0	0	0	0	0	0	0	0	0	0	0	0	0	0	0	0	0	0	0	0	0	0	0	0	0	0	0	0.000209045	0.000143349	8.36E-05	0	0	0	0	0	0	0	0.000255676	0.000241356	0	0	0	0	0	0.000155231	7.58E-05	0.000248416	0
Bacteria;__Spirochaetes;__Spirochaetes;__Spirochaetales;__V2072-189E03	0	0	0	0	0	0	0	0	0	0	0	0	0	0	0	0	0	0	0	0	0	0	0	0	0	0	0	0	6.97E-05	0	0	0	0	0	0	0	0	0	0	0	0	0	0	0	0	0	0	0	0
Bacteria;__Synergistetes;__Synergistia;__Synergistales;__Synergistaceae	0	0	0	0	0	0	0	0	0	0	0	0	0	0	0	0	0	0	0	0	0	0	0	0	0	0	0	0	6.97E-05	0	0	0	0	0	0	0	0	0	0	0	0	0	0	0	0	0	0	0	0
Bacteria;__TA06;__c;__o;__f	0	0	0	0	0	0	0	0	0	0	0	0	0	0	0	0	0	0	0	0	0	0	0	0	0	0	0	0	0	0	0	0	0	0	0	0	6.84E-05	0	0	0	0	0	0	0	0	0	0	0	0
Bacteria;__TM6;__c;__o;__f	0	0	0	0	0	0	0	0	0	0	0	0	0	0	0	0	0	0	0	0	0	0	0	0	0	0	0	0	0.000278726	4.78E-05	8.36E-05	0	0	0	0	0	0	0	0.00010227	0	0	0	0	0	0	0	0	0	0
Bacteria;__Tenericutes;__Mollicutes;Other;Other	0	0	0	0	0	0	0	0	0	0	0	0	0	0	0	0	0	0	0	0	0	0	0	0	0	0	0	0	0	0	8.36E-05	0	0	0	0	0	0	0	0	0	0	0	0	0	0	0	0	0	0
Bacteria;__Tenericutes;__Mollicutes;__Anaeroplasmatales;__Anaeroplasmataceae	0.000674082	0.000139558	0.000388174	0.001128941	0.0002473	0.000589015	0.003165308	0.007325383	0.000369276	0.004231106	0.00274675	0.001241465	0.006110712	0.005888599	0.004937437	0.000936728	0.004977376	0.002218217	0.002483444	0.00057648	0.007244612	0.005774849	0.005164945	0.008458408	0	0.00036245	0.017322949	0.000283715	0.001184586	0.002628058	0.003846475	0.000612799	0.000200441	0.001501079	0.000584385	0.001228733	0.000478796	0.000144697	0.000153406	0	0.003966006	0.001021004	0.004142141	0.001556789	0.002682927	0.001397082	0.004091529	0.00136629	0.000599281
Bacteria;__Tenericutes;__Mollicutes;__DMI;__f	0	0	0	0	0	0	0	0	0	0	0	0	0	0	0	0	0	0	0	0	0	0	0	0	0	0	0	0	0.000209045	4.78E-05	0.000167238	0	0	0	0	0	0	0	5.11E-05	0	0	0	0	0	0	0.000155231	0	0	0
Bacteria;__Tenericutes;__Mollicutes;__Entomoplasmatales;__Candidatus_Hepatoplasma	0	0	0	0	0	0	0	0	0	0	0	0	0	0	0	0	0	0	0	0	0	0	0	0	0	0	0	0	6.97E-05	0	0	0	0	0	0	0	0	0	0	0	0	0	0	0	0	0	0	0	0
Bacteria;__Tenericutes;__Mollicutes;__Entomoplasmatales;__type_III	0	0	0	0	0	0	0	0	0	0	0	0	0	0	0	0	0	0	0	0	0	0	0	0	0	0	0	0	0.000348408	0.000286697	0.000167238	0	0	0	0	0	0	0.000144697	0.000255676	0.000120678	0	0	0	0	0	0	7.58E-05	0.000124208	0
Bacteria;__Tenericutes;__Mollicutes;__Mycoplasmatales;__Mycoplasmataceae	0	0.000209336	6.47E-05	0.000322555	8.24E-05	0.000515388	0.000474796	0.000170358	9.23E-05	0.000875401	0.000122078	0.000155183	0	0.000386138	0.000270544	0.000681257	0.001809955	0.003327326	0.001103753	0.001921599	0.024716912	0.000339697	0.000333222	0.001399135	0.002822865	0.001812251	0.000218357	0	0	0.000143349	0	0	0.000200441	0.000281452	0.000584385	0.00047259	0	0	0	0.000120678	0	0.000583431	0.003924133	0.000541492	0	0.000620925	0	0	0.000499401
Bacteria;__Tenericutes;__Mollicutes;__RF9;__f	0.001432423	0.001465355	0.000258782	0.000322555	0.005358173	0.001104403	0.000553929	0.003236797	0.000830871	0.001167202	0.000671428	0.000620732	0.001557632	0.005502462	0.000405817	0.002639871	0.000904977	0.000415916	0.000551876	0.006725596	0.000852307	0.000951152	0.002165945	0.005342152	0	0.000181225	0.000145571	0.000851144	0.000348408	0.000286697	0	0.000350171	0.004008819	0.000656722	0.000116877	0.000378072	0	0	0	0	0	0.003354726	0.000763026	0.000812238	0.000487805	0.000155231	7.58E-05	0.000248416	0.000599281
Bacteria;__Thermotogae;__Thermotogae;__Thermotogales;__Thermotogaceae	0	0	0	0	0	0	0	0	0	0	0	0	0	0	0	0	0	0	0	0	0	0	0	0	0	0	0	0	6.97E-05	0	0	0	0	0	0	0	0	0	0	0	0	0	0	0	0	0.000155231	0	0	0
Bacteria;__Verrucomicrobia;__OPB35_soil_group;__o;__f	0	0	0	0	0	0	0	0	0	0	0	0	0	0	0	0	0	0	0	0	0	0	0	0	0	0	0	0	0	0	0	0	0	0	0	0	0	0	0	0	0	0	0	0	0	0	0	0	0
Bacteria;__Verrucomicrobia;__Opitutae;__Puniceicoccales;__Puniceicoccaceae	0	0	0	0	0	0	0	0	0	0	0	0	0	0	0	0	0	0	0	0	0	0	0	0	0	0	0	0	0	0	0	0	0	0	0	0	0	0	0	0	0	0	0	0	0.000243902	0	0	0	0
Bacteria;__Verrucomicrobia;__Opitutae;__vadinHA64;__f	0	0	0	0	0	0	0	0	0	0	0	0	0	0	0	0	0	0	0	0	0	0	0	0	0	0	0	0	0	0	0.000250857	0	0	0	0	0	0.000136799	0	0.000153406	6.03E-05	0	0	0	0	0	0	0	0.000124208	0
Bacteria;__Verrucomicrobia;__Verrucomicrobiae;__Verrucomicrobiales;Other	0	0	0	0	0	0	0	0	0	0	0	0	0	0	0	0	0	0	0	0	0	0	0	0	0	0	7.28E-05	0	6.97E-05	0	0	8.75E-05	0	0	0	0	0	0	0	0	0	0	0	0	0	0	0	0	0
Bacteria;__Verrucomicrobia;__Verrucomicrobiae;__Verrucomicrobiales;__DEV007	0	0	0	0	0	0	0	0	0	0	0	0	0	0	0	0	0	0	0	0	0	0	0	0	0	0	0	0	0	0	0	0	0	0	0	0	0	0	0	0	0	0	0	0	0	0	7.58E-05	0	0
Bacteria;__Verrucomicrobia;__Verrucomicrobiae;__Verrucomicrobiales;__Verrucomicrobiaceae	0.000926862	0.000418673	0.001358608	0.001290219	0.001401368	0.000736269	0.000712194	0.001448041	0.061115214	0.009264663	0.001464933	0.001396648	0.034028277	0.022589053	0.001082178	0.001362514	0.000452489	0.000693193	0.002483444	0.001152959	0.001461098	0.00108703	0.00074975	0.001017553	0.009880028	0.01214208	0.104010481	0.020332892	0.182914083	0.045728211	0.04573961	0.152937057	0.002405292	0.0102261	0.003506311	0.014933837	0.01880985	0.004485603	0.00010227	0.460689073	0.000566572	0.0123979	0.001308044	0.001218357	0	0.000310463	0	0.000248416	0.000599281
Bacteria;__WCHB1-60;__c;__o;__f	0	0	0	0	0	0	0	0	0	0	0	0	0	0	0	0	0	0	0	0	0	0	0	0	0	0	0	0	0	0	0	0	0	0	0	0	0	0	5.11E-05	0	0	0	0	0	0	0	0.000151538	0	0
Unclassified;Other;Other;Other;Other	0	0.000209336	0	0	0.000577034	0	0.000237398	0	0	0	0	0.000155183	0.002875629	0.002509895	0.000135272	0.000255471	0	0.000138639	0	0.003266718	0	0.000271758	0.000333222	0	0.000705716	0.000271838	0	0	0.000139363	0	0	0	0.005011024	9.38E-05	0	9.45E-05	0	0	0.00010227	0.000120678	0	0	0.000109004	0	0	0	0	0.000248416	0.000499401
Table S5. Relative abundance of families detected through 16S rRNA gene sequencing using fecal DNA (N=8/ group). Sample numbers 1-8: WT mice, 8-week-old, RD-fed; 9-16: Epac1–/– mice, 8-week-old, RD-fed; 17-24: Epac2–/– mice, 8-week-old, RD-fed; 25-32: WT mice, 16-week-old, RD-fed; 33-40: WT mice, 16-week-old, WD-fed; 41-48: Epac1–/– mice, 16-week-old, RD-fed; 49-56: Epac1–/– mice, 16-week-old, WD…
[truncated: 23 more columns]
