# Supplementary material for: Deficiency of exchange protein directly activated by cAMP (EPAC)-1 in mice augments glucose intolerance, inflammation, and gut dysbiosis associated with Western diet
Source: Microbiome. 2022 Nov 4;10:187. doi: 10.1186/s40168-022-01366-0 (PMC9635209; doi:10.1186/s40168-022-01366-0)
Supplement: Supplementary file 8 — Additional file 7: Table S6. Relative abundance of genera detected through 16S rRNA gene sequencing using fecal DNA. [file 40168_2022_1366_MOESM7_ESM.csv]

Table S6. Relative abundance of genera detected through 16S rRNA gene sequencing using fecal DNA
Taxon	Sample numbers (1-72)
	1	2	3	4	5	6	7	8	9	10	11	12	13	14	15	16	17	18	19	20	21	22	23	24	25	26	27	28	29	30	31	32	33	34	35	36	37	38	39	40	41	42	43	44	45	46	47	48	49
Archaea;__Euryarchaeota;__Halobacteria;__Halobacteriales;__Deep_Sea_Hydrothermal_Vent_Gp_6(DHVEG-6);__Candidatus_Parvarchaeum	0	0	0	0	0	0	0	0	0	0	0	0	0	0	0	0	0	0	0	0	0	0	0	0	0	0	0	0	6.97E-05	0	8.36E-05	0	0	0	0	0	0	0	0.00010227	0	0	0	0	0	0.000487805	0	7.58E-05	0	0
Archaea;__Thaumarchaeota;__Marine_Group_I;__Candidatus_Nitrosopumilus;__f;__g	0	0	0	0	8.24E-05	0	0	0	0	0	0	0	0	0	0	0	0	0	0	0	0	6.79E-05	0	0	0	0	0	0	0.000139363	0.000191131	0.000167238	8.75E-05	0	0	0	0	6.84E-05	0.000144697	0.000204541	0.000784408	0	0	0	0	0.000731707	0.000155231	0	0.017389144	0
Archaea;__Thaumarchaeota;__Marine_Group_I;__Cenarchaeales;__Cenarchaeaceae;__Cenarchaeum	0	0	0	0	0	0	0	0	0	0	0	0	0	0	0	0	0	0	0	0	0	0	0	0	0	0	0	0	0	0	0	0	0	0	0	0	0	0	0	0	0	0	0	0	0	0	0	0	0
Archaea;__Thaumarchaeota;__Marine_Group_I;__o;__f;__g	0	0	0	0	0	0	0	0	9.23E-05	0	0	0	0	0	0	0	0	0	0	0	0	0	0	0	0	0	0	0	0	0	0	0	0	0	0	0	0	0	0	0	0	0	0	0	0	0	0	0	0
Bacteria;Other;Other;Other;Other;Other	0.000421301	0.000139558	0.000194087	8.06E-05	8.24E-05	0.000220881	0.000237398	0	0.000184638	0.0001459	0.000427272	0.000310366	0	9.65E-05	6.76E-05	8.52E-05	0.000452489	0	0	0	6.09E-05	6.79E-05	0	0	0	9.06E-05	0	9.46E-05	0.000487771	0.000286697	0.000585333	0.000175085	0	0	0	0.000189036	6.84E-05	0.000289394	0.000306811	0.000241356	0	0	0.000109004	0.000135373	0	0.000155231	0	0.000496833	0.00029964
Bacteria;__Acidobacteria;__Acidobacteria;Other;Other;Other	0	0	0	0	0	0	0	0	0	0	0	0	0	0	0	0	0	0	0	0	0	0	0	0	0	0	0	0	6.97E-05	0	0	0	0	0	0	0	0	0	0	6.03E-05	0	0	0	0	0	0	0	0	0
Bacteria;__Acidobacteria;__Acidobacteria;__32-21;__f;__g	0	0	0	0	0	0	0	0	0	0	0	0	0	0	0	0	0	0	0	0	0	0	0	0	0	0	0	0	0	0	8.36E-05	0	0	0	0	0	6.84E-05	0	0	6.03E-05	0	0	0	0	0	0	0	0	0
Bacteria;__Acidobacteria;__Acidobacteria;__AT-s3-28;__f;__g	0	0	0	0	0	0	0	0	0	0	0	0	0	0	0	0	0	0	0	0	0	0	0	0	0	0	0	0	0	0	8.36E-05	0	0	0	0	0	0	0	5.11E-05	6.03E-05	0	0	0	0	0	0	0	0	0
Bacteria;__Acidobacteria;__Acidobacteria;__BPC015;__f;__g	0	0	0	0	0	0	0	0	0	0	0	0	0	0	0	0	0	0	0	0	0	0	0	0	0	0	0	0	0.000209045	9.56E-05	0	8.75E-05	0	0	0	0	6.84E-05	0.000144697	0	0	0	0	0	0	0.000487805	0.000155231	0	0	0
Bacteria;__Acidobacteria;__Acidobacteria;__BPC102;__f;__g	0	0	0	0	0	0	0	0	0	0	0	0	0	0	0	0	0	0	0	0	0	0	0	0	0	0	0	0	0.000278726	0.00033448	0.000334476	0	0	0	0	0	6.84E-05	0.000289394	0.000255676	0.000120678	0	0	0	0	0.000487805	0.000155231	7.58E-05	0.000248416	0
Bacteria;__Acidobacteria;__Acidobacteria;__Candidatus_Chloracidobacterium;__f;__g	0	0	0	0	0	0	0	0	0	0	0	0	0	0	0	0	0	0	0	0	0	0	0	0	0	0	0	0	0	0	0	0	0	0	0	0	0	0	0.00010227	0	0	0	0	0	0.000243902	0	0	0	0
Bacteria;__Acidobacteria;__Acidobacteria;__DA023;__f;__g	0	0	0	0	0	0	0	0	0	0	0	0	0	0	0	0	0	0	0	0	0	0	0	0	0	0	0	0	6.97E-05	9.56E-05	8.36E-05	0.000175085	0	0	0	0	6.84E-05	0	0.000204541	0	0	0	0	0	0	0.000310463	0	0	0
Bacteria;__Acidobacteria;__Acidobacteria;__DA052;__f;__g	0	0	0	0	0	0	0	0	0	0	0	0	0	0	0	0	0	0	0	0	0	0	0	0	0	0	0	0	0	0	0	0	0	0	0	0	0	0	5.11E-05	0	0	0	0	0	0	0	0	0	0
Bacteria;__Acidobacteria;__Acidobacteria;__PAUC26f;__f;__g	0	0	0	0	0	0	0	0	0	0	0	0	0	0	0	0	0	0	0	0	0	0	0	0	0	0	0	0	0	9.56E-05	0.000250857	8.75E-05	0	0	0	0	0.000136799	0	5.11E-05	6.03E-05	0	0	0	0	0	0	7.58E-05	0.000124208	0
Bacteria;__Acidobacteria;__Holophagae;__Acanthopleuribacterales;__Acanthopleuribacteraceae;__Acanthopleuribacter	0	0	0	0	0	0	0	0	0	0	0	0	0	0	0	0	0	0	0	0	0	0	0	0	0	0	0	0	0	0	8.36E-05	0	0	0	0	0	0	0	0.00010227	0	0	0	0	0	0	0	0	0	0
Bacteria;__Acidobacteria;__Holophagae;__B276-D12;__f;__g	0	0	0	0	0	0	0	0	0	0	0	0	0	0	0	0	0	0	0	0	0	0	0	0	0	0	0	0	0	0	0	0	0	0	0	0	6.84E-05	0	0	0	0	0	0	0	0	0	0	0	0
Bacteria;__Acidobacteria;__Holophagae;__CA002;__f;__g	0	0	0	0	0	0	0	0	0	0	0	0	0	0	0	0	0	0	0	0	0	0	0	0	0	0	0	0	0.000139363	4.78E-05	0.000167238	0	0	0	0	0	0	0	0.000306811	6.03E-05	0	0	0	0	0	0.000155231	0	0	0
Bacteria;__Acidobacteria;__Holophagae;__NKB17;__f;__g	0	0	0	0	0	0	0	8.52E-05	0	0	0	0	0	0	0	0	0.000452489	0	0	0	0	0	0	0	0	0	0	0	0	0	0	0	0	0	0	0	0	0	0	0	0	0	0	0	0	0	0	0	0
Bacteria;__Acidobacteria;__Holophagae;__NS72;__f;__g	0	0	0	0	0	0	0	0	0	0	0	0	0	0	0	0	0	0	0	0	0	0	0	0	0	0	0	0	6.97E-05	9.56E-05	0.000167238	0	0	0	0	0	0	0	0.00010227	0	0	0	0	0	0	0	0	0.000124208	0
Bacteria;__Acidobacteria;__Holophagae;__Sva0725;__f;__g	0	0	0	0	0	0	0	0	0	0	0	0	0	0	0	0	0	0	0	0	0	0	0	0	0	0	0	0	0.000836179	0.000286697	0.000919809	0.000437713	0	0	0	0	0.000615595	0	0.000613622	0.000603391	0	0	0	0	0.001219512	0.000931388	0.000303076	0.000496833	0
Bacteria;__Acidobacteria;__Holophagae;__TK85;__f;__g	0	0	0	0	0	0	0	0	0	0	0	0	0	0	0	0	0	0	0	0	0	0	0	0	0	0	0	0	0	4.78E-05	0	0	0	0	0	0	0	0	0	6.03E-05	0	0	0	0	0	0	7.58E-05	0.000124208	0
Bacteria;__Acidobacteria;__RB25;__o;__f;__g	0	0	0	0	0	0	0	0	0	0	0	0	0	0	0	0	0	0	0	0	0	0	0	0	0	0	0	0	0.000348408	0.000143349	0.000418095	8.75E-05	0	0	0	0	0.000273598	0.000144697	0.000460217	0	0	0	0	0	0	0	0.000227307	0.000248416	0
Bacteria;__Actinobacteria;__Acidimicrobiia;__Acidimicrobiales;Other;Other	0	0	0	0	0	0	0	0	0	0	0	0	0	0	0	0	0	0	0	0	0	0	0	0	0	0	0	0	0	0	0	0	0	0	0	0	6.84E-05	0	5.11E-05	0	0	0	0	0	0	0	0	0	0
Bacteria;__Actinobacteria;__Acidimicrobiia;__Acidimicrobiales;__Acidimicrobiaceae;__CL500-29_marine_group	0	0	0	0	0	0	0	0	0	0	0	0	0	0	0	0	0	0	0	0	0	0	0	0	0	0	0	0	0	0	8.36E-05	8.75E-05	0	0	0	0	0	0	0	0	0	0	0	0	0	0.000155231	0	0	0
Bacteria;__Actinobacteria;__Acidimicrobiia;__Acidimicrobiales;__Acidimicrobiaceae;__Ilumatobacter	0	0	0	0	0	0	0	0	0	0	0	0	0	0	0	0	0	0	0	0	0	0	0	0	0	0	0	0	0.000139363	0.000143349	0.000250857	0	0	0	0	0	0	0	0.000153406	6.03E-05	0	0	0	0	0.000487805	0.000155231	0	0.000124208	0
Bacteria;__Actinobacteria;__Acidimicrobiia;__Acidimicrobiales;__Acidimicrobiaceae;__g	0	0	0	0	0	0	0	0	0	0	0	0	0	0	0	0	0	0	0	0	0	0	0	0	0	0	0	0	6.97E-05	4.78E-05	0	0	0	0	0	0	0	0	0	0	0	0	0	0	0	0	7.58E-05	0	0
Bacteria;__Actinobacteria;__Acidimicrobiia;__Acidimicrobiales;__Candidatus_Microthrix;__g	0	0	0	0	0	0	0	0	0	0	0	0	0	0	0	0	0	0	0	0	0	0	0	0	0	0	0	0	0	0.000191131	0.000167238	0	0	0	0	0	0	0	0.00010227	0	0	0	0	0	0	0	0	0.000124208	0
Bacteria;__Actinobacteria;__Acidimicrobiia;__Acidimicrobiales;__OCS155_marine_group;__g	0	0	0	0	0	0	0	0	0	7.30E-05	0	0	0.000119818	0	6.76E-05	0	0	0	0	0	6.09E-05	0	0	0	0	0	0	0	0.002020765	0.001146789	0.002926666	0.00131314	0	0	0	9.45E-05	0.001778386	0.000723484	0.002096543	0.000844747	0	0	0	0	0.002682927	0.001862776	0.000984998	0.001490498	0
Bacteria;__Actinobacteria;__Acidimicrobiia;__Acidimicrobiales;__Sva0996_marine_group;__g	0	0	0	0	0	0	0	0	0	0	0	0	0	0	0	0	0	0	0	0	0	0	0	0	0	0	0	0	0.000766497	0.00033448	0.001505143	0.000612799	0	0	0	0	0.000615595	0.000723484	0.000971569	0.001086104	0	0	0	0	0.000243902	0.001862776	0.000681922	0.000621041	0
Bacteria;__Actinobacteria;__Acidimicrobiia;__Acidimicrobiales;__TM214;__g	0	0	0	0	0	0	0	0	0	0	0	0	0	0	0	0	0	0	0	0	0	0	0	0	0	0	0	0	0	0	0	8.75E-05	0	0	0	0	0	0	0	0	0	0	0	0	0	0	0	0	0
Bacteria;__Actinobacteria;__Acidimicrobiia;__Acidimicrobiales;__uncultured;__g	0	0	0	0	0	0	0	0	0	0	0	0	0	0	0	0	0	0	0	0	0	0	0	0	0	0	0	0	0	4.78E-05	0.000167238	0	0	0	0	0	6.84E-05	0	5.11E-05	0	0	0	0	0	0	0	7.58E-05	0.000124208	0
Bacteria;__Actinobacteria;__Actinobacteria;__Bifidobacteriales;__Bifidobacteriaceae;__Bifidobacterium	8.43E-05	6.98E-05	0.000129391	0	0	0.000220881	0	8.52E-05	0.000276957	0.0001459	0.000305194	0	0.000119818	0.000965344	6.76E-05	0	0	0	0.000275938	0	0.000121758	0.000203818	0	0	0	0.000181225	7.28E-05	9.46E-05	0.000139363	0.000382263	0.000752571	8.75E-05	0	0	0	9.45E-05	6.84E-05	0	0.000204541	0	0	0	0.000218007	0	0	0	0	0	0.00019976
Bacteria;__Actinobacteria;__Actinobacteria;__Corynebacteriales;__Corynebacteriaceae;__Corynebacterium	0	0	0	0	0	0	0	0	0	0	0	0	0	0	0	0	0	0	0	0	0	0	0	0	0	0	0	0	6.97E-05	0	0	0	0	0	0	0	6.84E-05	0	0	6.03E-05	0	0	0	0	0	0	0	0	0
Bacteria;__Actinobacteria;__Actinobacteria;__Corynebacteriales;__Corynebacteriaceae;__g	0	0	0	0	0	0	0	0	0	0	0	0	0	0	0	0	0	0	0	0	0	0	0	0	0	0	0	0	0	9.56E-05	0	0	0	0	0	0	0	0	0	0	0	0	0	0	0	0	0	0	0
Bacteria;__Actinobacteria;__Actinobacteria;__Corynebacteriales;__Mycobacteriaceae;__Mycobacterium	0	0	0	0	0	0	0	0	0	0	0	0	0	0	0	0	0	0	0	0	0	0	0	0	0	0	0	0	0.000418089	4.78E-05	0.000334476	8.75E-05	0	0	0	0	0.000410397	0.000289394	0.000357946	0.000241356	0	0	0	0	0.000487805	0.000310463	7.58E-05	0.000621041	0
Bacteria;__Actinobacteria;__Actinobacteria;__Corynebacteriales;__Nocardiaceae;__Rhodococcus	0	0	0	0	0	0	0	0	0	0	0	0	0	0	0	0	0	0	0	0	0	0	0	0	0	0	0	0	0	0	0	0	0	0	0	0	0	0	0	0	0	0	0	0	0	0	0	0	0
Bacteria;__Actinobacteria;__Actinobacteria;__Frankiales;Other;Other	0	0	0	0	0	0	0	0	0	0	0	0.000155183	0	9.65E-05	0	0	0	0.000138639	0	0	0	6.79E-05	0	0	0	0	7.28E-05	9.46E-05	0	0	0	0	0	0	0	9.45E-05	0	0.000144697	0	0	0	0.000145858	0	0	0	0.000155231	0	0	0
Bacteria;__Actinobacteria;__Actinobacteria;__Micrococcales;__Brevibacteriaceae;__Brevibacterium	0	0	0	0	0	0	0	0	0	0	0	0	0	0	0	0	0	0	0	0	0	0	0	0	0	0	0	0	0	0	8.36E-05	0	0	0	0	0	0	0	5.11E-05	0	0	0	0	0	0	0	0	0	0
Bacteria;__Actinobacteria;__Actinobacteria;__Micrococcales;__Dermatophilaceae;__Mobilicoccus	0	0	0	0	0	0	0	0	0	0	0	0	0	0	0	0	0	0	0	0	0	0	0	0	0	0	0	0	0	0	0	0	0	0	0	0	0	0	5.11E-05	0	0	0	0	0	0	0	0	0	0
Bacteria;__Actinobacteria;__Actinobacteria;__Micrococcales;__Intrasporangiaceae;Other	0	0	0	0	0	0	0	0	0	0	0	0	0	0	0	0	0	0	0	0	0	0	0	0	0	0	0	0	0	0	0	0	0	0	0	0	0	0	0	0	0	0	0	0	0	0	0	0	0
Bacteria;__Actinobacteria;__Actinobacteria;__Micrococcales;__Intrasporangiaceae;__Ornithinimicrobium	0	0	0	0	0	0	0	0	0	0	0	0	0	0	0	0	0	0	0	0	0	0	0	0	0	0	0	0	0	0	8.36E-05	0	0	0	0	0	0	0	5.11E-05	0	0	0	0	0	0	0	0	0	0
Bacteria;__Actinobacteria;__Actinobacteria;__Micrococcales;__Intrasporangiaceae;__Tetrasphaera	0	0	0	0	0	0	0	0	0	0	0	0	0	0	0	0	0	0	0	0	0	0	0	0	0	0	0	0	0	0	0	0	0	0	0	0	0	0	5.11E-05	0	0	0	0	0	0	0	0	0	0
Bacteria;__Actinobacteria;__Actinobacteria;__Micrococcales;__Microbacteriaceae;__Candidatus_Aquiluna	0	0	0	0	0	0	0	0	0	0	0	0	0	0	0	0	0	0	0	0	0	0	0	0	0	0	0	0	0	0	8.36E-05	0	0	0	0	0	6.84E-05	0	0	0	0	0	0	0	0	0.000155231	0	0	0
Bacteria;__Actinobacteria;__Actinobacteria;__Micrococcales;__Microbacteriaceae;__DS001	0	0	0	0	0	0	0	0	0	0	0	0	0	0	0	0	0	0	0	0	0	0	0	0	0	0	0	0	0	0	0	0	0	0	0	0	0	0	5.11E-05	0	0	0	0	0	0	0.000155231	0	0	0
Bacteria;__Actinobacteria;__Actinobacteria;__Micrococcales;__Microbacteriaceae;__Leucobacter	0	0	0	0	0	0	0	0	0	0	0	0	0	0	0	0	0	0	0	0	0	0	0	0	0	0	0	0	0	0	8.36E-05	0	0	0	0	0	6.84E-05	0	0	0	0	0	0	0	0	0	0	0	0
Bacteria;__Actinobacteria;__Actinobacteria;__Micrococcales;__Microbacteriaceae;__Salinibacterium	0	0	0	0	0	0	0	0	0	0	0	0	0	0	0	0	0	0	0	0	0	0	0	0	0	0	0	0	0	0	0	0	0	0	0	0	0	0	0	0	0	0	0	0	0	0	7.58E-05	0.000124208	0
Bacteria;__Actinobacteria;__Actinobacteria;__Micrococcales;__Micrococcaceae;__Micrococcus	0	0	0	0	0	0	0	0	0	0	0	0	0	0	0	0	0	0.000138639	0	0	0	0	0	0	0	0	0	0	6.97E-05	0	0.000167238	0.000175085	0	0	0	0	6.84E-05	0.000144697	5.11E-05	6.03E-05	0	0	0	0	0.000487805	0.000155231	0	0	0
Bacteria;__Actinobacteria;__Actinobacteria;__Micrococcales;__Micrococcaceae;__Rothia	0	0	0	0	0	0	0	0	0	0	0	0	0	0	0	0	0	0	0	0	0	0	0	0	0	0	0	0	0	4.78E-05	8.36E-05	0	0	0	0	0	0	0	0	0	0	0	0	0	0	0	0	0	0
Bacteria;__Actinobacteria;__Actinobacteria;__PeM15;__f;__g	0	0	0	0	0	0	0	0	0	0	0	0	0	0	0	0	0	0	0	0	0	0	0	0	0	0	0	0	0.000209045	0	0.000167238	0.000350171	0	0	0	0	0.000205198	0.000434091	0.000409082	0.000120678	0	0	0	0	0	0.000465694	0	0.000124208	0
Bacteria;__Actinobacteria;__Actinobacteria;__Propionibacteriales;__Nocardioidaceae;__Marmoricola	0	0	0	0	0	0	0	0	0	0	0	0	0	0	0	0	0	0	0	0	0	0	0	0	0	0	0	0	0	0	0	0	0	0	0	0	0	0.000144697	0.00010227	0	0	0	0	0	0	0	0	0	0
Bacteria;__Actinobacteria;__Actinobacteria;__Propionibacteriales;__Nocardioidaceae;__Nocardioides	0	0	0	0	0	0	0	0	0	0	0	0	0	0	0	0	0	0	0	0	0	0	0	0	0	0	0	0	0	0	0	0	0	0	0	0	0	0	5.11E-05	0	0	0	0	0	0	0	0	0	0
Bacteria;__Actinobacteria;__Coriobacteriia;__Coriobacteriales;__Coriobacteriaceae;Other	0.000252781	0.000348894	0.000388174	0.000241916	8.24E-05	0.000147254	0	0.000170358	0.000553914	7.30E-05	0.000244156	0.000155183	0.000359454	0.000289603	0.000135272	0.000340628	0.000452489	0.000277277	0	0	0.000243516	0.000203818	0.000166611	0	0	0	0	0	0	0	0	0	0	9.38E-05	0.000116877	0	0	0	0	0	0	0	0.000218007	0.000203059	0.000243902	0	0.000227307	0	0
Bacteria;__Actinobacteria;__Coriobacteriia;__Coriobacteriales;__Coriobacteriaceae;__Adlercreutzia	0	0	0	0	8.24E-05	7.36E-05	0	0	0	0	0	0	0	0	0	0	0	0	0	0	6.09E-05	6.79E-05	0	6.36E-05	0	0	0	9.46E-05	6.97E-05	4.78E-05	8.36E-05	8.75E-05	0	0	0	0	0	0	0	0	0	0	0	0.000135373	0	0	0	0	0
Bacteria;__Actinobacteria;__Coriobacteriia;__Coriobacteriales;__Coriobacteriaceae;__Collinsella	0	0	0	0	0	0	0	0	9.23E-05	0	0	0	0	9.65E-05	0	0	0	0	0	0	0	0	0	0	0	0	0	0	0	0	8.36E-05	0	0	0	0	0	0	0	5.11E-05	6.03E-05	0	0	0	0	0	0	7.58E-05	0	0
Bacteria;__Actinobacteria;__Coriobacteriia;__Coriobacteriales;__Coriobacteriaceae;__Enterorhabdus	0.000252781	0.000418673	0.000258782	0.000403193	0.000412167	0.000294507	0.000395664	0.000596252	0.000553914	0.0001459	0.000488311	0.000465549	0.000119818	0.000289603	0.000676361	0.000425786	0.000904977	0.000277277	0.000275938	0.00076864	0.000487033	0.000271758	0.000416528	0.000445179	0	0.000181225	0.000436713	0.000756573	0.000418089	0	0.000167238	0.000175085	0.000801764	0.000469087	0.000116877	0.000283554	0	0.000144697	5.11E-05	0.000120678	0	0.000437573	0.000436015	0.000473805	0.000243902	0	0.000454614	0.000372625	0.000399521
Bacteria;__Actinobacteria;__Coriobacteriia;__Coriobacteriales;__Coriobacteriaceae;__Gordonibacter	0	0	0.000129391	0	8.24E-05	0	0	0	0	0	6.10E-05	0	0	0	0	0	0	0	0	0	0	0	0	0	0.000352858	9.06E-05	0	0	0	4.78E-05	0	8.75E-05	0	0	0	0	0	0	5.11E-05	0	0	0	0	6.77E-05	0	0	0	0.000124208	0
Bacteria;__Actinobacteria;__Coriobacteriia;__Coriobacteriales;__Coriobacteriaceae;__Olsenella	0	0.000139558	0	0	0	0	0	0	0.000184638	0	6.10E-05	0	0	9.65E-05	0	0	0	0	0	0	0.000121758	0	0	0	0	9.06E-05	0	0	0	0	0	0	0	0	0	0	0	0	0	0	0	0	0	0	0	0	0	0.000124208	0
Bacteria;__Actinobacteria;__Coriobacteriia;__Coriobacteriales;__Coriobacteriaceae;__Paraeggerthella	0	6.98E-05	0	0	0	0	0	0	0	0	0	0	0	0	0	0	0	0	0	0	0	0	0	0	0	0	0	0	0	0	0	0	0	0	0	0	0	0	0	0	0	0	0	0	0	0	0	0	0
Bacteria;__Actinobacteria;__Coriobacteriia;__Coriobacteriales;__Coriobacteriaceae;__g	0	6.98E-05	0	0	0.000164867	0	7.91E-05	0.000170358	9.23E-05	7.30E-05	0	0.000310366	0	0	0	0	0	0	0	0	6.09E-05	0	0	6.36E-05	0	0	7.28E-05	0	0.000278726	0.000286697	0.000501714	8.75E-05	0	0	0.000233754	0	0	0	0	0	0	0	0.000109004	6.77E-05	0	0	0	0	0
Bacteria;__Actinobacteria;__OPB41;__o;__f;__g	0	0	0	0	0	0	0	0	0	0	0	0	0	0	0	0	0	0	0	0	0	0	0	0	0	0	0	0	0	0	0	8.75E-05	0	0	0	0	0	0	5.11E-05	6.03E-05	0	0	0	0	0	0	0	0	0
Bacteria;__Actinobacteria;__Thermoleophilia;__Gaiellales;__Gaiellaceae;__Gaiella	0	0	0	0	0	0	0	0	0	0	0	0	0	0	0	0	0	0	0	0	0	0	0	0	0	0	0	0	0	0	8.36E-05	0	0	0	0	0	6.84E-05	0	0	0	0	0	0	0	0	0	0	0	0
Bacteria;__Actinobacteria;__Thermoleophilia;__Gaiellales;__uncultured;__g	0	0	0	0	0	0	0	0	0	0	0	0	0	0	0	0	0	0	0	0	0	0	0	0	0	0	0	0	0	4.78E-05	0.000167238	0	0	0	0	0	0	0	0	0	0	0	0	0	0	0	0	0	0
Bacteria;__Actinobacteria;__Thermoleophilia;__Solirubrobacterales;__480-2;__g	0	0	0	0	0	0	0	0	0	0	0	0	0	0	0	0	0	0	0	0	0	0	0	0	0	0	0	0	0	0	0	0	0	0	0	0	0	0	5.11E-05	0	0	0	0	0	0.000243902	0	0	0.000124208	0
Bacteria;__Actinobacteria;__Thermoleophilia;__Solirubrobacterales;__Elev-16S-1332;__g	0	0	0	0	0	0	0	0	0	0	0	0	0	0	0	0	0	0	0	0	0	0	0	0	0	0	0	0	6.97E-05	0	0	0	0	0	0	0	6.84E-05	0	0	0	0	0	0	0	0	0.000155231	0	0.000124208	0
Bacteria;__Armatimonadetes;__c;__o;__f;__g	0	0	0	0	0	0	0	0	0	0	0	0	0	0	0	0	0	0	0	0	0	0	0	0	0	0	0	0	0	0	0	0	0	0	0	0	0	0	0	0	0	0	0	0	0	0	0	0	0
Bacteria;__BD1-5;__c;__o;__f;__g	0	0	0	0	0	0	0	0	0	0	0	0	0	0	0	0	0	0	0	0	0	0	0	0	0	0	0	0	0.000278726	0.000238914	0.000585333	0	0	0	0	0	6.84E-05	0.000289394	0.000153406	0.000181017	0	0	0	0	0.000487805	0.000155231	7.58E-05	0.000248416	0
Bacteria;__Bacteroidetes;Other;Other;Other;Other	0.00016852	0	0	0	8.24E-05	7.36E-05	7.91E-05	0	9.23E-05	7.30E-05	6.10E-05	0	0.000119818	9.65E-05	0	0.000255471	0	0	0	0	0.000182637	0	8.33E-05	0.000127194	0	9.06E-05	0	9.46E-05	0.000627134	0.000525612	0.000668952	0.000437713	0	0	0	0	6.84E-05	0.000289394	0.000357946	0.000543052	0	0.000145858	0	0	0.00097561	0	0.000681922	0.000745249	0
Bacteria;__Bacteroidetes;__Bacteroidia;__Bacteroidales;Other;Other	8.43E-05	6.98E-05	6.47E-05	0.000322555	0	0.000589015	0.000316531	0	0.000369276	0.0002918	6.10E-05	0.000310366	0.000119818	0.000482672	0	8.52E-05	0	0.000138639	0	0	0	6.79E-05	0.000166611	0	0	9.06E-05	0	0.000189143	0.000139363	9.56E-05	0.000167238	0.000262628	0.000200441	0.000281452	0	0	6.84E-05	0	0.000153406	0.000362035	0	0	0	6.77E-05	0.000243902	0.000155231	0.000227307	0.000124208	0.00019976
Bacteria;__Bacteroidetes;__Bacteroidia;__Bacteroidales;__Bacteroidaceae;__Bacteroides	0.015840917	0.018561161	0.045610403	0.037013144	0.018382656	0.017007804	0.016459603	0.019420784	0.034527326	0.025605486	0.01855582	0.048417132	0.021087946	0.01573511	0.052147447	0.02214085	0.01719457	0.051434909	0.008278146	0.026325903	0.030013393	0.011481758	0.011162946	0.015962859	0.019407198	0.028271113	0.046509935	0.021751466	0.006619748	0.010990061	0.012291998	0.017420993	0.061535378	0.063795853	0.072580645	0.049621928	0.013132695	0.017797714	0.019124565	0.024376999	0.016430595	0.011668611	0.017876608	0.015094084	0.018536585	0.004346476	0.008410365	0.009812446	0.038553736
Bacteria;__Bacteroidetes;__Bacteroidia;__Bacteroidales;__Marinilabiaceae;__Alkaliflexus	0	0	0	0	0	0	0	0	0	0	0	0	0	0	0	0	0	0	0	0	0	0	0	0	0	0	0	0	0	4.78E-05	0	0	0	0	0	0	6.84E-05	0	0.00010227	6.03E-05	0	0	0	0	0	0	0	0	0
Bacteria;__Bacteroidetes;__Bacteroidia;__Bacteroidales;__Marinilabiaceae;__Marinifilum	0	0	0	0	0	0	0	0	0	0	0	0	0	0	0	0	0	0	0	0	0	0	0	0	0	0	0	0	0	0	0	8.75E-05	0	0	0	0	0	0	5.11E-05	6.03E-05	0	0	0	0	0	0	0	0	0
Bacteria;__Bacteroidetes;__Bacteroidia;__Bacteroidales;__Marinilabiaceae;__g	0	0	0	0	0	0	0	0	0	0	0	0	0	0	0	0	0	0	0	0	0	0	0	0	0	0	0	0	0	9.56E-05	0.000250857	8.75E-05	0	0	0	0	0.000136799	0	0	0	0	0	0	0	0.000243902	0	7.58E-05	0	0
Bacteria;__Bacteroidetes;__Bacteroidia;__Bacteroidales;__Porphyromonadaceae;Other	0	0	0	0	0	0	0	0	0	0	0	0	0	0	0	0	0	0	0	0	0	0	0	0	0	0	0	0	0	0	0	0	0	0	0	0	0	0	0	6.03E-05	0	0.000145858	0	0	0	0	0	0	0
Bacteria;__Bacteroidetes;__Bacteroidia;__Bacteroidales;__Porphyromonadaceae;__Barnesiella	8.43E-05	0.000139558	0.000129391	0	0.0002473	0	0	0	9.23E-05	7.30E-05	0	0	0.000119818	9.65E-05	0.000202908	0	0	0.000138639	0	0	0.000121758	0	0	0.000127194	0	9.06E-05	0.000218357	0	6.97E-05	0	0	0	0	9.38E-05	0	0	0	0	0	0	0	0	0	0	0	0	0	0	0
Bacteria;__Bacteroidetes;__Bacteroidia;__Bacteroidales;__Porphyromonadaceae;__Odoribacter	0.006319515	0.008792129	0.002329042	0.002177244	0.005687907	0.006626417	0.002769645	0.001873935	0.004615953	0.006200759	0.004089605	0.003569212	0.004073808	0.003475239	0.003787623	0.00323597	0.002714932	0.004575073	0.008554084	0.003843198	0.016072081	0.002649637	0.002832389	0.003179852	0.004940014	0.003443277	0.002401922	0.002931719	0.002369173	0.001624618	0.002174095	0.003151536	0.026057326	0.022985271	0.018232819	0.012192817	0.003898769	0.01244393	0.011096339	0.00470645	0.004532578	0.001604434	0.001526052	0.00345201	0.001219512	0.001397082	0.002500379	0.001987331	0.009488614
Bacteria;__Bacteroidetes;__Bacteroidia;__Bacteroidales;__Porphyromonadaceae;__Paludibacter	0	0	0	0	0	0	0	0	0	0	0	0	0	0	0	0	0	0	0	0	0	0	0	0	0	0	0	0	6.97E-05	4.78E-05	8.36E-05	0.000175085	0	0	0	0	0.000205198	0	0.00010227	6.03E-05	0	0	0	0	0.000243902	0	0.000151538	0.000124208	0
Bacteria;__Bacteroidetes;__Bacteroidia;__Bacteroidales;__Porphyromonadaceae;__Parabacteroides	0.003960229	0.006349871	0.004399301	0.015482622	0.005687907	0.004785746	0.002373981	0.003918228	0.01274003	0.012109717	0.004516877	0.005586592	0.012341241	0.006371271	0.004599256	0.004853956	0.002714932	0.007486483	0.002759382	0.004035357	0.005722635	0.002242	0.001749417	0.005214958	0.00564573	0.007520841	0.015940025	0.006620011	0.005922932	0.039325306	0.008696379	0.009104438	0.010623371	0.020733652	0.011220196	0.012759924	0.028385773	0.029228766	0.010278175	0.04996078	0.007932011	0.010355893	0.008066274	0.013943414	0.016097561	0.001862776	0.00719806	0.008694572	0.028365961
Bacteria;__Bacteroidetes;__Bacteroidia;__Bacteroidales;__Prevotellaceae;Other	0.000252781	0	6.47E-05	8.06E-05	8.24E-05	7.36E-05	7.91E-05	0	0.000369276	7.30E-05	0.000122078	0.000155183	0	0.000289603	6.76E-05	0.000170314	0	0.000138639	0	0	0.000121758	0.000135879	0	0.000190791	0	9.06E-05	0	0.000283715	6.97E-05	0	8.36E-05	8.75E-05	0	9.38E-05	0.000116877	0	0	0	0.000153406	0.000181017	0.000566572	0	0	0.000203059	0.001463415	0.000310463	0.004243067	0.000621041	0
Bacteria;__Bacteroidetes;__Bacteroidia;__Bacteroidales;__Prevotellaceae;__Prevotella	0.016936299	0.040332147	0.01973216	0.050560439	0.021515127	0.012958327	0.010208119	0.014650767	0.063792467	0.004741757	0.005676616	0.023587834	0.030793194	0.012066802	0.007710517	0.011921996	0.016289593	0.025786774	0.003311258	0.014796311	0.016254718	0.010394728	0.005664778	0.007377258	0.009880028	0.044671983	0.002183565	0.008038585	0.004389938	0.009222095	0.001672381	0.025299834	0.00420926	0.006004316	0.004791959	0.011436673	0.004445964	0.014035595	0.001329515	0.006033911	0.008498584	0.003208868	0.003597122	0.002369027	0.012195122	0.002949395	0.005455372	0.001987331	0.00699161
Bacteria;__Bacteroidetes;__Bacteroidia;__Bacteroidales;__Prevotellaceae;__g	0.007583418	0.014304654	0.001423303	0.000725748	0.011952848	0.001472537	0.000791327	0.000851789	0.004431315	0.004887657	0.001220778	0	0.003834172	0.001448016	0.00087927	0.000851571	0.000904977	0.001386386	0.000275938	0.00038432	0.000730549	0.000815273	0.000666445	0.000508776	0.000705716	0.003624502	0.005895626	0.006052582	0.005713888	0.011897936	0.002843047	0.006740786	0.001202646	0.000844357	0.000116877	0.000189036	0.000205198	0.000144697	0.000357946	0.000784408	0.001699717	0.001458576	0.000327011	0.000812238	0.002439024	0.000620925	0.000530383	0.000621041	0.000499401
Bacteria;__Bacteroidetes;__Bacteroidia;__Bacteroidales;__Rikenellaceae;Other	0	0	6.47E-05	8.06E-05	8.24E-05	7.36E-05	0	0	0	0	0	0	0	0	0	8.52E-05	0	0	0	0	6.09E-05	0	0	6.36E-05	0	0	0	0.000189143	0	9.56E-05	0	0	0	0	0	0	0	0	0	0	0	0	0	0	0	0	0	0	0
Bacteria;__Bacteroidetes;__Bacteroidia;__Bacteroidales;__Rikenellaceae;__Alistipes	0.056538591	0.053101668	0.023031636	0.024836707	0.031407139	0.026800177	0.01930838	0.044804089	0.020033235	0.025678436	0.027162302	0.037554314	0.026959022	0.023071725	0.036252959	0.02273695	0.052941176	0.021766255	0.025110375	0.061106841	0.021794716	0.034920851	0.071726091	0.081722208	0.037050106	0.051286698	0.049057428	0.034234916	0.01971988	0.021980122	0.030520947	0.023373895	0.107035478	0.064827845	0.099228612	0.065500945	0.00622435	0.014035595	0.024647167	0.009955952	0.037393768	0.024504084	0.05853499	0.034858535	0.066097561	0.044861844	0.028413396	0.026332133	0.061725929
Bacteria;__Bacteroidetes;__Bacteroidia;__Bacteroidales;__Rikenellaceae;__Blvii28_wastewater-sludge_group	0	0	0	0	0	0	0	0	0	0	0	0	0	0	0	0	0	0	0	0	0	0	0	0	0	0	0	0	0	0	0	0	0	0	0	0	0	0.000144697	5.11E-05	0	0	0	0	0	0.000243902	0	0	0	0
Bacteria;__Bacteroidetes;__Bacteroidia;__Bacteroidales;__Rikenellaceae;__RC9_gut_group	0.000674082	0.001046682	0.000517565	0.001048303	0.001071635	0.000809895	0.000553929	0.000425894	0.001200148	0.001386052	0.000854544	0.000620732	0.000838725	0.00086881	0.00121745	0.000936728	0.000452489	0.000138639	0.000551876	0.00057648	0.000608791	0.000475576	0.000333222	0.000508776	0.000352858	0.000453063	0.000363928	0.000378286	0.000278726	0.000286697	8.36E-05	0.000612799	0.007416316	0.008162117	0.005726975	0.003875236	0.004856361	0.011431052	0.00383514	0.007663066	0.001699717	0.000291715	0.000327011	0.00115067	0.000731707	0	0.000303076	0.000372625	0.001697962
Bacteria;__Bacteroidetes;__Bacteroidia;__Bacteroidales;__Rikenellaceae;__Rikenella	0.004044489	0.002791152	0.005499127	0.003225546	0.004616272	0.005522014	0.007755005	0.003321976	0.004246677	0.001969653	0.006958433	0.009155804	0.002516175	0.002606429	0.006290159	0.004343013	0.007239819	0.003604603	0.000827815	0.002113759	0.011262632	0.003736667	0.001249583	0.004324599	0.004587156	0.003986952	0.003275348	0.004066578	0.00090586	0.002771407	0.00083619	0.000787884	0.00821808	0.006098133	0.008415147	0.006616257	0.000615595	0.001012878	0.002607895	0.000724069	0.008498584	0.004229872	0.002180074	0.003519697	0.003658537	0.003725551	0.001136536	0.001863123	0.007790651
Bacteria;__Bacteroidetes;__Bacteroidia;__Bacteroidales;__Rikenellaceae;__vadinBC27_wastewater-sludge_group	0	0	0	0	0	0	0	0	0	0	0	0	0	0	0	0	0	0	0	0	0	0	0	0	0	0	0	0	6.97E-05	0	8.36E-05	0	0	0	0	0	0	0	0	6.03E-05	0	0	0	0	0	0	0.000151538	0	0
Bacteria;__Bacteroidetes;__Bacteroidia;__Bacteroidales;__Rs-E47_termite_group;__g	0	0	0	0	0	0	0	0	0	0	0	0	0	0	0	0	0	0	0	0	0	0	0	0	0	0	0	0	6.97E-05	0.000382263	0.000418095	0.001138055	0	0	0	0	0.016142271	0.01982347	0.016312129	0.013696977	0	0	0	0	0	0	0.000151538	0	0
Bacteria;__Bacteroidetes;__Bacteroidia;__Bacteroidales;__S24-7;__g	0.234159083	0.32133138	0.134372776	0.137811467	0.306652378	0.266308349	0.185645327	0.211413969	0.587241507	0.280128392	0.188182872	0.175356921	0.345075485	0.261801332	0.208251606	0.214170144	0.078280543	0.1879939	0.034216336	0.130092237	0.084743699	0.076635641	0.060063312	0.090562198	0.299223712	0.252899601	0.305480748	0.323245697	0.211065431	0.217507645	0.153608161	0.335463538	0.085187412	0.093723614	0.071178121	0.061247637	0.056634747	0.120387788	0.058447535	0.075665239	0.369971671	0.120332555	0.230760846	0.192906457	0.124390244	0.030735796	0.474011214	0.228915663	0.080803036
Bacteria;__Bacteroidetes;__Bacteroidia;__Bacteroidales;__ratAN060301C;__g	8.43E-05	0	0	0.000161277	8.24E-05	0.000220881	0	0	0.000369276	0	0	0	0.000119818	9.65E-05	6.76E-05	0	0	0.000138639	0	0	0	0	0	0	0	0	0	0	0	4.78E-05	0	8.75E-05	0	0	0.000116877	0	0	0	0.000204541	6.03E-05	0	0.000145858	0	0	0	0	0	0	0
Bacteria;__Bacteroidetes;__Class_Incertae_Sedis;__Order_Incertae_Sedis;__Family_Incertae_Sedis;__Prolixibacter	0	0	0	0	0	0	0	0	0	0	0	0	0	0	0	0	0	0	0	0	0	0	0	0	0	0	0	0	0	4.78E-05	0	0	0	0	0	0	0	0	0	0	0	0	0	0	0	0.000155231	0	0	0
Bacteria;__Bacteroidetes;__Cytophagia;__Cytophagales;Other;Other	0	0	0	0	0	0	0	0	0	0	0	0	0	0	0	0	0	0	0	0	0	0	0	0	0	0	0	0	0	0	0	8.75E-05	0	0	0	0	0	0	5.11E-05	6.03E-05	0	0	0	0	0	0.000155231	7.58E-05	0	0
Bacteria;__Bacteroidetes;__Cytophagia;__Cytophagales;__Cyclobacteriaceae;__Cyclobacterium	0	0	0	0	0	0	0	0	0	0	0	0	0	0	0	0	0	0	0	0	0	0	0	0	0	0	0	0	6.97E-05	4.78E-05	0	8.75E-05	0	0	0	0	0	0	0	6.03E-05	0	0	0	0	0	0	0	0	0
Bacteria;__Bacteroidetes;__Cytophagia;__Cytophagales;__Cyclobacteriaceae;__Rhodonellum	0	0	0	0	0	0	0	0	0	0	0	0	0	0	0	0	0	0	0	0	0	0	0	0	0	0	0	0	0	0	0	0	0	0	0	0	0	0	0	0	0	0	0	0	0	0	0	0	9.99E-05
Bacteria;__Bacteroidetes;__Cytophagia;__Cytophagales;__Cytophagaceae;__Meniscus	0	0	0	0	0	0	0	0	0	0	0	0	0	0	0	0	0	0	0	0	0	0	0	0	0	0	0	0	6.97E-05	0	8.36E-05	0	0	0	0	0	0	0	0	0	0	0	0	0	0	0.000155231	7.58E-05	0.000124208	0
Bacteria;__Bacteroidetes;__Cytophagia;__Cytophagales;__Cytophagaceae;__Microscilla	0	0	0	0	0	0	0	0	0	0	0	0	0	0	0	0	0	0	0	0	0	0	0	0	0	0	0	0	0	0	8.36E-05	0	0	0	0	0	0	0	5.11E-05	0	0	0	0	0	0	0	0	0	0
Bacteria;__Bacteroidetes;__Cytophagia;__Cytophagales;__Cytophagaceae;__Siphonobacter	0	0	0	0	0	0	0	0	0	0	0	0	0	0	0	0	0	0	0	0	0	0	0	0	0	0	0	0	0	0	0	0	0	0	0	0	0	0	5.11E-05	6.03E-05	0	0	0	0	0	0	0	0	0
Bacteria;__Bacteroidetes;__Cytophagia;__Cytophagales;__DUNssu136;__g	0	0	0	0	0	0	0	0	0	0	0	0	0	0	0	0	0	0	0	0	0	0	0	0	0	0	0	0	0	0	0	0	0	0	0	0	0	0	0	0	0	0	0	0	0	0	0	0	0
Bacteria;__Bacteroidetes;__Cytophagia;__Cytophagales;__Flammeovirgaceae;Other	0	0	0	0	0	0	0	0	0	0	0	0	0	0	0	0	0	0	0	0	0	0	0	0	0	0	0	0	0.000139363	0.000191131	0.000167238	0.000437713	0	0	0	0	0.000273598	0	0.000204541	0.000241356	0	0	0	0	0.000243902	0.000155231	0.000227307	0.000124208	0
Bacteria;__Bacteroidetes;__Cytophagia;__Cytophagales;__Flammeovirgaceae;__Candidatus_Amoebophilus	0	0	0	0	0	0	0	0	0	0	0	0	0	0	0	0	0	0	0	0	0	0	0	0	0	0	0	0	0.000557452	0.000477829	0.000752571	0.000787884	0	0	0	0	6.84E-05	0.000434091	0.000767028	0.000603391	0	0	0	0	0.001463415	0.000931388	0.000757691	0.000621041	0
Bacteria;__Bacteroidetes;__Cytophagia;__Cytophagales;__Flammeovirgaceae;__Ekhidna	0	0	0	0	0	0	0	0	0	0	0	0	0	0	0	0	0	0	0	0	0	0	0	0	0	0	0	0	0.000348408	0.000143349	0.000167238	0.000175085	0	0	0	0	0.000136799	0	0.000460217	0.000120678	0	0	0	0	0.000243902	0	0.000227307	0.000124208	0
Bacteria;__Bacteroidetes;__Cytophagia;__Cytophagales;__Flammeovirgaceae;__Fabibacter	0	0	0	0	0	0	0	0	0	0	0	0	0	0	0	0	0	0	0	0	0	0	0	0	0	0	0	0	0	0	0	0.000175085	0	0	0	0	6.84E-05	0	0	6.03E-05	0	0	0	0	0	0.000155231	0.000151538	0	0
Bacteria;__Bacteroidetes;__Cytophagia;__Cytophagales;__Flammeovirgaceae;__Flexithrix	0	0	0	0	0	0	0	0	0	0	0	0	0	0	0	0	0	0	0	0	0	0	0	0	0	0	0	0	0.000209045	9.56E-05	0.000418095	0.000262628	0	0	0	0	6.84E-05	0.000144697	0.00010227	0.000241356	0	0	0	0	0.000487805	0.000310463	0.000151538	0	0
Bacteria;__Bacteroidetes;__Cytophagia;__Cytophagales;__Flammeovirgaceae;__Fulvivirga	0	0	0	0	0	0	0	0	0	0	0	0	0	0	0	0	0	0	0	0	0	0	0	6.36E-05	0	0	0	9.46E-05	0.000139363	0	0.000167238	8.75E-05	0	0	0	0	0.000136799	0	0.000153406	0.000120678	0	0	0	0	0	0.000155231	0	0	0
Bacteria;__Bacteroidetes;__Cytophagia;__Cytophagales;__Flammeovirgaceae;__Marinoscillum	0	0	0	0	0	0	0	0	0	0	0	0	0	0	0	0	0	0	0	0	0	0	0	0	0	0	0	0	6.97E-05	0	0	8.75E-05	0	0	0	0	0	0.000289394	5.11E-05	0.000241356	0	0	0	0	0	0	7.58E-05	0	0
Bacteria;__Bacteroidetes;__Cytophagia;__Cytophagales;__Flammeovirgaceae;__Persicobacter	0	0	0	0	0	0	0	0	0	0	0	0	0	0	0	0	0	0	0	0	0	0	0	0	0	0	0	0	0.000139363	4.78E-05	0.000585333	0.000175085	0	0	0	0	0.000136799	0.000289394	0.000511352	0.000543052	0	0	0	0	0.000243902	0	0.000227307	0.000372625	0
Bacteria;__Bacteroidetes;__Cytophagia;__Cytophagales;__Flammeovirgaceae;__Reichenbachiella	0	0	0	0	0	0	0	0	0	0	0	0	0	0	0	0	0	0	0	0	0	0	0	0	0	0	0	0	0	0.000143349	0.000250857	0	0	0	0	0	0	0.000144697	0.000153406	0.000362035	0	0	0	0	0	0.000155231	7.58E-05	0.000124208	0
Bacteria;__Bacteroidetes;__Cytophagia;__Cytophagales;__Flammeovirgaceae;__g	0	0	0	0	0	0	0	0	0	0	0	0	0	0	0	0	0	0	0	0	0	0	0	0	0	0	0	0	0.000557452	0.000382263	0.001337905	0.000787884	0	0	0	0	0.000273598	0.000144697	0.000562487	0.000724069	0	0	0	0	0.000731707	0.000155231	0.000530383	0.001242082	0
Bacteria;__Bacteroidetes;__Cytophagia;__Order_II_Incertae_Sedis;__Rhodothermaceae;__Rubricoccus	0	0	0	0	0	0	0	0	0	0	0	0	0	0	0	0	0	0	0	0	0	0	0	0	0	0	0	0	0	0	0	0	0	0	0	0	6.84E-05	0	0	0	0	0	0	0	0.000243902	0.000155231	0	0	0
Bacteria;__Bacteroidetes;__Cytophagia;__Order_II_Incertae_Sedis;__Rhodothermaceae;__g	0	0	0	0	0	0	0	0	0	0	0	0	0	0	0	0	0	0	0	0	0	0	0	0	0	0	0	0	0	4.78E-05	0.000167238	0	0	0	0	0	0.000273598	0	5.11E-05	0	0	0	0	0	0	0	7.58E-05	0	0
Bacteria;__Bacteroidetes;__Flavobacteria;__Flavobacteriales;Other;Other	0	0	0	0	0	0	0	0	0	0	0	0	0	0	0	0	0	0	0	0	0	0	0	0	0	0	0	0	0	4.78E-05	0	0	0	0	0	0	0	0.000144697	5.11E-05	0	0	0	0	0	0	0	0	0.000124208	0
Bacteria;__Bacteroidetes;__Flavobacteria;__Flavobacteriales;__Cryomorphaceae;Other	0	0	0	0	0	0	0	0	0	0	0	0	0	0	0	0	0	0	0	0	0	0	0	0	0	0	0	0	0	0	8.36E-05	0	0	0	0	0	0	0	0	0	0	0	0	0	0	0	0	0	0
Bacteria;__Bacteroidetes;__Flavobacteria;__Flavobacteriales;__Cryomorphaceae;__Crocinitomix	0	0	0	0	0	0	0	0	0	0	0	0	0	0	0	0	0	0	0	0	0	0	0	0	0	0	0	0	0.000139363	0.000143349	8.36E-05	0.000175085	0	0	0	0	6.84E-05	0.000144697	5.11E-05	0	0	0	0	0	0	0	0	0	0
Bacteria;__Bacteroidetes;__Flavobacteria;__Flavobacteriales;__Cryomorphaceae;__Fluviicola	0	0	0	0	0	0	0	0	0	0	0	0	0	0	0	0	0	0	0	0	0	0	0	0	0	0	0	0	0	0	0	0	0	0	0	0	0	0	0	6.03E-05	0	0	0	0	0	0	0	0	0
Bacteria;__Bacteroidetes;__Flavobacteria;__Flavobacteriales;__Cryomorphaceae;__NS7_marine_group	0	0	0	0	0	0	0	0	0	0	0	0	0	0	0	0	0	0	0	0	0	0	0	0	0	0	0	0	6.97E-05	4.78E-05	8.36E-05	0	0	0	0	0	6.84E-05	0	0	0	0	0	0	0	0	0	7.58E-05	0	0
Bacteria;__Bacteroidetes;__Flavobacteria;__Flavobacteriales;__Cryomorphaceae;__Owenweeksia	0	0	0	0	0	0	0	0	0	0	0	0	0	0	0	0	0	0	0	0	0	0	0	0	0	0	0	0	0.000418089	0.000143349	0.000167238	0.000175085	0	0	0	0	0.000205198	0.000289394	0.00010227	0.000362035	0	0	0	0	0.000243902	0.000155231	7.58E-05	0.000745249	0
Bacteria;__Bacteroidetes;__Flavobacteria;__Flavobacteriales;__Cryomorphaceae;__g	0.00016852	0	0	8.06E-05	0	0	0	0	0	0	0	0	0	0	0	8.52E-05	0	0	0	0	0	6.79E-05	0	0	0	9.06E-05	0	9.46E-05	0	4.78E-05	8.36E-05	0	0	9.38E-05	0	0	0	0	0	0	0	0	0	6.77E-05	0.000243902	0	0	0	0
Bacteria;__Bacteroidetes;__Flavobacteria;__Flavobacteriales;__Flavobacteriaceae;Other	0	0	0	0	0	0	0	0	0	0	0	0	0	0	0	0	0	0	0	0	0	0	0	0	0	0	0	0	0.000557452	0.000525612	0.001087047	0.001575768	0	0	0	0	0.000547196	0.000868181	0.001329515	0.001025765	0	0	0	0	0.001463415	0.001397082	0.001212305	0.000745249	0
Bacteria;__Bacteroidetes;__Flavobacteria;__Flavobacteriales;__Flavobacteriaceae;__Aequorivita	0	0	0	0	0	0	0	0	0	0	0	0	0	0	0	0	0	0	0	0	0	0	0	0	0	0	0	0	0	4.78E-05	0	0	0	0	0	0	0	0	0	0	0	0	0	0	0	0	0	0	0
Bacteria;__Bacteroidetes;__Flavobacteria;__Flavobacteriales;__Flavobacteriaceae;__Aquimarina	0	0	0	0	0	0	0	0	0	0	0	0	0	0	0	0	0	0	0	0	0	0	0	0	0	0	0	0	0.000696816	0.000477829	0.000919809	0.001138055	0	0	0	0	0.000478796	0.000289394	0.000869298	0.001025765	0	0	0	0	0.000731707	0.000465694	0.000606152	0.000496833	0
Bacteria;__Bacteroidetes;__Flavobacteria;__Flavobacteriales;__Flavobacteriaceae;__Chryseobacterium	0	0	0	0	0	0	0	0	0	0	0	0	0	0	0	0	0	0	0	0	6.09E-05	0	0	0	0	0	0	0	0.00090586	0.000477829	0.001421524	0.001050512	0	0	0	0	0.000410397	0.000578787	0.000562487	0.000965426	0	0	0	0	0.001219512	0.000776156	0.000984998	0.000745249	0
Bacteria;__Bacteroidetes;__Flavobacteria;__Flavobacteriales;__Flavobacteriaceae;__Cloacibacterium	0	0	0	0	0	0	0	0	0	0	0	0	0	0	0	0	0	0	0	0	0	0	0	0	0	0	0	0	0.000139363	0.000238914	0.000250857	0	0	0	0	0	6.84E-05	0	0.000255676	0.000181017	0	0	0	0	0	0	7.58E-05	0.000372625	0
Bacteria;__Bacteroidetes;__Flavobacteria;__Flavobacteriales;__Flavobacteriaceae;__Coenonia	0	0	0	0	0	0	0	0	0	0	0	0	0	0	0	0	0	0	0	0	0	0	0	0	0	0	0	0	0	0	0	0	0	0	0	0	0	0	0	0	0	0	0	0	0	0	0	0.000124208	0
Bacteria;__Bacteroidetes;__Flavobacteria;__Flavobacteriales;__Flavobacteriaceae;__Costertonia	0	0	0	0	0	0	0	0	0	0	0	0	0	0	0	0	0	0	0	0	0	0	0	0	0	0	0	0	0	0	0	0	0	0	0	0	0	0	0	0	0	0	0	0	0	0	0	0	0
Bacteria;__Bacteroidetes;__Flavobacteria;__Flavobacteriales;__Flavobacteriaceae;__Croceitalea	0	0	0	0	0	0	0	0	0	0	0	0	0	0	0	0	0	0	0	0	0	0	0	0	0	0	0	0	6.97E-05	0	8.36E-05	0	0	0	0	0	0	0	0	0	0	0	0	0	0	0	7.58E-05	0	0
Bacteria;__Bacteroidetes;__Flavobacteria;__Flavobacteriales;__Flavobacteriaceae;__Elizabethkingia	0	0	0	0	0	0	0	0	0	0	0	0	0	0	0	0	0	0	0	0	0	0	0	0	0	0	0	0	0	0	8.36E-05	0	0	0	0	0	0	0	0	0	0	0	0	0	0	0	0	0	0
Bacteria;__Bacteroidetes;__Flavobacteria;__Flavobacteriales;__Flavobacteriaceae;__Flavobacterium	0	0	0	0	0	0	0	0	0	0	0	0	0	0	0	0	0	0	0	0	0	0	0	0	0	0	0	0	0	0.000191131	0	0	0	0	0	0	0	0	5.11E-05	0	0	0	0	0	0.000243902	0.000310463	0.000227307	0	0
Bacteria;__Bacteroidetes;__Flavobacteria;__Flavobacteriales;__Flavobacteriaceae;__Formosa	0	0	0	0	8.24E-05	0	0	0	0	0	0	0	0	0	0	0	0	0	0	0	0	0	0	0	0	0	0	0	0.000278726	0.000191131	0.000250857	8.75E-05	0	9.38E-05	0	0	0.000136799	0	0.00010227	0.000181017	0	0	0	0	0.000243902	0	0.000303076	0.000248416	0
Bacteria;__Bacteroidetes;__Flavobacteria;__Flavobacteriales;__Flavobacteriaceae;__Gilvibacter	0	0	0	0	0	0	0	0	0	0	0	0	0	0	0	0	0	0	0	0	6.09E-05	0	0	0	0	0	7.28E-05	0	0.000209045	0	8.36E-05	0.000175085	0	0	0	0	6.84E-05	0	0.000153406	0	0	0	0	0	0	0.000310463	0.000151538	0.000124208	0
Bacteria;__Bacteroidetes;__Flavobacteria;__Flavobacteriales;__Flavobacteriaceae;__Lutibacter	0	0	0	0	0	0	0	0	0	0	0	0	0	0	0	0	0	0	0	0	0	0	0	6.36E-05	0	0	0	0	0.000139363	4.78E-05	0	0	0.000200441	0	0	0	0	0.000144697	0	0	0	0	0	0	0	0	7.58E-05	0	0
Bacteria;__Bacteroidetes;__Flavobacteria;__Flavobacteriales;__Flavobacteriaceae;__Maribacter	0	0	0	0	0	0	0	0	0	0	0	0	0	0	0	0	0	0	0	0	0	0	0	0	0	0	0	0	0	9.56E-05	0	0	0	0	0	0	0	0	5.11E-05	0	0	0	0	0	0	0.000310463	7.58E-05	0.000124208	0
Bacteria;__Bacteroidetes;__Flavobacteria;__Flavobacteriales;__Flavobacteriaceae;__Maritimimonas	0	0	0	0	0	0	0	0	0	0	0	0	0	0	0	8.52E-05	0	0	0	0	0	0	0	0	0	0	0	0	0	0	0	0	0	0	0	0	0	0	0	0	0	0	0	0	0	0	0	0	0
Bacteria;__Bacteroidetes;__Flavobacteria;__Flavobacteriales;__Flavobacteriaceae;__Mesonia	0	0	0	0	0	0	0	0	0	0	0	0	0	0	0	0	0	0	0	0	0	0	0	0	0	0	0	0	0	0	0	0	0	0	0	0	0	0	0	6.03E-05	0	0	0	0	0	0	0	0.000124208	0
Bacteria;__Bacteroidetes;__Flavobacteria;__Flavobacteriales;__Flavobacteriaceae;__Muricauda	0	0	0	0	0	0	0	0	0	0	0	0	0	0	0	0	0	0	0	0	0	0	0	0	0	0	0	0	0	0	8.36E-05	8.75E-05	0	0	0	0	0	0	0	6.03E-05	0	0	0	0	0.000243902	0.000155231	0.000227307	0	0
Bacteria;__Bacteroidetes;__Flavobacteria;__Flavobacteriales;__Flavobacteriaceae;__Muricola	0	0	0	0	0	0	0	0	0	0	0	0	0	0	0	0	0	0	0	0	0	0	0	0	0	0	0	0	0	0	0	0	0	0	0	0	0	0	5.11E-05	0	0	0	0	0	0	0	0	0	0
Bacteria;__Bacteroidetes;__Flavobacteria;__Flavobacteriales;__Flavobacteriaceae;__NS2b_marine_group	0	0	0	0	0	0	0	0	0	0	0	0	0	0	0	0	0	0	0	0	0	0	0	0	0	0	0	0	0.000209045	9.56E-05	0.000167238	0.000175085	0	0	0	0	0	0.000289394	0.000204541	0.000482713	0	0	0	0	0.000243902	0.000155231	0.000530383	0.000248416	0
Bacteria;__Bacteroidetes;__Flavobacteria;__Flavobacteriales;__Flavobacteriaceae;__NS4_marine_group	0	0	0	0	0	0	0	0	0	0	0	0	0	0	0	0	0	0	0	0	0	0	0	0	0	0	0	0	6.97E-05	0	0	0	0	0	0	0	0	0	0	6.03E-05	0	0	0	0	0	0	0	0.000124208	0
Bacteria;__Bacteroidetes;__Flavobacteria;__Flavobacteriales;__Flavobacteriaceae;__NS5_marine_group	0	0	0	0	0	0	0	0	0	0	0	0	0	0	0	0	0	0	0	0	0	0	0	0	0	0	0	0	0	0	0.000167238	0	0	0	0	0	0	0.000289394	0.00010227	0	0	0	0	0	0	0	7.58E-05	0	0
Bacteria;__Bacteroidetes;__Flavobacteria;__Flavobacteriales;__Flavobacteriaceae;__Polaribacter	0	0	0	0	0	0	0	0	0	0	0	0	0	0	0	0	0	0	0	0	0	0	0	0	0	0	0	0	0	0	0	0	0	0	0	0	0	0	0	6.03E-05	0	0	0	0	0	0	0	0	0
Bacteria;__Bacteroidetes;__Flavobacteria;__Flavobacteriales;__Flavobacteriaceae;__Tenacibaculum	0	0	0	0	0	0	0	0	0	0	0	0	0	0	0	0	0	0	0	0	0	0	0	0	0	0	0	0	0	4.78E-05	8.36E-05	8.75E-05	0	0	0	0	0	0	0	0.000120678	0	0	0	0	0	0	7.58E-05	0	0
Bacteria;__Bacteroidetes;__Flavobacteria;__Flavobacteriales;__Flavobacteriaceae;__Ulvibacter	0	0	0	0	0	0	0	0	0	0	0	0	0	0	0	0	0	0	0	0	0	0	0	0	0	0	0	0	0	0.000143349	0	0	0	0	0	0	0	0	5.11E-05	6.03E-05	0	0	0	0	0	0	0	0	0
Bacteria;__Bacteroidetes;__Flavobacteria;__Flavobacteriales;__Flavobacteriaceae;__Winogradskyella	0	0	0	0	0	0	0	0	0	0	0	0	0	0	0	0	0	0	0	0	0	0	0	0	0	0	0	0	6.97E-05	0	0	8.75E-05	0	0	0	0	6.84E-05	0.000434091	0	0	0	0	0	0	0	0	7.58E-05	0.000124208	0
Bacteria;__Bacteroidetes;__Flavobacteria;__Flavobacteriales;__Flavobacteriaceae;__Zeaxanthinibacter	0	0	0	0	0	0	0	0	0	0	0	0	0	0	0	0	0	0	0	0	0	0	0	0	0	0	0	0	6.97E-05	0	8.36E-05	0.000262628	0	0	0	0	6.84E-05	0	0	6.03E-05	0	0	0	0	0	0.000155231	7.58E-05	0	0
Bacteria;__Bacteroidetes;__Flavobacteria;__Flavobacteriales;__Flavobacteriaceae;__g	0	0	0	0	0	0	0	0	0	0	0	0	0	0	0	0	0	0	0	0	0	0	0	0	0	0	0	0	0	0	8.36E-05	0	0	0	0	0	6.84E-05	0	0.00010227	0.000120678	0	0	0	0	0	0	0	0	0
Bacteria;__Bacteroidetes;__Flavobacteria;__Flavobacteriales;__NS9_marine_group;__g	0	0	0	0	0	0	0	0	0	0	0	0	0	0	0	0	0	0	0	0	0	0	0	0	0	0	0	0	0	0	0	8.75E-05	0	0	0	0	0	0	5.11E-05	0	0	0	0	0	0	0.000155231	7.58E-05	0	0
Bacteria;__Bacteroidetes;__SB-1;__o;__f;__g	0	0	0	0	0	0	0	0	0	0	0	0	0	0	0	0	0	0	0	0	0	0	0	0	0	0	0	0	0.000139363	0	0	0	0	0	0	0	0	0	0	6.03E-05	0	0	0	0	0.000243902	0	0.000151538	0	0
Bacteria;__Bacteroidetes;__SB-5;__o;__f;__g	0	0	0	0	0	0	0	0	0	0	0	0	0	0	0	0	0	0	0	0	0	0	0	0	0	0	0	0	0	0	0	0	0	0	0	0	0	0	0	0	0	0	0	0	0	0	0.000151538	0	0
Bacteria;__Bacteroidetes;__Sphingobacteriia;__Sphingobacteriales;Other;Other	0	0	0	0	0	0	0	0	0	0	0	0	0	0	0	0	0	0	0	0	0	0	0	0	0	0	0	0	0	0	0	0	0	0	0	0	0	0.000144697	0	6.03E-05	0	0	0	0	0	0	0	0.000124208	0
Bacteria;__Bacteroidetes;__Sphingobacteriia;__Sphingobacteriales;__Chitinophagaceae;__Hydrotalea	0	0	0	0	0	0	0	0	0	0	0	0	0	0	0	0	0	0	0	0	0	0	0	0	0	0	0	0	0	0	0	0	0	0	0	0	6.84E-05	0	0.00010227	6.03E-05	0	0	0	0	0	0	0.000151538	0	0
Bacteria;__Bacteroidetes;__Sphingobacteriia;__Sphingobacteriales;__Chitinophagaceae;__g	0	0	0	0	0	0	0	0	0	0	0	0	0	0	0	0	0	0	0	0	0	0	0	0	0	0	0	0	0.000209045	0.000143349	0.000334476	0.000175085	0	0	0	0	6.84E-05	0	0.000255676	0.000120678	0	0	0	0	0.000243902	0.000155231	0.000378845	0.000124208	0
Bacteria;__Bacteroidetes;__Sphingobacteriia;__Sphingobacteriales;__NS11-12_marine_group;__g	0	0	0	0	0	0	0	0	0	0	0	0	0	0	0	0	0	0	0	0	0	0	0	0	0	0	0	0	0	0	0	8.75E-05	0	0	0	0	6.84E-05	0	5.11E-05	6.03E-05	0	0	0	0	0	0	0	0	0
Bacteria;__Bacteroidetes;__Sphingobacteriia;__Sphingobacteriales;__PHOS-HE51;__g	0	0	0	0	0	0	0	0	0	0	0	0	0	0	0	0	0	0	0	0	0	0	0	0	0	0	0	0	0	0	0	0	0	0	0	0	0	0	0	0	0	0	0	0	0	0	7.58E-05	0	0
Bacteria;__Bacteroidetes;__Sphingobacteriia;__Sphingobacteriales;__ST-12K33;__g	0	0	0	0	0	0	0	0	0	0	0	0	0	0	0	0	0	0	0	0	0	0	0	0	0	0	0	0	0	0	0.000167238	8.75E-05	0	0	0	0	0	0	0.00010227	0.000120678	0	0	0	0	0.000243902	0	0	0.000124208	0
Bacteria;__Bacteroidetes;__Sphingobacteriia;__Sphingobacteriales;__Saprospiraceae;__Lewinella	0	0	0	0	0	0	0	0	0	0	0	0	0	0	0	0	0	0	0	0	0	0	0	0	0	0	0	0	0	4.78E-05	0	0	0	0	0	0	0	0	0	0	0	0	0	0	0	0	0	0	0
Bacteria;__Bacteroidetes;__Sphingobacteriia;__Sphingobacteriales;__Saprospiraceae;__Rubidimonas	0	0	0	0	0	0	0	0	0	0	0	0	0	0	0	0	0	0	0	0	0	0	0	0	0	0	0	0	0	0	0	0	0	0	0	0	0	0	0	0	0	0	0	0	0	0	0	0	0
Bacteria;__Bacteroidetes;__Sphingobacteriia;__Sphingobacteriales;__Saprospiraceae;__g	0	0	0	0	0	0	0	0	0	0	0	0	0	0	0	0	0	0	0	0	0	0	0	0	0	0	0	0	0.000557452	0.000477829	0.000585333	0.000350171	0	0	0	0	0.000341997	0.000578787	0.000818163	0.000362035	0	0	0	0	0.000243902	0.000776156	0.000303076	0.000496833	0
Bacteria;__Bacteroidetes;__Sphingobacteriia;__Sphingobacteriales;__Sphingobacteriaceae;__Pedobacter	0	0	0	0	0	0	0	0	0	0	0	0	0	0	0	0	0	0	0	0	0	0	0	0	0	0	0	0	0	4.78E-05	0	0.000262628	0	0	0	0	0	0.000434091	0.00010227	6.03E-05	0	0	0	0	0	0.000155231	0.000151538	0	0
Bacteria;__Bacteroidetes;__Sphingobacteriia;__Sphingobacteriales;__Sphingobacteriaceae;__Sphingobacterium	0	0	0	0	0	0	0	0	0	0	0	0	0	0	0	0	0	0	0	0	0	0	0	0	0	0	0	0	0	0	0	0	0	0	0	0	0	0	0	6.03E-05	0	0	0	0	0	0	0	0	0
Bacteria;__Bacteroidetes;__Sphingobacteriia;__Sphingobacteriales;__WCHB1-69;__g	0	0	0	0	0	0	0	0	0	0	0	0	0	0	0	0	0	0	0	0	0	0	0	0	0	0	7.28E-05	0	0.000209045	9.56E-05	8.36E-05	8.75E-05	0	0	0	0	0	0.000144697	0.00010227	0.000120678	0	0	0	0	0	0	0.000151538	0	0
Bacteria;__Bacteroidetes;__VC2.1_Bac22;__o;__f;__g	0	0	0	0	0	0	0	0	0	0	0	0	0	0	0	0	0	0	0	0	0	0	0	6.36E-05	0	0	0	0	0	0	0	0	0.000200441	0	0	9.45E-05	0	0	5.11E-05	6.03E-05	0	0	0	0	0	0.000155231	0	0	0
Bacteria;__Bacteroidetes;__vadinHA17;__o;__f;__g	0	0	0	0	0	0	0	0	0	0	0	0	0	0	0	0	0	0	0	0	0	0	0	0	0	0	0	0	0	0	0	8.75E-05	0	0	0	0	0	0	0	0	0	0	0	0	0	0	7.58E-05	0.000124208	0
Bacteria;__Candidate_division_BRC1;__c;__o;__f;__g	0	0	0	0	0	0	0	0	0	0	0	0	0	0	0	0	0	0	0	0	0	0	0	0	0	0	0	0	0	0	0	0	0	0	0	0	0	0	0	0	0	0	0	0	0	0	0	0	0
Bacteria;__Candidate_division_OD1;__c;__o;__f;__g	0	0	0	0	0	0	0	0	0	0	0	0	0	0	0	0	0	0	0	0	0	0	0	0	0	0	0	0	0.000139363	0	0.000418095	0	0	0	0	0	0	0	5.11E-05	0.000181017	0	0	0	0	0	0.000155231	0.000227307	0	0
Bacteria;__Candidate_division_SR1;__c;__o;__f;__g	0	0	0	0	0	0	0	0	0	0	0	0	0	0	0	0	0	0	0	0	0	0	0	0	0	0	0	0	6.97E-05	9.56E-05	0	0	0	0	0	0	0.000205198	0	0.00010227	0.000120678	0	0	0	0	0	0.000465694	0	0.000124208	0
Bacteria;__Candidate_division_TM7;__c;__o;__f;__g	0.005645433	0.006070756	0.005499127	0.006370454	0.004121672	0.011559417	0.00759674	0.026320273	0.002307976	0.004231106	0.005005188	0.013811297	0.008027798	0.008784632	0.003584714	0.011411053	0.00361991	0.005129627	0.007450331	0.014027671	0.019359552	0.003464909	0.006914362	0.00559654	0.007410021	0.009242479	0.00356649	0.004823151	0.010103826	0.004634939	0.017141901	0.008316554	0.007416316	0.010319917	0.012973352	0.007561437	0.003283174	0.000723484	0.001994273	0.002413564	0.012464589	0.023920653	0.009592326	0.007377826	0.011463415	0.016609749	0.005909986	0.005713576	0.002996404
Bacteria;__Candidate_division_WS3;__c;__o;__f;__g	0	0	0	0	0	0	0	0	0	0	0	0	0	0	0	0	0	0	0	0	0	0	0	0	0	0	0	0	0.000139363	0	0.000167238	8.75E-05	0	0	0	0	0	0	5.11E-05	0	0	0	0	0	0	0	0.000151538	0	0
Bacteria;__Chlamydiae;__Chlamydiae;__Chlamydiales;__Chlamydiaceae;__Chlamydia	0	6.98E-05	0	0	0	0	7.91E-05	0	0	0	0	0	0	0	0	0	0	0.000138639	0	0.00019216	6.09E-05	0	8.33E-05	0.000127194	0	0	0	0	0	0	0	0	0	0	0	0	0	0	0	0	0	0	0	0	0	0	0	0	0
Bacteria;__Chlamydiae;__Chlamydiae;__Chlamydiales;__Parachlamydiaceae;Other	0	0	0	0	0	0	0	0	0	0	0	0	0	0	0	0	0	0	0	0	0	0	0	0	0	0	0	0	0	0	0	0	0	0	0	0	0	0	0	0	0	0	0	0	0	0	0	0	0
Bacteria;__Chlamydiae;__Chlamydiae;__Chlamydiales;__Simkaniaceae;Other	0	0	0	0	0	0	0	0	0	0	0	0	0	0	0	0	0	0	0	0	0	0	0	0	0	0	0	0	0	0	8.36E-05	0	0	0	0	0	0	0	0	0.000120678	0	0	0	0	0	0	0	0	0
Bacteria;__Chlamydiae;__Chlamydiae;__Chlamydiales;__Simkaniaceae;__Candidatus_Fritschea	0	0	0	0	0	0	0	0	0	0	0	0	0	0	0	0	0	0	0	0	0	0	0	0	0	0	0	0	6.97E-05	0	0	0	0	0	0	0	0	0	0	0	0	0	0	0	0	0	0	0	0
Bacteria;__Chlamydiae;__Chlamydiae;__Chlamydiales;__cvE6;__g	0	0	0	0	0	0	0	0	0	0	0	0	0	0	0	0	0	0	0	0	0	0	0	0	0	0	0	0	0	0	0	0	0	0	0	0	0	0	0	0	0	0	0	0	0	0	0	0	0
Bacteria;__Chlorobi;__Chlorobia;__Chlorobiales;__OPB56;__g	0	0	0	0	0	0	0	0	0	0	0	0	0	0	0	0	0	0	0	0	0	0	0	0	0	0	0	0	0	0	0	0	0	0	0	0	0	0	0	0	0	0	0	0	0.000243902	0	0	0	0
Bacteria;__Chlorobi;__Ignavibacteria;__Ignavibacteriales;__BSV26;__g	0	0	0	0	0	0	0	0	0	0	0	0	0	0	0	0	0	0	0	0	0	0	0	0	0	0	0	0	0	0	0	0	0	0	0	0	0	0	0	0	0	0	0	0	0	0	0	0	0
Bacteria;__Chlorobi;__Ignavibacteria;__Ignavibacteriales;__IheB3-7;__g	0	0	0	0	0	0	0	0	0	0	0	0	0	0	0	0	0	0	0	0	0	0	0	0	0	0	0	0	0	0	0	0	0	0	0	0	6.84E-05	0	0	0	0	0	0	0	0	0	0	0	0
Bacteria;__Chlorobi;__Ignavibacteria;__Ignavibacteriales;__PHOS-HE36;__g	0	0	0	0	0	0	0	0	0	0	0	0	0	0	0	0	0	0	0	0	0	0	0	0	0	0	0	0	0	0	8.36E-05	0	0	0	0	0	0	0.000144697	5.11E-05	0	0	0	0	0	0	0	0	0	0
Bacteria;__Chloroflexi;Other;Other;Other;Other	0	0	0	0	0	0	0	0	0	0	0	0	0	0	0	0	0	0	0	0	0	0	0	0	0	0	0	0	0	0	8.36E-05	0	0	0	0	0	0	0	5.11E-05	0	0	0	0	0	0	0	0	0	0
Bacteria;__Chloroflexi;__Anaerolineae;__Anaerolineales;__Anaerolineaceae;__g	0	0	0	0	0	0	0	0	0	0	0	0	0	0	0	0	0	0	0	0	0	0	0	0	0	0	0	0	0	4.78E-05	0	0	0	0	0	0	0	0	5.11E-05	0	0	0	0	0	0	0	0	0	0
Bacteria;__Chloroflexi;__Caldilineae;__Caldilineales;__Caldilineaceae;__Caldilinea	0	0	0	8.06E-05	0	0	0	0	9.23E-05	0	6.10E-05	0	0	0	0	0	0	0	0	0	0	0	8.33E-05	6.36E-05	0	0	0	0	6.97E-05	0	0.000250857	8.75E-05	0	0	0	9.45E-05	0.000205198	0.000434091	0.000153406	0.000181017	0	0	0	6.77E-05	0.000243902	0	0.000151538	0.000124208	9.99E-05
Bacteria;__Chloroflexi;__Caldilineae;__Caldilineales;__Caldilineaceae;__g	0	0	0	0	0	0	0	0	0	0	0	0	0	9.65E-05	0	0	0	0	0	0	0.000121758	0	8.33E-05	0	0	0	0	9.46E-05	0.000139363	4.78E-05	8.36E-05	8.75E-05	0	0	0	0	0	0.000144697	0	6.03E-05	0	0	0	0	0.000243902	0	0.000227307	0	0
Bacteria;__Chloroflexi;__JG30-KF-CM66;__o;__f;__g	0	0	0	0	0	0	0	0	0	0	0	0	0	0	0	0	0	0	0	0	0	0	0	0	0	0	0	0	0.000209045	4.78E-05	8.36E-05	0	0	0	0	0	6.84E-05	0.000144697	0.00010227	0	0	0	0	0	0	0	0.000151538	0.000124208	0
Bacteria;__Chloroflexi;__KD4-96;__o;__f;__g	0	0	0	8.06E-05	0	0	0	0	0	0	0	0	0	0	0	0	0	0	0	0	6.09E-05	0	8.33E-05	0	0	0	0	0	0.000209045	9.56E-05	0.000250857	0	0	0	0	0	0.000205198	0	0.000153406	6.03E-05	0	0	0	0	0	0.000465694	0.000151538	0	0
Bacteria;__Chloroflexi;__S085;__o;__f;__g	0	0	0	0	0	0	0	0	0	0	0	0	0	0	0	0	0	0	0	0	0	0	0	0	0	0	0	0	0.000139363	0	0	0	0	0	0	0	6.84E-05	0	0	0	0	0	0	0	0.000243902	0	0	0.000124208	0
Bacteria;__Chloroflexi;__SAR202_clade;__o;__f;__g	0	0	0	0	0	0	0	0	0	0	0	0	0	0	0	0	0	0	0	0	0	0	0	0	0	0	0	0	6.97E-05	0.000143349	0.000334476	0	0	0	0	0	6.84E-05	0.000434091	0.000460217	0.000181017	0	0	0	0	0.000243902	0.000155231	7.58E-05	0.000248416	0
Bacteria;__Chloroflexi;__TK10;__o;__f;__g	0	0	0	0	0	0	0	0	0	0	0	0	0	0	0	0	0	0	0	0	0	0	0	0	0	0	0	0	0	0	0	0	0	0	0	0	6.84E-05	0.000144697	0	6.03E-05	0	0	0	0	0	0	0	0	0
Bacteria;__Chloroflexi;__Thermomicrobia;__JG30-KF-CM45;__f;__g	0	0	0	0	0	0	0	0	0	0	0	0	0	0	0	0	0	0	0	0	0	0	0	0	0	0	0	0	6.97E-05	0	0	0	0	0	0	0	6.84E-05	0	5.11E-05	0	0	0	0	0	0	0	0	0	0
Bacteria;__Cyanobacteria;Other;Other;Other;Other	0	0	0	0	0	0	0	0	0	0	0	0	0	0	0	0	0	0	0	0	0	0	0	0	0	0	0	0	0	0	0	8.75E-05	0	0	0	0	0	0	0.000153406	0	0	0	0	0	0	0	0	0	0
Bacteria;__Cyanobacteria;__4C0d-2;__o;__f;__g	0.001432423	0.003698276	0.000841043	0.000322555	0.004533839	0.001104403	0.000949592	0.001448041	0.000184638	0.001167202	0.000854544	0.000931099	0.005391804	0.001254947	0.000676361	0.000851571	0.000904977	0.000277277	0.000551876	0.00076864	0.000182637	0.000679394	0.000333222	0.000445179	0.002117149	0.006342878	0.015139384	0.002553433	0.007525608	0.049741972	0.004180952	0.004026963	0.002405292	0.004690872	0.00198691	0.001606805	0.002941176	0.002170453	0.001994273	0.02027394	0.002266289	0.005396733	0.004033137	0.003045891	0.037804878	0.011021422	0.018108804	0.008446156	0.001198562
Bacteria;__Cyanobacteria;__Cyanobacteria;__SubsectionI;__FamilyI;__Acaryochloris	0	0	0	0	0	0	0	0	0	0	0	0	0	0	0	0	0	0	0	0	0	0	0	0	0	0	0	0	0	0	8.36E-05	8.75E-05	0	0	0	0	6.84E-05	0	5.11E-05	0	0	0	0	0	0	0	0	0.000372625	0
Bacteria;__Cyanobacteria;__Cyanobacteria;__SubsectionI;__FamilyI;__Cyanobacterium	0	0	0	0	0	0	0	0	0	0	0	0	0	0	0	0	0	0	0	0	0	0	0	0	0	0	0	0	6.97E-05	0	8.36E-05	0	0	0	0	0	0	0	5.11E-05	0	0	0	0	0	0	0.000155231	0	0	0
Bacteria;__Cyanobacteria;__Cyanobacteria;__SubsectionI;__FamilyI;__Prochlorococcus	0	0	0	0	0	0	0	0	0	0	0	0	0	0	0	0	0	0	0	0	0	0	0	0	0	0	0	0	0	4.78E-05	8.36E-05	0	0	0	0	0	0	0	5.11E-05	0	0	0	0	0	0.000243902	0	0	0	0
Bacteria;__Cyanobacteria;__Cyanobacteria;__SubsectionI;__FamilyI;__Synechococcus	0	0	0	0	0	0	0	0	0	0	0	0	0	0	0	0	0	0	0	0	0	0	0	0	0	0	0	0	6.97E-05	0	8.36E-05	8.75E-05	0	0	0	0	0	0	5.11E-05	0	0	0	0	0	0.000243902	0	0	0.000124208	0
Bacteria;__Cyanobacteria;__Cyanobacteria;__SubsectionI;__FamilyI;__g	0	0	0	0	0	0	0	0	0	0	0	0	0	0	0	0	0	0	0	0	0	0	0	0	0	0	0	0	0	0	0	0	0	0	0	0	0	0	0	0	0	0	0	0	0	0	0	0	0
Bacteria;__Cyanobacteria;__Cyanobacteria;__SubsectionII;__FamilyII;__Pleurocapsa	0	0	0	0	0	0	0	0	0	0	0	0	0	0	0	0	0	0	0	0	0	0	0	0	0	0	0	0	0.000139363	0.000191131	0.000752571	0.000262628	0	0	0	0	0.000341997	0.000144697	0.000357946	0.000120678	0	0	0	0	0.000731707	0.000155231	0.000151538	0.000124208	0
Bacteria;__Cyanobacteria;__Cyanobacteria;__SubsectionIII;__FamilyI;Other	0	0	0	0	0	0	0	0	0	0	0	0	0	0	0	0	0	0	0	0	0	0	0	0	0	0	0	0	0.000487771	0.000382263	0.000585333	0	0	0	0	0	0.000478796	0	0.000306811	0.000603391	0	0	0	0	0	0.000776156	7.58E-05	0.000372625	0
Bacteria;__Cyanobacteria;__Cyanobacteria;__SubsectionIII;__FamilyI;__Halomicronema	0	0	0	0	0	0	0	0	0	0	0	0	0	0	0	0	0	0	0	0	0	0	0	0	0	0	0	0	0	0	8.36E-05	8.75E-05	0	0	0	0	0.000136799	0	5.11E-05	6.03E-05	0	0	0	0	0.000243902	0.000155231	0	0	0
Bacteria;__Cyanobacteria;__Cyanobacteria;__SubsectionIII;__FamilyI;__Leptolyngbya	0	0	0	0	0	0	0	0	0	0	0	0	0	0	0	0	0	0	0	0	0	0	0	0	0	0	0	0	6.97E-05	0	8.36E-05	8.75E-05	0	0	0	0	6.84E-05	0	0	6.03E-05	0	0	0	0	0.000243902	0.000155231	0	0	0
Bacteria;__Cyanobacteria;__Cyanobacteria;__SubsectionIII;__FamilyI;__Limnothrix	0	0	0	0	0	0	0	0	0	0	0	0	0	0	0	0	0	0	0	0	0	0	0	0	0	0	0	0	0	0	8.36E-05	0	0	0	0	0	0	0	0.000153406	0	0	0	0	0	0.000243902	0	0	0	0
Bacteria;__Cyanobacteria;__Cyanobacteria;__SubsectionIII;__FamilyI;__Lyngbya	0	0	0	0	0	0	0	0	0	0	0	0	0	0	0	0	0	0	0	0	0	0	0	0	0	0	0	0	0	0	0	0	0	0	0	0	0	0	0	0	0	0	0	0	0	0	0	0	0
Bacteria;__Cyanobacteria;__Cyanobacteria;__SubsectionIII;__FamilyI;__Phormidium	0	0	0	0	0	0	0	0	0	0	0	0	0	0	0	0	0	0	0	0	0	0	0	0	0	0	0	0	0.000139363	9.56E-05	0	8.75E-05	0	0	0	0	0.000205198	0	0.000153406	0.000181017	0	0	0	0	0.000487805	0.000155231	0.000378845	0.000124208	0
Bacteria;__Cyanobacteria;__Cyanobacteria;__SubsectionIII;__FamilyI;__g	0	0	0	0	0	0	0	0	0	0	0	0	0	0	0	0	0	0	0	0	0	0	0	0	0	0	0	0	0.000487771	0.000764526	0.000501714	8.75E-05	0	0	0	0	0.000205198	0.000144697	0.000357946	0.000301696	0	0	0	0	0	0.000465694	0.000151538	0.000372625	0
Bacteria;__Cyanobacteria;__Cyanobacteria;__SubsectionIV;Other;Other	0	0	0	0	0	0	0	0	0	0	0	0	0	0	0	0	0	0	0	0	0	0	0	0	0	0	0	0	0	0	8.36E-05	0	0	0	0	0	0.000136799	0	5.11E-05	0.000181017	0	0	0	0	0.000243902	0.000310463	7.58E-05	0	0
Bacteria;__Cyanobacteria;__Cyanobacteria;__SubsectionIV;__FamilyI;Other	0	0	0	0	0	0	0	0	0	0	0	0	0	0	0	0	0	0	0	0	0	0	0	0	0	0	0	0	0	9.56E-05	0	0	0	0	0	0	0	0	0	0	0	0	0	0	0	0	0	0	0
Bacteria;__Cyanobacteria;__Cyanobacteria;__SubsectionIV;__FamilyII;Other	0	0	0	0	0	0	0	0	0	0	0	0	0	0	0	0	0	0	0	0	0	0	0	0	0	0	0	0	0	4.78E-05	0	0	0	0	0	0	6.84E-05	0	0.00010227	6.03E-05	0	0	0	0	0.000243902	0	7.58E-05	0.000372625	0
Bacteria;__Cyanobacteria;__Cyanobacteria;__SubsectionIV;__FamilyII;__Rivularia	0	0	0	0	0	0	0	0	0	0	0	0	0	0	0	0	0	0	0	0	0	0	0	0	0	0	0	0	0	4.78E-05	0	0	0	0	0	0	0	0	0	0	0	0	0	0	0	0	0	0	0
Bacteria;__Cyanobacteria;__ML635J-21;__o;__f;__g	0	0	0	0	0	0	0	0	0	0	0	0	0	0	0	0	0	0	0	0	0	0	0	0	0	0	0	0	0	0	8.36E-05	8.75E-05	0	0	0	0	0	0	0	0	0	0	0	0	0	0.000310463	0.000151538	0.000124208	0
Bacteria;__Cyanobacteria;__MLE1-12;__o;__f;__g	0	0	0	0	0	0	0	0	0	0	0	0	0	0	0	0	0	0	0	0	0	0	0	0	0	0	0	0	0	0	8.36E-05	0	0	0	0	0	0	0	5.11E-05	0.000120678	0	0	0	0	0	0	0	0	0
Bacteria;__Cyanobacteria;__SM1D11;__o;__f;__g	0	0	0	0	0	0	0	0	0	0	0	0	0	0	0	0	0	0	0	0	0	0	0	0	0	0	0	0	0	9.56E-05	8.36E-05	0	0	0	0	0	0	0	5.11E-05	0	0	0	0	0	0	0	0	0	0
Bacteria;__Deferribacteres;__Deferribacteres;__Deferribacterales;__Deferribacteraceae;__Mucispirillum	0.001011122	0.00055823	0.002070259	0.000887025	0.001236502	0.002797821	0.003640104	0.005366269	0.000553914	0.00744091	0.002258439	0.00450031	0.004313444	0.007529684	0.000743997	0.001107042	0.008597285	0.003050049	0.005242826	0.001537279	0.007670766	0.009647395	0.010413196	0.001462732	0.001411433	0.010601667	0.004731058	0.00236429	0.000139363	0.00449159	0.000668952	8.75E-05	0.007817198	0.002251618	0.003623188	0.003024575	0.016894665	0.011575749	0.02418695	0.000844747	0.002832861	0.011960327	0.007848267	0.002775146	0.00804878	0.009469109	0.000227307	0.000621041	0.004194966
Bacteria;__Deferribacteres;__Deferribacteres;__Deferribacterales;__Family_Incertae_Sedis;__Caldithrix	0	0	0	0	0	0	0	0	0	0	0	0	0	0	0	0	0	0	0	0	0	0	0	0	0	0	0	0	0	0	0	0	0	0	0	0	0.000205198	0	0.00010227	6.03E-05	0	0	0	0	0	0	7.58E-05	0.000124208	0
Bacteria;__Deferribacteres;__Deferribacteres;__Deferribacterales;__SAR406_clade(Marine_group_A);__g	0	0	0	0	0	0	0	0	0	0	0	0	0	0	0	0	0	0	0	0	0	0	0	0	0	0	0	0	0	4.78E-05	0	0	0	0	0	0	0	0	0	6.03E-05	0	0	0	0	0	0	0	0	0
Bacteria;__Deinococcus-Thermus;__Deinococci;__Deinococcales;__Trueperaceae;__Truepera	0	0	0	0	0	0	0	0	0	0	0	0	0	0	0	0	0	0	0	0	0	0	0	0	0	0	0	0	0	0	0	8.75E-05	0	0	0	0	0	0	5.11E-05	0	0	0	0	0	0	0	0	0	0
Bacteria;__Elusimicrobia;__Elusimicrobia;__Lineage_IIc;__f;__g	0	0	0	0	0	0	0	0	0	0	0	0	0	0	0	0	0	0	0	0	0	0	0	0	0	0	0	0	0	0	0	0	0	0	0	0	0	0	0	0	0	0	0	0	0	0	0	0	0
Bacteria;__Fibrobacteres;__Fibrobacteria;__Fibrobacterales;__Fibrobacteraceae;__Fibrobacter	0	0	0	0	0	0	0	0	0	0	0	0	0	0	0	0	0	0	0	0	0	0	0	0	0	0	0	0	6.97E-05	0	8.36E-05	0	0	0	0	0	0	0	0	6.03E-05	0	0	0	0	0	0	0	0	0
Bacteria;__Firmicutes;Other;Other;Other;Other	0	0	0	0	0	0	0	0	0	0	6.10E-05	0	0	0	0	0.000170314	0	0	0	0	0	0	0	0	0	0	0	0	0	4.78E-05	0	0	0	0	0	0	6.84E-05	0	0	0	0	0	0	0	0	0	7.58E-05	0	0
Bacteria;__Firmicutes;__Bacilli;__Bacillales;Other;Other	0	0	0	0	0	0	0	0	0	0	0	0	0	0	0	0	0	0	0	0	0	0	0	0	0	0	0	0	0	4.78E-05	0	8.75E-05	0	0	0	0	0	0	0.00010227	0	0	0	0	0	0	0.000155231	0	0	0
Bacteria;__Firmicutes;__Bacilli;__Bacillales;__Bacillaceae;__Anoxybacillus	0	0	0	0	0	0	0	0	0	0	0	0	0	0	0	0	0	0	0	0	0	0	0	0	0	0	0	0	0	0	0	0	0	0	0	0	0	0	5.11E-05	0	0	0	0	0	0	0	0	0.000124208	0
Bacteria;__Firmicutes;__Bacilli;__Bacillales;__Bacillaceae;__Bacillus	0	0	0	0	0	0	0	0	0	0	0	0	0	0	0	0	0	0	0	0	0	0	0	0	0	0	0	0	0.000209045	0.000143349	0.000250857	0	0	0	0	0	0.000273598	0	0.000153406	0.000181017	0	0	0	0	0.000243902	0.000310463	7.58E-05	0.000248416	0
Bacteria;__Firmicutes;__Bacilli;__Bacillales;__Bacillaceae;__Geobacillus	0	0	0	0	0	0	0	0	0	0	0	0	0	0	0	0	0	0	0	0	0	0	0	0	0	0	0	0	0	0	0	8.75E-05	0	0	0	0	0	0	5.11E-05	0	0	0	0	0	0	0	0	0	0
Bacteria;__Firmicutes;__Bacilli;__Bacillales;__Bacillaceae;__Halobacillus	0	0	0	0	0	0	0	0	0	0	0	0	0	0	0	0	0	0	0	0	0	0	0	0	0	0	0	0	0	0	0	0	0	0	0	0	6.84E-05	0	5.11E-05	6.03E-05	0	0	0	0	0	0	0	0	0
Bacteria;__Firmicutes;__Bacilli;__Bacillales;__Family_XII_Incertae_Sedis;__Exiguobacterium	0	0	0	0	0	0	0	0	0	0	0	0	0	0	0	0	0	0	0	0	0	0	0	0	0	0	0	0	0	4.78E-05	0	0	0	0	0	0	0	0	0	0	0	0	0	0	0	0	0	0	0
Bacteria;__Firmicutes;__Bacilli;__Bacillales;__Family_XI_Incertae_Sedis;__Gemella	0	0	0	0	0	0	0	0	0	0	0	0	0	0	0	0	0	0	0	0	6.09E-05	0	0	0	0	0	0	0	0	0	0	0	0	0	0	9.45E-05	6.84E-05	0	0	0	0	0	0	6.77E-05	0	0.000155231	0	0	0
Bacteria;__Firmicutes;__Bacilli;__Bacillales;__Paenibacillaceae;__Brevibacillus	0	0	0	0	0	0	0	0	0	0	0	0	0	0	0	0	0	0	0	0	0	0	0	0	0	0	0	0	0.000209045	0.000143349	0	8.75E-05	0	0	0	0	0	0	0.00010227	6.03E-05	0	0	0	0	0	0	7.58E-05	0	0
Bacteria;__Firmicutes;__Bacilli;__Bacillales;__Paenibacillaceae;__Fontibacillus	0	0	0	0	0	0	0	0	0	0	0	0	0	0	0	0	0	0	0	0	0	0	0	0	0	0	0	0	6.97E-05	0	0	0	0	0	0	0	0	0	0	0	0	0	0	0	0	0	0	0	0
Bacteria;__Firmicutes;__Bacilli;__Bacillales;__Planococcaceae;__Jeotgalibacillus	0	0	0	0	0	0	0	0	0	0	0	0	0	0	0	0	0	0	0	0	0	0	0	0	0	0	0	0	0	0	0	0	0	0	0	0	6.84E-05	0.000289394	0	0	0	0	0	0	0	0	0	0	0
Bacteria;__Firmicutes;__Bacilli;__Bacillales;__Planococcaceae;__Planococcus	0	0	0	0	0	0	0	0	0	0	0	0	0	0	0	0	0	0	0	0	0	0	0	0	0	0	0	0	0	0	0	0	0	0	0	0	0	0	0	0	0	0	0	0	0	0	0	0	0
Bacteria;__Firmicutes;__Bacilli;__Bacillales;__Staphylococcaceae;__Staphylococcus	0	0	6.47E-05	0	0	0	7.91E-05	8.52E-05	0	0	0	0	0	0	0	8.52E-05	0	0	0	0	0	0	0	0	0	0	0	0	0	0	0	8.75E-05	0	0	0	0	6.84E-05	0	0	6.03E-05	0	0.000145858	0	0	0	0	0	0	0
Bacteria;__Firmicutes;__Bacilli;__Lactobacillales;Other;Other	0	0	0	0	0	0	0	0	0	0	0	0	0	0	0	0	0	0	0	0	0	0	0	0	0	0	0	0	0	0	0	8.75E-05	0	0	0.000116877	0	0	0	5.11E-05	6.03E-05	0	0	0	0	0	0	0	0	9.99E-05
Bacteria;__Firmicutes;__Bacilli;__Lactobacillales;__Carnobacteriaceae;__Carnobacterium	0	0	0	0	0	0	0	0	0	0	0	0	0	0	0	0	0	0	0	0	0	0	0	0	0	0	0	0	0	4.78E-05	0	0	0	0	0	0	0	0	0	0	0	0	0	0	0	0	0	0	0
Bacteria;__Firmicutes;__Bacilli;__Lactobacillales;__Enterococcaceae;__Enterococcus	8.43E-05	0	6.47E-05	0	0	0	0	8.52E-05	0	7.30E-05	0	0	0	0	0.000135272	0	0	0	0	0	0.000182637	0	8.33E-05	6.36E-05	0	0	0	0	6.97E-05	0	0	0	0	9.38E-05	0	0.000189036	0.000205198	0.000144697	0.000153406	0.000241356	0	0	0	6.77E-05	0	0	0	0	0.00019976
Bacteria;__Firmicutes;__Bacilli;__Lactobacillales;__Lactobacillaceae;Other	0	0	0	0.000161277	0	0	0	0	0	0	0	0	0	0	0	0	0	0	0	0	0	0	0	0	0	0	0	0	0	0	0	0	0	0	0	0	0	0	0	0	0	0	0	0	0	0	0	0	0
Bacteria;__Firmicutes;__Bacilli;__Lactobacillales;__Lactobacillaceae;__Lactobacillus	0.044152342	0.031260903	0.004722779	0.084428675	0.003544638	0.096451185	0.017330063	0.02427598	0.006739291	0.005325357	0.006958433	0.026846679	0.005990894	0.00656434	0.021575922	0.016775952	0.004524887	0.006931928	0.22406181	0.019023828	0.011201753	0.00679394	0.009996668	0.025883999	0.002822865	0.007883291	0.003348133	0.005579724	0.000836179	0.001385703	0.000250857	0.000350171	0.005011024	0.004784689	0.00315568	0.0036862	0.000341997	0.000289394	0.00010227	0.000120678	0.005665722	0.002917153	0.004251145	0.005279545	0.000243902	0.000776156	0.000909229	0.000496833	0.003895326
Bacteria;__Firmicutes;__Bacilli;__Lactobacillales;__Streptococcaceae;__Lactococcus	0	0	0	0	0	7.36E-05	0	0	0	0	0	0	0	0	0	0	0	0	0	0	0	0	0	0	0	0	0	0	0	4.78E-05	0	0	0.000400882	0.000187635	0.001051893	0.00047259	0.000341997	0.000144697	0.000153406	6.03E-05	0	0	0.000218007	6.77E-05	0	0	0	0	0.000599281
Bacteria;__Firmicutes;__Bacilli;__Lactobacillales;__Streptococcaceae;__Streptococcus	0	0	0.000129391	0	8.24E-05	0.000147254	0	0	0	7.30E-05	0	0.000155183	0	0	0.000135272	8.52E-05	0	0	0	0.00019216	6.09E-05	6.79E-05	0	6.36E-05	0	9.06E-05	0	0	0.000139363	0.000143349	0.000501714	8.75E-05	0	0	0	0.000189036	0.000136799	0	0.00010227	0.000120678	0	0	0	6.77E-05	0.000243902	0.000620925	0.000151538	0.000496833	0.00019976
Bacteria;__Firmicutes;__Clostridia;Other;Other;Other	0	0	0	8.06E-05	0.000164867	0	0	0	0	0	0	0	0	9.65E-05	0	0	0	0	0	0	0	6.79E-05	8.33E-05	0	0	0	7.28E-05	0.000378286	0	0	0	0	0	0	0	0	0	0	0	0	0	0.001021004	0.000327011	0.000135373	0	0	0	0	0
Bacteria;__Firmicutes;__Clostridia;__Clostridiales;Other;Other	0.002359285	0.00118624	0.000258782	0.000403193	0.001236502	0.000589015	0.000237398	0.000255537	9.23E-05	0.000729501	0.000244156	0.000155183	0.001198179	0.001834154	0.000338181	0.000425786	0.000452489	0.000138639	0.000275938	0.00038432	0.000121758	0.000271758	0.000583139	0.000254388	0	0.000181225	7.28E-05	0.00056743	0.000209045	0.000143349	0.000250857	0.000175085	0	0.000469087	0.000233754	0.000189036	0	0.000144697	0.000409082	0.000120678	0	0	0.000218007	0	0.000243902	0.000310463	0.000151538	0.000124208	0.000399521
Bacteria;__Firmicutes;__Clostridia;__Clostridiales;__Christensenellaceae;__Christensenella	0.00016852	0	0	0.000161277	8.24E-05	7.36E-05	0	0	0.000184638	0	0.000122078	0	0.000359454	0	0	0	0	0	0	0	0	0	0	0	0	0	0	0	0.000209045	0.000143349	0	8.75E-05	0	0	0	9.45E-05	0.000205198	0.000434091	0	0	0	0.000145858	0.000109004	0.000203059	0	0	0	0	0
Bacteria;__Firmicutes;__Clostridia;__Clostridiales;__Christensenellaceae;__g	0.000252781	0.000139558	6.47E-05	0.000241916	0.0002473	0.000294507	0.000158265	8.52E-05	0.000184638	0.0001459	0	0.000310366	0.000239636	0	0.000202908	0.000170314	0	0.000138639	0	0	6.09E-05	0.000203818	8.33E-05	6.36E-05	0	0	7.28E-05	0.000189143	0.000627134	0.000860092	0.000167238	0.000437713	0.000200441	0.000187635	0.000116877	0.000661626	0.001094391	0.000723484	0.000153406	0.000181017	0	0.000291715	0	0	0	0	0	0.000248416	0.000499401
Bacteria;__Firmicutes;__Clostridia;__Clostridiales;__Clostridiaceae;Other	0	0	0	0	0	0	0	0	0	0	0	0	0	0	0	0	0	0	0	0	0	0	0	0	0	0	0	0	0	4.78E-05	0	0	0	0	0	0	0	0	5.11E-05	6.03E-05	0	0	0	0	0	0.000155231	0	0	0
Bacteria;__Firmicutes;__Clostridia;__Clostridiales;__Clostridiaceae;__Candidatus_Arthromitus	0.000505561	0.000348894	0.001358608	0.000806387	0.000494601	0.001030776	0.000712194	0.001277683	0.000369276	0.000729501	0.000793505	0.001551831	0.001078361	0.000965344	0.001352722	0.000170314	0.000904977	0.000693193	0.001655629	0.001729439	0.000974066	0.000951152	0.000583139	0.001017553	0.000352858	0.00036245	0.000363928	0.000472858	6.97E-05	0.000238914	8.36E-05	0.000175085	0.000400882	0.00037527	0.000701262	0.000283554	0	0	5.11E-05	6.03E-05	0.000566572	0.000291715	0.000981033	0.000473805	0	0	0.000530383	0.000124208	0.000699161
Bacteria;__Firmicutes;__Clostridia;__Clostridiales;__Clostridiaceae;__Clostridiisalibacter	0	0	0	0	0	0	0	0	0	0	0	0	0	0	0	0	0	0	0	0	0	0	0	0	0	0	0	0	0	0	0	0	0	0	0	0	0	0	5.11E-05	0	0	0	0	0	0	0	0	0	0
Bacteria;__Firmicutes;__Clostridia;__Clostridiales;__Clostridiaceae;__Clostridium	0	0	0	0	0	0	0	0	0	0	0	0	0	0	0	0	0	0	0	0	0	0	0	0	0	0	0	0	6.97E-05	0	0	8.75E-05	0	0.000187635	0	0	0	0	0	0	0	0	0	0	0	0	7.58E-05	0	0.00029964
Bacteria;__Firmicutes;__Clostridia;__Clostridiales;__Eubacteriaceae;__Anaerofustis	0	0	0	0	0	0	0	0	0	0	0	0	0	0	0	0	0	0	0	0	0	0	0	0	0	0	0	0	0	0	0	0	0	0	0	0	0	0	0	0	0	0	0	0	0	0	0	0	0
Bacteria;__Firmicutes;__Clostridia;__Clostridiales;__Family_XIII_Incertae_Sedis;__Anaerovorax_	0	0	0	0	8.24E-05	7.36E-05	0	0	0	0	0	0	0	9.65E-05	0	0.000170314	0	0	0	0	0	0	0	0	0	0	0	0	0	9.56E-05	8.36E-05	8.75E-05	0	0.000187635	0.000116877	0.000189036	0	0	0	0	0	0.000145858	0	0	0.000243902	0	0	0	0
Bacteria;__Firmicutes;__Clostridia;__Clostridiales;__Family_XIII_Incertae_Sedis;__Incertae_Sedis	0.000421301	0.000348894	0.00058226	0.000322555	0.000329734	0.000294507	0.000474796	0.000255537	0.000369276	0.000364751	0.000183117	0.000310366	0.000479272	0.000579206	6.76E-05	0.000340628	0	0.000415916	0.000275938	0.000960799	0.000365275	0.000339697	0.000333222	0.000317985	0.000352858	0.000271838	0.000509499	0.000378286	0.000557452	0.000907875	0.000167238	0.001138055	0	0.000281452	0.000233754	9.45E-05	0.000341997	0.001012878	5.11E-05	0.00066373	0.001133144	0.000291715	0	0.000338432	0	0.000155231	0.000454614	0.000124208	0.000399521
Bacteria;__Firmicutes;__Clostridia;__Clostridiales;__Family_XIII_Incertae_Sedis;__g	0.000337041	0.000488452	0.00058226	0.000403193	0.000412167	0.000368134	0.000553929	0.000255537	0.000276957	0.0002918	0.00054935	0.000310366	0.000359454	0.000482672	0.000473453	0.000851571	0.000452489	0.000554554	0	0	0.000365275	0.000407636	0.000666445	0.000381582	0	0.000634288	0.000727855	0.000283715	0.000627134	0.000955657	0.000250857	0.000875427	0.000400882	0.000281452	0.000116877	0.000189036	0	0	0	6.03E-05	0	0.000437573	0.000654022	0.000270746	0.000243902	0.000310463	7.58E-05	0.000621041	0.00029964
Bacteria;__Firmicutes;__Clostridia;__Clostridiales;__Family_XII_Incertae_Sedis;__Fusibacter	0	0	0	0	0	0	0	0	0	0	0	0	0	0	0	0	0	0	0	0	0	0	0	0	0	0	0	0	0	0	8.36E-05	0	0	0	0	0	6.84E-05	0	0	0	0	0	0	0	0	0	0	0	0
Bacteria;__Firmicutes;__Clostridia;__Clostridiales;__Family_XI_Incertae_Sedis;__Finegoldia	0	0	0	0	0	0	0	0	0	0	0	0	0	0	0	0	0	0	0	0	0	0	0	0	0	0	0	0	0	4.78E-05	0	0	0	0	0	0	0	0	0	0	0	0	0	0	0	0	0	0.000124208	0
Bacteria;__Firmicutes;__Clostridia;__Clostridiales;__Family_XI_Incertae_Sedis;__Tissierella	0	0	0	0	0	0	0	0	0	0	0	0	0	0	0	0	0	0	0	0	0	0	0	0	0	0	0	0	0	0	0	0	0	0	0	0	0	0	0	0	0	0	0	0	0	0	0	0	0
Bacteria;__Firmicutes;__Clostridia;__Clostridiales;__Lachnospiraceae;Other	0.017863161	0.012769521	0.022514071	0.02403032	0.022092161	0.018701222	0.023898077	0.018739353	0.0058161	0.017143274	0.028688274	0.027157045	0.020249221	0.020272227	0.028812986	0.025291663	0.023529412	0.017191183	0.027869757	0.021521906	0.030439547	0.021944426	0.019410197	0.022068176	0.022230064	0.01676332	0.010917825	0.019765462	0.012682043	0.037366208	0.013964378	0.006040445	0.012828222	0.017919129	0.01659654	0.016446125	0.008686731	0.006511359	0.008232767	0.017498341	0.019830028	0.017065344	0.019620667	0.031948017	0.025609756	0.012884197	0.011819973	0.011178736	0.021474231
Bacteria;__Firmicutes;__Clostridia;__Clostridiales;__Lachnospiraceae;__Anaerosporobacter	8.43E-05	0	0	8.06E-05	0	0	7.91E-05	0	0	7.30E-05	0	0	0	0	0.000135272	8.52E-05	0	0	0	0	0	6.79E-05	0	6.36E-05	0	0.000996738	0	0	0.000139363	9.56E-05	8.36E-05	0.000262628	0	0	0	9.45E-05	0	0	0	0	0	0	0.000109004	6.77E-05	0	0	0	0	9.99E-05
Bacteria;__Firmicutes;__Clostridia;__Clostridiales;__Lachnospiraceae;__Anaerostipes	0	0	0	0	0	0	0	0	0	0	0	0	0	0	0	0	0	0	0	0	0	0	0	0	0	0	0	0	0.000139363	4.78E-05	0.000167238	0	0	0	0	0	6.84E-05	0	5.11E-05	0	0	0	0	0	0.000243902	0	0	0.000124208	0
Bacteria;__Firmicutes;__Clostridia;__Clostridiales;__Lachnospiraceae;__Blautia	0	0	0	0	0	0	0	0	0	0	0	0	0	0	0	0	0	0	0	0	0	0	0	0	0	0	0	0	0.000557452	0.005303899	0.001087047	0.000350171	0	0	0	0	0.000478796	0.000289394	0.000562487	0.000120678	0	0	0	0	0.000487805	0.000620925	0.000227307	0.000621041	0
Bacteria;__Firmicutes;__Clostridia;__Clostridiales;__Lachnospiraceae;__Coprococcus	0.000674082	0.000767567	0.000452869	0.000806387	0.001154068	0.000441761	0.000949592	0.00229983	9.23E-05	0.001240152	0.001342855	0.002017381	0.001917086	0.001254947	0.001555631	0.000766414	0	0.000277277	0.001379691	0.00076864	0.000791428	0.000951152	0.000666445	0.001399135	0	0.001359188	0.000582284	0.002458861	0.00132395	0.003105887	0.001923238	0.001575768	0.001803969	0.001501079	0.000935016	0.000850662	0.000957592	0.000868181	0.001227245	0.000301696	0.001699717	0.001312719	0.002507085	0.000947611	0.002195122	0.000620925	0.000454614	0.001738914	0.000799041
Bacteria;__Firmicutes;__Clostridia;__Clostridiales;__Lachnospiraceae;__Dorea	0.01314459	0.027004396	0.00530504	0.002015966	0.011540681	0.003165955	0.001978318	0.000851789	0.00101551	0.000948351	0.0021974	0.001241465	0.001198179	0.012452939	0.001623267	0.001958614	0.003167421	0.001386386	0.001931567	0.002498078	0.002130768	0.001562606	0.001582806	0.001399135	0	0.001902863	0.000873426	0.00179686	0.000139363	0.000143349	0.000585333	0.000350171	0.005211465	0.001970166	0.002688172	0.001323251	0.000273598	0.000144697	0.000357946	0.000241356	0.001699717	0.001604434	0.001199041	0.001962908	0.003414634	0.000465694	0.000303076	0.001242082	0.00729125
Bacteria;__Firmicutes;__Clostridia;__Clostridiales;__Lachnospiraceae;__Epulopiscium	0	0	0	0	0	0	0	0	0	0	0	0	0	0	0	0	0	0	0	0	0	0	0	0	0	0	0	0	6.97E-05	4.78E-05	8.36E-05	0	0	0	0	0	6.84E-05	0	5.11E-05	0	0	0	0	0	0	0	0	0	0
Bacteria;__Firmicutes;__Clostridia;__Clostridiales;__Lachnospiraceae;__Incertae_Sedis	0.001685204	0.001604912	0.001552695	0.001048303	0.002308136	0.001546164	0.003086176	0.001448041	0.000369276	0.002772104	0.002807789	0.00248293	0.001317997	0.001737619	0.002299628	0.002214085	0.003167421	0.002495494	0.000827815	0.003651038	0.003287471	0.003464909	0.001916028	0.0021623	0.002822865	0.000996738	0.001091783	0.001986003	0.001045223	0.002150229	0.002759428	0.000612799	0.004409701	0.00290834	0.003856942	0.002835539	0.003830369	0.004919693	0.004499898	0.001568817	0.002832861	0.000875146	0.00087203	0.001624475	0.002439024	0.001862776	0.000681922	0.001117874	0.002297243
Bacteria;__Firmicutes;__Clostridia;__Clostridiales;__Lachnospiraceae;__Lachnospira	0	0	0	0	0	0	0	0	0	0	0	0	0	0	0	0	0	0	0	0	0	0	0	0	0	0	0	0	6.97E-05	9.56E-05	8.36E-05	8.75E-05	0	0	0	0	6.84E-05	0	5.11E-05	0	0	0	0	0	0	0.000310463	7.58E-05	0	0
Bacteria;__Firmicutes;__Clostridia;__Clostridiales;__Lachnospiraceae;__Marvinbryantia	0.000337041	0.000209336	0.000841043	0.000403193	0.0002473	0.000368134	0.000474796	0.000255537	0.000276957	0.000364751	0.000671428	0.000465549	0.000479272	0.000579206	0.000405817	0.0005961	0.002714932	0.001247747	0.000551876	0.00076864	0.002313406	0.000475576	0.000416528	0.000508776	0.001411433	0.000906125	0.000218357	0.000945716	0.000139363	0.000286697	0.000250857	0.000350171	0	0.000469087	0.000467508	9.45E-05	0	0	0	0	0.005665722	0.000437573	0.001308044	0.000135373	0	0	0.001212305	0	0.00029964
Bacteria;__Firmicutes;__Clostridia;__Clostridiales;__Lachnospiraceae;__Moryella	0	0.000139558	0	8.06E-05	0.000164867	0	0	8.52E-05	0	0	0.000122078	0	0.000119818	0	6.76E-05	0.000170314	0	0	0	0	0.000121758	0	0	6.36E-05	0	0.000181225	0	0	0	0	0	0	0	0	0	0	0	0	0	0	0	0	0	0	0	0	7.58E-05	0	9.99E-05
Bacteria;__Firmicutes;__Clostridia;__Clostridiales;__Lachnospiraceae;__Parasporobacterium	0	0	0	0	0	0	0	0	0	0	6.10E-05	0	0	0	6.76E-05	0	0	0	0	0.00019216	0	0	0	0	0	0	0	9.46E-05	0	0	0	0	0	0	0	0	0	0	0	0	0	0	0	0	0	0	0	0	0
Bacteria;__Firmicutes;__Clostridia;__Clostridiales;__Lachnospiraceae;__Pseudobutyrivibrio	0	0	0	8.06E-05	8.24E-05	7.36E-05	0	0	0	0	0	0	0	0.000289603	0	0.000510943	0	0.000831831	0.000551876	0	0	6.79E-05	8.33E-05	0	0	0	0	0	0.000348408	4.78E-05	0.000418095	0.000175085	0	0	0.000467508	9.45E-05	6.84E-05	0.000144697	0.00010227	0.000120678	0	0	0	0	0.000731707	0	7.58E-05	0.000124208	9.99E-05
Bacteria;__Firmicutes;__Clostridia;__Clostridiales;__Lachnospiraceae;__Roseburia	0.004718571	0.003070267	0.006793039	0.005322151	0.003132471	0.006626417	0.00759674	0.004429302	0.002031019	0.003866355	0.009766221	0.009621353	0.005751258	0.00743315	0.005681434	0.009282126	0.007692308	0.010120616	0.008278146	0.007494235	0.011506149	0.007541273	0.006997667	0.008076825	0.004587156	0.003443277	0.001674067	0.004255722	0.001602676	0.002198012	0.002424952	0.000612799	0.003407496	0.00656722	0.005960729	0.003969754	0.007934337	0.003762118	0.000971569	0.000784408	0.006798867	0.005105018	0.003379115	0.004331934	0.001463415	0.00605402	0.002651917	0.002608372	0.004694367
Bacteria;__Firmicutes;__Clostridia;__Clostridiales;__Lachnospiraceae;__Shuttleworthia	8.43E-05	0	0.000129391	0.000161277	0.000164867	0.000220881	0.000237398	0.000170358	0	0	0.000122078	0.000155183	0	0.000289603	0.000270544	0.000255471	0.000904977	0.000415916	0.001655629	0.000960799	0.000487033	0.000747333	0.000416528	0.000953956	0	0	7.28E-05	0	0	0	0.000167238	8.75E-05	0.000200441	9.38E-05	0	0	6.84E-05	0.000144697	0	0	0.000566572	0.000145858	0.000109004	6.77E-05	0.000243902	0	0	0	0
Bacteria;__Firmicutes;__Clostridia;__Clostridiales;__Lachnospiraceae;__Sporobacterium_	0	0	0	0	0	0	0	0	0	0	0	0	0	0	0	0	0	0	0	0	0	0	0	0	0	0	0	9.46E-05	0	0	0	0	0	0	0	0	0	0	0	0	0	0	0	0	0	0	0	0	0
Bacteria;__Firmicutes;__Clostridia;__Clostridiales;__Lachnospiraceae;__g	0.433518706	0.303747122	0.45183412	0.245302798	0.38636551	0.342880283	0.522038458	0.337563884	0.061022895	0.403487015	0.495574681	0.436530106	0.251857177	0.317598224	0.453432533	0.461807034	0.541628959	0.493414668	0.449227373	0.475787855	0.495860222	0.618248522	0.580306564	0.506932078	0.376146789	0.33988764	0.208166533	0.347550596	0.284788516	0.228258792	0.319842796	0.176748665	0.229905793	0.324608312	0.303295933	0.351417769	0.222161423	0.206048329	0.225761915	0.061787244	0.311048159	0.383459743	0.371811642	0.410247733	0.266585366	0.433716237	0.242309441	0.41671842	0.368657611
Bacteria;__Firmicutes;__Clostridia;__Clostridiales;__Peptococcaceae;Other	0	0	0	0	0	0	0	0	0	0	0	0	0	0	0	0	0	0	0	0	0	0	0	0	0	0	0	0	0	0	0	0	0	0	0	0	0	0	0	0	0	0	0	0	0	0	0	0	0
Bacteria;__Firmicutes;__Clostridia;__Clostridiales;__Peptococcaceae;__Peptococcus	0.00016852	0.000139558	0.000323478	0.000161277	0	0.000294507	0.000316531	0.000596252	0	7.30E-05	0.000427272	0	0	0.000482672	0.000811633	0.000170314	0	0	0	0	0	6.79E-05	0	0	0	0.000181225	0.000145571	0.000283715	0.000348408	0.000621177	0.000752571	0.000525256	0.002204851	0.000844357	0.001519402	0.000283554	0.000615595	0.000289394	0.000511352	0.000120678	0	0.000291715	0.000654022	0.000135373	0.000243902	0.000155231	0	0.000124208	0.000998801
Bacteria;__Firmicutes;__Clostridia;__Clostridiales;__Peptococcaceae;__g	0.001348163	0.005512525	0.001164521	0.001612773	0.001401368	0.00257694	0.002690512	0.002555366	0.000369276	0.003282755	0.0032961	0.00248293	0.002635993	0.00328217	0.002975989	0.002214085	0.004072398	0.004297796	0.003587196	0.001537279	0.002861317	0.005706909	0.002749084	0.001653523	0.00388144	0.002990214	0.002765849	0.002931719	0.006828792	0.00764526	0.007943808	0.003414164	0.002405292	0.002439253	0.001402525	0.001890359	0.003830369	0.003328028	0.002096543	0.001448139	0.003399433	0.004813302	0.00207107	0.002165967	0.005853659	0.003880782	0.002576148	0.003353621	0.002996404
Bacteria;__Firmicutes;__Clostridia;__Clostridiales;__Peptostreptococcaceae;Other	0	0	0	0	0	0	0	0	0	0	0	0	0	0	0	0	0	0	0	0	0	0	0	0	0	0	0	0	0	0	0	0	0	0	0	0	0	0	0	0	0	0	0	0	0	0	0	0	0
Bacteria;__Firmicutes;__Clostridia;__Clostridiales;__Peptostreptococcaceae;__Incertae_Sedis	0	0	0	0	0	0	0	0	0	0	0	0	0	0	0	0	0	0	0	0	0	0	0	0	0	0	0	0	0	0	8.36E-05	0	0	0	0	0	6.84E-05	0	5.11E-05	0	0	0	0	0	0	0	0	0	0
Bacteria;__Firmicutes;__Clostridia;__Clostridiales;__Peptostreptococcaceae;__Tepidibacter	0	0	0	0	0	0	0	0	0	0	0	0	0	0	0	0	0	0	0	0	0	0	0	0	0	0	0	0	0	0	0	0	0	0	0	0	0	0	5.11E-05	6.03E-05	0	0	0	0	0.000243902	0	0	0	0
Bacteria;__Firmicutes;__Clostridia;__Clostridiales;__Peptostreptococcaceae;__g	0	0	0	8.06E-05	0	7.36E-05	7.91E-05	0	0	0	6.10E-05	0	0	9.65E-05	0	0.000170314	0	0.000138639	0	0	0	0.000203818	0	0	0	0	0	0	0.000627134	0.000286697	0.000334476	0.000612799	0.000601323	0.005347594	0.002571295	0.000378072	6.84E-05	0.000144697	0.000204541	0.000362035	0	0.000145858	0	6.77E-05	0.000487805	0	0	0.000124208	0
Bacteria;__Firmicutes;__Clostridia;__Clostridiales;__Ruminococcaceae;Other	0.01280755	0.015072221	0.016562075	0.009757278	0.014673151	0.014946252	0.015589143	0.034667802	0.005169867	0.022760432	0.018433742	0.011793917	0.019889768	0.025678154	0.010686507	0.018223623	0.016289593	0.01843893	0.0151766	0.023059185	0.019420431	0.018751274	0.025991336	0.019269906	0.020465773	0.025009061	0.013902031	0.020332892	0.035816319	0.032874618	0.052261895	0.037118095	0.055522149	0.037902242	0.035764376	0.03610586	0.071819425	0.063956012	0.079208427	0.023170217	0.018130312	0.035443407	0.023544801	0.02247191	0.062439024	0.04920832	0.019472647	0.032790958	0.038853376
Bacteria;__Firmicutes;__Clostridia;__Clostridiales;__Ruminococcaceae;__Anaerotruncus	0.004550051	0.004186728	0.008345733	0.003790017	0.004946006	0.005742895	0.007992403	0.007410562	0.002400295	0.011817917	0.012085699	0.011018001	0.010304337	0.007529684	0.01636794	0.014647024	0.009502262	0.00485235	0.01214128	0.007878555	0.013089005	0.006590122	0.009246918	0.008140422	0.00564573	0.006252265	0.003930417	0.004823151	0.006062295	0.008075306	0.011706664	0.004114506	0.009621167	0.014072615	0.010869565	0.007844991	0.030779754	0.023730285	0.010431581	0.003861703	0.006798867	0.026983664	0.012099411	0.020779748	0.009512195	0.00962434	0.002197303	0.003726245	0.024470635
Bacteria;__Firmicutes;__Clostridia;__Clostridiales;__Ruminococcaceae;__Butyricicoccus	0.00016852	0.000418673	0.000711652	0.000725748	0	0.002356059	0.000712194	0.000340716	0.000553914	0.000656551	0.000671428	0.000465549	0.002635993	0.001254947	0.000473453	0.001788299	0.000904977	0.00097047	0.000827815	0.001729439	0.000426154	0.001019091	0.000499833	0.000572373	0.002117149	0.004168177	0.000727855	0.005106866	0.003832486	0.001529052	0.006355046	0.004026963	0	0.000187635	0.000233754	0.000378072	0.000273598	0	5.11E-05	0	0.001699717	0.002042007	0.002289078	0.004331934	0.002195122	0.006830177	0.000681922	0.000745249	0.00029964
Bacteria;__Firmicutes;__Clostridia;__Clostridiales;__Ruminococcaceae;__Faecalibacterium	0	0	0	0	0	0	0	0	0	0	0	0	0	0	0	0	0	0	0	0	0	0	0	0	0	0	0	0	0.000139363	4.78E-05	0.000334476	8.75E-05	0	0	0	0	6.84E-05	0.000144697	0.00010227	0.000301696	0	0	0	0	0.000487805	0.000155231	0	0.000248416	0
Bacteria;__Firmicutes;__Clostridia;__Clostridiales;__Ruminococcaceae;__Flavonifractor	0.00446579	0.00697788	0.002975998	0.00362874	0.005193306	0.00375497	0.003481839	0.006303237	0.001384786	0.005325357	0.002563633	0.003414029	0.007069255	0.006371271	0.002637809	0.006046155	0.008144796	0.00582282	0.002207506	0.005188317	0.004139778	0.005571031	0.004081973	0.003307047	0.006351447	0.007883291	0.003275348	0.007282012	0.011915546	0.011085627	0.013462664	0.009016896	0.005011024	0.007786847	0.007480131	0.008601134	0.014021888	0.017363623	0.015289425	0.00404272	0.003966006	0.013856476	0.011009374	0.004534994	0.02097561	0.00605402	0.003939991	0.009936654	0.008689573
Bacteria;__Firmicutes;__Clostridia;__Clostridiales;__Ruminococcaceae;__Hydrogenoanaerobacterium	0	0	0	0	0	0	0	8.52E-05	0	0	0	0	0	0	0	0	0	0	0	0	0	0	0	0	0	0	0	0	0	0	0	0	0	0	0	0	0	0	0	0	0	0	0	0	0	0	0	0	0
Bacteria;__Firmicutes;__Clostridia;__Clostridiales;__Ruminococcaceae;__Incertae_Sedis	0.004044489	0.003907613	0.005563822	0.004596404	0.004121672	0.007804447	0.006568015	0.008858603	0.002031019	0.005763058	0.007385705	0.004810677	0.00395399	0.006274737	0.005275617	0.00562037	0.002714932	0.004159157	0.003587196	0.007109915	0.004626811	0.007677152	0.006414528	0.005914526	0.00564573	0.009876767	0.00582284	0.005768867	0.005017072	0.022457951	0.012208379	0.004114506	0.004610142	0.005629046	0.004090697	0.003969754	0.003556772	0.003762118	0.00501125	0.001206782	0.009065156	0.025816803	0.006976237	0.009273047	0.008292683	0.006364483	0.003712684	0.004347286	0.00669197
Bacteria;__Firmicutes;__Clostridia;__Clostridiales;__Ruminococcaceae;__Oscillibacter	0.002527806	0.004186728	0.003364172	0.001935328	0.003214904	0.004638492	0.003481839	0.00451448	0.000923191	0.003209804	0.006958433	0.005586592	0.005152169	0.010232648	0.006222523	0.005194584	0.009049774	0.007625121	0.004690949	0.004803997	0.005113844	0.008968001	0.007164279	0.005405749	0.009880028	0.006886553	0.004731058	0.00595801	0.009825099	0.01079893	0.018228949	0.010242493	0.005812788	0.005629046	0.013557737	0.005860113	0.009849521	0.011575749	0.008488443	0.002111869	0.005665722	0.018523921	0.015260519	0.009002301	0.015853659	0.024216082	0.00401576	0.011427152	0.00699161
Bacteria;__Firmicutes;__Clostridia;__Clostridiales;__Ruminococcaceae;__Oscillospira	0.002527806	0.004186728	0.004722779	0.001935328	0.004121672	0.006258283	0.005697555	0.004344123	0.001569424	0.003063904	0.00708051	0.003724395	0.004193626	0.003764842	0.006357795	0.004172699	0.006334842	0.004436434	0.004139073	0.007109915	0.006818459	0.007745091	0.004665112	0.003434241	0.007057163	0.010239217	0.002765849	0.005390581	0.004808027	0.015672783	0.019984949	0.005077475	0.011425135	0.00694249	0.004675082	0.006710775	0.01621067	0.020691651	0.01268153	0.00205153	0.005665722	0.013710618	0.011663397	0.016244754	0.004634146	0.008848184	0.002576148	0.004595702	0.008889333
Bacteria;__Firmicutes;__Clostridia;__Clostridiales;__Ruminococcaceae;__Papillibacter	0	0	6.47E-05	0	0	0	0	8.52E-05	0	0	0	0	0.000119818	0	0	8.52E-05	0	0	0	0	6.09E-05	0	0	0	0	0	0	0	0.000209045	0	0.000167238	0	0	0	0	0	6.84E-05	0	0	0	0	0.000145858	0	6.77E-05	0	0	0	0	0
Bacteria;__Firmicutes;__Clostridia;__Clostridiales;__Ruminococcaceae;__Pseudoflavonifractor	0.003623188	0.003628498	0.005369735	0.003306185	0.004121672	0.007362686	0.009891588	0.01967632	0.001661743	0.00736796	0.006287005	0.003103662	0.002995447	0.006178203	0.003787623	0.007493826	0.004072398	0.006516013	0.005242826	0.007302075	0.005661756	0.007133637	0.009330223	0.006550496	0.010585745	0.007067778	0.00436713	0.00595801	0.015190579	0.012996942	0.021657329	0.02354898	0.026658649	0.008818839	0.01145395	0.020037807	0.040287278	0.027347707	0.03293107	0.008869849	0.005665722	0.024066511	0.012862437	0.034317043	0.033658537	0.017075442	0.004091529	0.009067197	0.011086696
Bacteria;__Firmicutes;__Clostridia;__Clostridiales;__Ruminococcaceae;__Ruminococcus	0.000421301	0.000209336	0.000646956	0.000403193	0.000494601	0.000147254	0.000158265	0.000511073	9.23E-05	0.0002918	0.000244156	0.000310366	0.000119818	0.000193069	0.000202908	0.000425786	0.000904977	0.000138639	0.000275938	0.00019216	0.000487033	0.000271758	0.000166611	6.36E-05	0.000352858	0.00036245	0.000145571	0.000189143	0.000209045	0.002436927	0.000334476	0.000262628	0.001002205	0.000562905	0.000116877	9.45E-05	0.000273598	0.000144697	0.000460217	6.03E-05	0	0.001896149	0.000109004	0.000406119	0.000243902	0.000465694	0.000227307	0.000621041	0.000399521
Bacteria;__Firmicutes;__Clostridia;__Clostridiales;__Ruminococcaceae;__Saccharofermentans	0	0	0	0	0	0	0	0	0	0	0	0	0	0	0	0	0	0	0	0	0	0	0	0	0	0	0	0	0	0	0	0.000175085	0	0	0	0	6.84E-05	0	0.000204541	6.03E-05	0	0	0	0	0.000243902	0.000155231	0	0	0
Bacteria;__Firmicutes;__Clostridia;__Clostridiales;__Ruminococcaceae;__Subdoligranulum	8.43E-05	0.000139558	0	8.06E-05	8.24E-05	0	0.000158265	0.000170358	0	0.000510651	0.000122078	0	0	0	6.76E-05	8.52E-05	0	0	0	0.00019216	6.09E-05	0.000203818	0.000166611	0	0.000352858	9.06E-05	0.000145571	9.46E-05	0.000487771	4.78E-05	0.000752571	0.000262628	0.006414111	0.002251618	0.000116877	0.000850662	6.84E-05	0	5.11E-05	6.03E-05	0.000566572	0.000729288	0.001308044	0.001556789	0.000243902	0	0	0.000124208	0
Bacteria;__Firmicutes;__Clostridia;__Clostridiales;__Ruminococcaceae;__g	0.028816987	0.032865815	0.026460503	0.018869446	0.039980216	0.026800177	0.022711086	0.050170358	0.008308715	0.024365334	0.024842825	0.024053383	0.055475677	0.043826624	0.017044302	0.029975304	0.026696833	0.021488978	0.025662252	0.052651806	0.016437355	0.031727699	0.050983006	0.042800814	0.02858151	0.025915187	0.017177378	0.029033478	0.031496063	0.038417431	0.047579229	0.030202224	0.125075165	0.104887888	0.111500701	0.143761815	0.098974008	0.060627984	0.070719984	0.022204791	0.028328612	0.072782964	0.039895356	0.040611886	0.049268293	0.04191245	0.015305349	0.025338467	0.040751099
Bacteria;__Firmicutes;__Clostridia;__Clostridiales;__Veillonellaceae;__Anaerosinus	0	0	0	0	0	0	0	0	0	0	0	0	0	0	0	0	0	0	0	0	0	0	0	0	0	0	0	0	0	0	8.36E-05	0	0	0	0	0	0	0.000144697	0	6.03E-05	0	0	0	0	0	0	0	0	0
Bacteria;__Firmicutes;__Clostridia;__Clostridiales;__Veillonellaceae;__Megamonas	0	0	0	0	0	0	0	0	0	0	0	0	0	0	0	0	0	0	0	0	0	0	0	0	0	0	0	0	0	0	8.36E-05	0	0	0	0	0	6.84E-05	0	0	0	0	0	0	0	0	0	0	0.000124208	0
Bacteria;__Firmicutes;__Clostridia;__Clostridiales;__Veillonellaceae;__Megasphaera	0	0	0	0	0	0	0	0	0	0	0	0	0	0	0	0	0	0	0	0	0	0	0	0	0	0	0	0	0	0	0	0	0	0	0	0	0	0	0	0	0	0	0	0	0	0	0	0	0
Bacteria;__Firmicutes;__Clostridia;__Clostridiales;__Veillonellaceae;__Phascolarctobacterium	0	0	0	0	0	0	0	0	0	0	0	0	0	0	0	0	0	0	0	0	0	0	0	0	0	0	0	0	0	4.78E-05	0	0	0	0	0	0	0	0	0	0	0	0	0	0	0	0	0	0	0
Bacteria;__Firmicutes;__Clostridia;__Clostridiales;__uncultured;__g	0.007246377	0.006489429	0.012680339	0.007741311	0.006512241	0.005742895	0.007438474	0.00911414	0.003046529	0.012255617	0.01037661	0.011173184	0.005751258	0.010136114	0.006357795	0.00885634	0.010859729	0.006516013	0.003863135	0.010760953	0.016498235	0.009103879	0.006664445	0.012655813	0.009880028	0.020387822	0.013683674	0.010592018	0.005017072	0.006689602	0.011288569	0.004989933	0.023251153	0.008725021	0.031323048	0.006332703	0.014842681	0.051946173	0.029351606	0.050322814	0.017563739	0.017211202	0.017985612	0.017801543	0.017317073	0.034306116	0.019927262	0.012048193	0.042748702
Bacteria;__Firmicutes;__Erysipelotrichi;__Erysipelotrichales;__Erysipelotrichaceae;Other	0	0	0	8.06E-05	8.24E-05	0	0	0	0	0	0	0	0	0	6.76E-05	0	0	0	0	0	0	6.79E-05	0	0	0	0	0	0	0	0	0	0	0	0	0	0	0	0	0	0	0	0	0	0	0	0	0	0	0
Bacteria;__Firmicutes;__Erysipelotrichi;__Erysipelotrichales;__Erysipelotrichaceae;__Allobaculum	0.001769464	0.002023585	0.001682086	0.002015966	0.004451405	0.005080253	0.001899185	0.002129472	0.007939439	0.004377006	0.002990905	0.003414029	0.006949437	0.015348972	0.002299628	0.003661756	0.001357466	0.003465964	0.004139073	0.002305919	0.001948131	0.001358788	0.001582806	0.001271941	0.007057163	0.004802465	0.002329136	0.00359372	0.000696816	0.002054664	0.001087047	0.001838396	0.000801764	0.002063983	0.001753156	0.002551985	0.000136799	0	0	0	0.003399433	0.004375729	0.002834096	0.002707459	0.000487805	0	0.001288074	0.000869457	0.002596884
Bacteria;__Firmicutes;__Erysipelotrichi;__Erysipelotrichales;__Erysipelotrichaceae;__Coprobacillus	0	0	0	0	0	0	0	0	0	0	0	0	0	0	0	0	0	0	0	0	0	0	0	0	0	9.06E-05	0	0	6.97E-05	0	0	0	0	0	0	0	0	0	0	0	0	0	0	0	0	0	0	0	0
Bacteria;__Firmicutes;__Erysipelotrichi;__Erysipelotrichales;__Erysipelotrichaceae;__Incertae_Sedis	0.001095383	0.000488452	0.001876173	0.001693412	0.001813536	0.001472537	0.000553929	0.000596252	0.003415805	0.001313102	0.000976622	0.003724395	0.000838725	0.000965344	0.001690903	0.002128928	0.000452489	0.000554554	0.000275938	0.00076864	0.004444174	0.00108703	0.00074975	0.00171712	0.001058574	0.000634288	0.001018997	0.001607717	0.001254268	0.001720183	0.000418095	0.000350171	0.000400882	0.001031992	0.000701262	0.001039698	0.000615595	0.000578787	0.000613622	0.000965426	0.001133144	0.000875146	0.001308044	0.000744551	0.00097561	0	0.000378845	0.000496833	0.001797843
Bacteria;__Firmicutes;__Erysipelotrichi;__Erysipelotrichales;__Erysipelotrichaceae;__Solobacterium	0	0	0	0	0	0	0	0	0	0	0	0	0	0	0	0	0	0	0	0	0	0	0	0	0	0	0	0	0	0	0	8.75E-05	0	0	0	0	6.84E-05	0	0	0	0	0	0	0	0	0	0	0	0
Bacteria;__Firmicutes;__Erysipelotrichi;__Erysipelotrichales;__Erysipelotrichaceae;__Turicibacter	0	0	0	0	0	0	0	0	0	0	0	0	0	0	0	0	0	0	0	0	0	0	0	0	0	0	0	0	0.000348408	0	8.36E-05	8.75E-05	0	0	0	0	6.84E-05	0	0	0	0	0	0	0	0	0	0	0	0
Bacteria;__Firmicutes;__Erysipelotrichi;__Erysipelotrichales;__Erysipelotrichaceae;__g	0.000758342	0.000348894	0.001487999	0.000564471	0.000741901	0.001693418	0.001107858	0.000681431	0.000369276	0.000948351	0.000854544	0.000620732	0.000838725	0.001061879	0.000676361	0.001277357	0.000904977	0.000415916	0.000551876	0.00038432	0.000547912	0.000543515	0.000666445	0.000826762	0	0.00108735	0.001892423	0.001324002	0.000139363	0.00066896	0.000167238	0.000262628	0.000400882	0.000187635	0.000350631	0.00047259	0.000136799	0	0	6.03E-05	0.001133144	0.002187865	0.000763026	0.000676865	0	0	7.58E-05	0.000248416	0.00029964
Bacteria;__Fusobacteria;__Fusobacteria;__Fusobacteriales;__CFT112H7;__g	0	0	0	0	0	0	0	0	0	0	0	0	0	0	0	0	0	0	0	0	0	0	0	0	0	0	0	0	0	0	0	0	0	0	0	0	0	0	0	6.03E-05	0	0	0	0	0	0	0	0	0
Bacteria;__Fusobacteria;__Fusobacteria;__Fusobacteriales;__Fusobacteriaceae;__Cetobacterium	0	0	0	0	0	0	0	0	0	0	0	0	0	0	0	0	0	0	0	0	0	0	0	0	0	0	0	0	6.97E-05	0	0	0	0	0	0	0	0	0	0	0	0	0	0	0	0	0	0	0	0
Bacteria;__Fusobacteria;__Fusobacteria;__Fusobacteriales;__Leptotrichiaceae;__g	0	0	0	0	0	0	0	0	0	0	0	0	0	0	0	0	0	0	0	0	0	0	0	0	0	0	0	0	6.97E-05	0.000143349	0.000250857	0	0	0	0	0	0.000205198	0	0.000153406	0.000362035	0	0	0	0	0.000243902	0	7.58E-05	0.000124208	0
Bacteria;__GOUTA4;__c;__o;__f;__g	0	0	0	0	0	0	0	0	0	0	0	0	0	0	0	0	0	0	0	0	0	0	0	0	0	0	0	0	0	0	0	8.75E-05	0	0	0	0	0	0	0	0	0	0	0	0	0	0.000155231	0	0	0
Bacteria;__Gemmatimonadetes;__Gemmatimonadetes;__BD2-11_terrestrial_group;__f;__g	0	0	0	0	0	0	0	0	0	0	0	0	0	0	0	0	0	0	0	0	0	0	0	0	0	0	0	0	0.000278726	0.000238914	0.000752571	0.000262628	0	0	0	0	0.000136799	0	0.000357946	0.000120678	0	0	0	0	0	0.000155231	0.000227307	0.000248416	0
Bacteria;__Gemmatimonadetes;__Gemmatimonadetes;__Gemmatimonadales;__Gemmatimonadaceae;__g	0	0	0	0	0	0	0	0	0	0	0	0	0	0	0	0	0	0	0	0	0	0	0	0	0	0	0	0	0.000209045	0	8.36E-05	8.75E-05	0	0	0	0	0	0	0.00010227	0	0	0	0	0	0.000243902	0	7.58E-05	0	0
Bacteria;__Gemmatimonadetes;__Gemmatimonadetes;__Kazan-1B-37;__f;__g	0	0	0	0	0	0	0	0	0	0	0	0	0	0	0	0	0	0	0	0	0	0	0	0	0	0	0	0	0	0	0.000167238	8.75E-05	0	0	0	0	6.84E-05	0	5.11E-05	6.03E-05	0	0	0	0	0	0	7.58E-05	0.000124208	0
Bacteria;__Gemmatimonadetes;__Gemmatimonadetes;__PAUC43f_marine_benthic_group;__f;__g	0	0	0	0	0	0	0	0	0	0	0	0	0	0	0	0	0	0	0	0	0	0	0	0	0	0	0	0	6.97E-05	9.56E-05	0.000167238	8.75E-05	0	0	0	0	0.000136799	0.000144697	0.000153406	0.000181017	0	0	0	0	0.000243902	0.000155231	0	0.000124208	0
Bacteria;__JL-ETNP-Z39;__c;__o;__f;__g	0	0	0	0	0	0	0	0	0	0	0	0	0	0	0	0	0	0	0	0	0	0	0	0	0	0	0	0	6.97E-05	4.78E-05	8.36E-05	8.75E-05	0	0	0	0	0	0	5.11E-05	0	0	0	0	0	0	0.000155231	0	0.000124208	0
Bacteria;__Lentisphaerae;__Lentisphaeria;__ML1228J-2;__f;__g	0	0	0	0	0	0	0	0	0	0	0	0	0	0	0	0	0	0	0	0	0	0	0	0	0	0	0	0	0	9.56E-05	0	0	0	0	0	0	0	0	0	6.03E-05	0	0	0	0	0	0	0	0	0
Bacteria;__Lentisphaerae;__Lentisphaeria;__Victivallales;__Victivallaceae;__g	0	0	0	0	0	0	0	0	0	0	0	0	0	0	0	0	0	0	0	0	0	0	0	0	0	0	0	0	0	0	0	0	0	0	0	0	0	0	0	0	0	0	0	0	0	0	0	0	0
Bacteria;__NPL-UPA2;__c;__o;__f;__g	0	0	0	0	0	0	0	0	0	0	0	0	0	0	0	0	0	0	0	0	0	0	0	0	0	0	0	0	0	4.78E-05	8.36E-05	0	0	0	0	0	0	0	0	0	0	0	0	0	0	0	0	0	0
Bacteria;__Nitrospirae;__Nitrospira;__Nitrospirales;__0319-6A21;__g	0	0	0	0	0	0	0	0	0	0	0	0	0	0	0	0	0	0	0	0	0	0	0	0	0	0	0	0	6.97E-05	0	0	8.75E-05	0	0	0	0	0.000136799	0	0.00010227	6.03E-05	0	0	0	0	0	0	0	0	0
Bacteria;__Nitrospirae;__Nitrospira;__Nitrospirales;__Nitrospiraceae;__Nitrospira	0	0	0	0	0	0	0	0	0	0	0	0	0	0	0	0	0	0	0	0	0	0	0	0	0	0	0	0	0.000836179	0.000382263	0.001254285	0.000525256	0	9.38E-05	0	0	0.000478796	0.000289394	0.00117611	0.000482713	0	0	0	0	0.00097561	0.001862776	0.000606152	0.000372625	0
Bacteria;__Planctomycetes;__Phycisphaerae;__CCM11a;__f;__g	0	0	0	0	0	0	0	0	0	0	0	0	0	0	0	0	0	0	0	0	0	0	0	0	0	0	0	0	0	0	8.36E-05	0	0	0	0	0	0	0	0	0	0	0	0	0	0	0	0	0.000124208	0
Bacteria;__Planctomycetes;__Phycisphaerae;__Phycisphaerales;__Phycisphaeraceae;__Phycisphaera	0	0	0	0	0	0	0	0	0	0	0	0	0	0	0	0	0	0	0	0	0	0	0	0	0	0	0	0	0	4.78E-05	0	0	0	0	0	0	0	0	5.11E-05	0	0	0	0	0	0	0	0	0.000124208	0
Bacteria;__Planctomycetes;__Phycisphaerae;__Phycisphaerales;__Phycisphaeraceae;__SM1A02	0	0	0	0	0	0	0	0	0	0	0	0	0	0	0	0	0	0	0	0	0	0	0	0	0	0	0	0	0	0	0	0	0	0	0	0	0	0	0	6.03E-05	0	0	0	0	0	0	0	0	0
Bacteria;__Planctomycetes;__Phycisphaerae;__Phycisphaerales;__Phycisphaeraceae;__Urania-1B-19_marine_sediment_group	0	0	0	0	0	0	0	0	0	0	0	0	0	0	0	0	0	0	0	0	0	0	0	0	0	0	0	0	0	0	0	0	0	0	0	0	0	0	0	0	0	0	0	0	0.000243902	0	0	0	0
Bacteria;__Planctomycetes;__Planctomycetacia;__Brocadiales;__Brocadiaceae;Other	0	0	0	0	0	0	0	0	0	0	0	0	0	0	0	0	0	0	0	0	0	0	0	0	0	0	0	0	0	0	0	0	0	0	0	0	0	0	0	0	0	0	0	0	0	0	0	0	0
Bacteria;__Planctomycetes;__Planctomycetacia;__Brocadiales;__Brocadiaceae;__g	0	0	0	0	0	0	0	0	0	0	0	0	0	0	0	0	0	0	0	0	0	0	0	0	0	0	0	0	0	4.78E-05	8.36E-05	0	0	0	0	0	0	0	5.11E-05	0	0	0	0	0	0	0.000310463	0	0	0
Bacteria;__Planctomycetes;__Planctomycetacia;__Planctomycetales;__Planctomycetaceae;__Blastopirellula	0	0	0	0	0	0	0	0	0	0	0	0	0	0	0	0	0	0	0	0	0	0	0	0	0	0	0	0	0	0	0	0	0	0	0	0	0	0	0	0	0	0	0	0	0.000243902	0	0	0	0
Bacteria;__Planctomycetes;__Planctomycetacia;__Planctomycetales;__Planctomycetaceae;__Rhodopirellula	0	0	0	0	0	0	0	0	0	0	0	0	0	0	0	0	0	0	0	0	0	0	0	0	0	0	0	0	0	0	0	0	0	0	0	0	0	0	0	0	0	0	0	0	0	0.000155231	0	0	0
Bacteria;__Proteobacteria;Other;Other;Other;Other	0	0	0	0	0	0	7.91E-05	0	9.23E-05	7.30E-05	6.10E-05	0	0	0	0	0	0	0	0	0	0	0	0	0	0	0	0	0	0	0.000143349	0	8.75E-05	0.000200441	0	0	0	0.000205198	0.000144697	0.000357946	0.000120678	0	0	0	0	0	0.000155231	0.000151538	0.000124208	9.99E-05
Bacteria;__Proteobacteria;__AEGEAN-245;__o;__f;__g	0	0	0.000194087	8.06E-05	0.000164867	7.36E-05	0	8.52E-05	0	0.0001459	0	0	0.000119818	0	0	0.000170314	0	0	0	0	0	0.000135879	8.33E-05	0	0	0	0	0	0.001254268	0.000812309	0.00259219	0.000875427	0	9.38E-05	0.000116877	0	0.00123119	0.000868181	0.002198814	0.001387799	0	0.000145858	0	0	0.00097561	0.005898789	0.000530383	0.005216743	9.99E-05
Bacteria;__Proteobacteria;__Alphaproteobacteria;Other;Other;Other	0	0	0	0	0	0	0	0	0	0	0	0	0	0	0	0	0	0	0	0	0	0	0	0	0	0	0	0	0.000348408	0.000143349	0.000418095	8.75E-05	0	9.38E-05	0	0	0.000341997	0.000289394	0.000153406	0.000301696	0	0	0	0	0.000243902	0.000620925	0.000227307	0.000248416	0
Bacteria;__Proteobacteria;__Alphaproteobacteria;__Caulobacterales;__Caulobacteraceae;__Brevundimonas	8.43E-05	0	0	0	0	0	0	0	0	0	0	0	0	9.65E-05	0	0	0	0	0	0	0	0	0	0	0	0	0	0	6.97E-05	0.000286697	0.000167238	8.75E-05	0	0	0	0	6.84E-05	0.000144697	5.11E-05	0.000181017	0	0	0	0	0	0.000465694	0.000151538	0.000496833	0
Bacteria;__Proteobacteria;__Alphaproteobacteria;__Caulobacterales;__Caulobacteraceae;__Caulobacter	0	0	0	0	0	0	0	0	0	0	0	0	0	0	0	0	0	0	0	0	0	0	0	0	0	0	0	0	0	0	0	0	0	0	0	0	0	0	0.00010227	6.03E-05	0	0	0	0	0.000243902	0	0	0	0
Bacteria;__Proteobacteria;__Alphaproteobacteria;__Caulobacterales;__Caulobacteraceae;__Phenylobacterium	0	0	0	0	0	0	0	0	0	0	0	0	0	0	0	0	0	0	0	0	0	0	0	0	0	0	0	0	0	0	0	0	0	0	0	0	6.84E-05	0	0	0	0	0	0	0	0	0	0	0	0
Bacteria;__Proteobacteria;__Alphaproteobacteria;__Caulobacterales;__Caulobacteraceae;__g	0	0	0	0	0	0	0	0	0	0	0	0	0	0	0	0	0	0	0	0	0	0	0	0	0	0	0	0	6.97E-05	0	0	0	0	0	0	0	0	0.000144697	0	0	0	0	0	0	0.000243902	0	0	0	0
Bacteria;__Proteobacteria;__Alphaproteobacteria;__Caulobacterales;__Hyphomonadaceae;__Hyphomonas	0	0	0	0	0	0	0	0	0	0	0	0	0	0	0	0	0	0	0	0	0	0	0	0	0	0	0	0	0.000348408	0.000191131	8.36E-05	0	0	0	0	0	0.000273598	0	0.000153406	0.000422374	0	0	0	0	0	0.000776156	7.58E-05	0.000248416	0
Bacteria;__Proteobacteria;__Alphaproteobacteria;__Caulobacterales;__Hyphomonadaceae;__Oceanicaulis	0	0	0	0	0	0	0	0	0	0	0	0	0	0	0	0	0	0	0	0	0	0	0	0	0	0	0	0	0	0	0	0	0	0	0	0	0	0	0	0	0	0	0	0	0	0	0	0	0
Bacteria;__Proteobacteria;__Alphaproteobacteria;__Caulobacterales;__Hyphomonadaceae;__Robiginitomaculum	0	0	0	0	0	0	0	0	0	0	0	0	0	0	0	8.52E-05	0	0	0	0	0	0	0	0	0	0	0	0	0	0	0	0	0.000200441	0	0	0	0	0	0	0	0	0	0	0	0	0	0	0	0
Bacteria;__Proteobacteria;__Alphaproteobacteria;__DB1-14;__f;__g	0	0	0	0	0	0	0	0	0	0	0	0	0	0	0	0	0	0	0	0	0	0	0	0	0	0	0	0	0.000487771	9.56E-05	0.000585333	0.000262628	0	0	0	0	0.000205198	0.000144697	0.000204541	6.03E-05	0	0	0	0	0.000487805	0.000620925	0.000151538	0.000372625	0
Bacteria;__Proteobacteria;__Alphaproteobacteria;__Kordiimonadales;__Kordiimonadaceae;__Kordiimonas	0	0	0	0	0	0	0	0	0	0	0	0	0	0	0	0	0	0	0	0	0	0	0	0	0	0	0	0	0	0	0.000250857	0.000175085	0	0	0	0	0.000136799	0.000144697	0.000255676	0	0	0	0	0	0.000487805	0.000155231	0.000151538	0.000248416	0
Bacteria;__Proteobacteria;__Alphaproteobacteria;__MNG3;__f;__g	0	0	0	0	0	0	0	0	0	0	0	0	0	0	0	0	0	0	0	0	0	0	0	0	0	0	0	0	6.97E-05	4.78E-05	0.000167238	0.000175085	0	0	0	0	0.000273598	0.000144697	0.000204541	6.03E-05	0	0	0	0	0.000487805	0	7.58E-05	0.000496833	0
Bacteria;__Proteobacteria;__Alphaproteobacteria;__OCS116_clade;__f;__g	0	0	0.000129391	8.06E-05	0	0	0	0	0	0	6.10E-05	0	0	0	0	8.52E-05	0	0	0	0	0.000121758	0	0.000166611	0	0	0	0	0	0.000209045	0.000477829	0.000919809	0.000350171	0	0	0	9.45E-05	0.000478796	0.000144697	0.000767028	0.000241356	0	0.000145858	0	0	0	0.000776156	0.000378845	0.000745249	0
Bacteria;__Proteobacteria;__Alphaproteobacteria;__Parvularculales;__Parvularculaceae;__Parvularcula	0	0	0	0	0	0	0	0	0	0	0	0	0	0	0	0	0	0	0	0	0	0	0	0	0	0	0	0	6.97E-05	0	0	0	0	0	0	0	0	0.000289394	0.000204541	0.000241356	0	0	0	0	0	0.000465694	0.000151538	0	0
Bacteria;__Proteobacteria;__Alphaproteobacteria;__Rhizobiales;Other;Other	0	0	0	0	0	0	0	0	0	0	0	0	0	0	0	0	0	0	0	0	0	0	0	0	0	0	0	0	0	4.78E-05	0	0	0	0	0	0	0.000273598	0	5.11E-05	6.03E-05	0	0	0	0	0	0	0	0	0
Bacteria;__Proteobacteria;__Alphaproteobacteria;__Rhizobiales;__Bradyrhizobiaceae;__Afipia	0	0	0	0	0	0	0	0	0	0	0	0	0	0	0	0	0	0	0	0	0	0	0	0	0	0	0	0	0	0	0	0	0	0	0	0	0	0	0	0	0	0	0	0	0	0	0	0	0
Bacteria;__Proteobacteria;__Alphaproteobacteria;__Rhizobiales;__Bradyrhizobiaceae;__Bosea	0	0	0	8.06E-05	0	0	0	0	0	0	0	0	0	0	0	0	0	0	0	0	0	0	0	0	0	0	0	0	0	4.78E-05	0	0	0	0	0	0	0	0	0	6.03E-05	0	0	0	0	0	0	0	0	0
Bacteria;__Proteobacteria;__Alphaproteobacteria;__Rhizobiales;__Brucellaceae;__g	8.43E-05	6.98E-05	0	8.06E-05	0	0.000220881	0	8.52E-05	0	7.30E-05	0.000122078	0	0	0	6.76E-05	0	0	0.000277277	0	0	6.09E-05	0	0	6.36E-05	0	9.06E-05	0	0.000189143	6.97E-05	0.000143349	8.36E-05	8.75E-05	0.000200441	0	0	9.45E-05	0.000478796	0.000434091	0.000255676	6.03E-05	0	0	0.000218007	6.77E-05	0.001219512	0.000155231	0.000303076	0.000496833	0
Bacteria;__Proteobacteria;__Alphaproteobacteria;__Rhizobiales;__F0723;__g	0	0	0	0	0	0	0	0	0	0	0	0	0	0	0	0	0	0	0	0	0	0	0	0	0	0	0	0	0	4.78E-05	0	0	0	0	0	0	0	0	0	0	0	0	0	0	0	0	0	0	0
Bacteria;__Proteobacteria;__Alphaproteobacteria;__Rhizobiales;__Family_Incertae_Sedis;__Bauldia	0	0	0	0	0	0	0	0	0	0	0	0	0	0	0	0	0	0	0	0	0	0	0	0	0	0	0	0	0	0	8.36E-05	0	0	0	0	0	0	0	0	0	0	0	0	0	0	0	0	0	0
Bacteria;__Proteobacteria;__Alphaproteobacteria;__Rhizobiales;__Hyphomicrobiaceae;Other	0	0	0	0	0	0	0	0	0	0	0	0	0	0	0	0	0	0	0	0	0	0	0	0	0	0	0	0	0.000278726	4.78E-05	8.36E-05	0	0	0	0	0	6.84E-05	0	0.000153406	6.03E-05	0	0	0	0	0	0.000465694	0.000151538	0	0
Bacteria;__Proteobacteria;__Alphaproteobacteria;__Rhizobiales;__Hyphomicrobiaceae;__Devosia	0	0	0	0	0	0	0	0	0	0	0	0	0	0	0	0	0	0	0	0	0	0	0	0	0	0	0	0	0	0	0	0	0	0	0	0	0	0	0.00010227	0	0	0	0	0	0	0	0	0	0
Bacteria;__Proteobacteria;__Alphaproteobacteria;__Rhizobiales;__Hyphomicrobiaceae;__Filomicrobium	0	0	0	0	0	0	0	0	0	0	0	0	0	0	0	0	0	0	0	0	0	0	0	6.36E-05	0	0	0	0	6.97E-05	9.56E-05	0.000167238	0.000175085	0	9.38E-05	0	0	0.000136799	0	0.000204541	6.03E-05	0	0	0	0	0.000243902	0.000465694	0.000151538	0	0
Bacteria;__Proteobacteria;__Alphaproteobacteria;__Rhizobiales;__KF-JG30-B3;__g	0	0	0	0	0	0	0	0	0	0	0	0	0	0	0	0	0	0	0	0	0	0	0	0	0	0	0	0	0	4.78E-05	8.36E-05	0	0	0	0	0	0	0	0	0	0	0	0	0	0	0	0	0	0
Bacteria;__Proteobacteria;__Alphaproteobacteria;__Rhizobiales;__Methylobacteriaceae;__Methylobacterium	0	0	0	0	0	0	0	0	0	0	6.10E-05	0	0	0	0	0	0	0	0	0	0	0	0	0	0	0	0	0	6.97E-05	9.56E-05	0	0	0	0	0	0	6.84E-05	0.000144697	0.00010227	0	0	0	0	0	0	0.000155231	0	0	0
Bacteria;__Proteobacteria;__Alphaproteobacteria;__Rhizobiales;__Methylocystaceae;__g	0	0	0	0	0	0	0	0	0	0	0	0	0	0	0	0	0	0	0	0	0	0	0	0	0	0	0	0	0	0	0	0	0	0	0	0	0	0	0.00010227	0	0	0	0	0	0	0	7.58E-05	0	0
Bacteria;__Proteobacteria;__Alphaproteobacteria;__Rhizobiales;__Phyllobacteriaceae;Other	0	0	0	0	0	0	0	0	0	0	0	0	0	0	0	0	0	0	0	0	0	0	0	0	0	0	0	0	0	4.78E-05	0	0	0	0	0	0	0	0	0	0	0	0	0	0	0	0	0	0	0
Bacteria;__Proteobacteria;__Alphaproteobacteria;__Rhizobiales;__Phyllobacteriaceae;__Ahrensia	0	0	0	0	0	0	0	0	0	0	0	0	0	0	0	0	0	0	0	0	0	0	0	0	0	0	0	0	0.000766497	0.000621177	0.001588762	0.000787884	0	0	0	0	0.000820793	0.000434091	0.00138065	0.000905087	0	0	0	0	0.001463415	0.001397082	0.000530383	0.002111539	0
Bacteria;__Proteobacteria;__Alphaproteobacteria;__Rhizobiales;__Phyllobacteriaceae;__Cohaesibacter	0	0	0	0	0	0	0	0	0	0	0	0	0	0	0	0	0	0	0	0	0	0	0	0	0	0	0	0	0	4.78E-05	0.000167238	0	0	0	0	0	6.84E-05	0	0	6.03E-05	0	0	0	0	0	0.000310463	0	0	0
Bacteria;__Proteobacteria;__Alphaproteobacteria;__Rhizobiales;__Phyllobacteriaceae;__Hoeflea	0	0	0	0	0	0	0	0	0	0	0	0	0	0	0	0	0	0	0	0	0	0	0	0	0	0	0	0	0	9.56E-05	0.000250857	0	0	0	0	0	6.84E-05	0	0.000204541	0	0	0	0	0	0.000243902	0	0	0.000124208	0
Bacteria;__Proteobacteria;__Alphaproteobacteria;__Rhizobiales;__Phyllobacteriaceae;__Nitratireductor	0	0	0	0	0	0	0	0	0	0	0	0	0	0	0	0	0	0	0	0	0	0	0	0	0	0	0	0	0	9.56E-05	0.000585333	0.000262628	0	0	0	0	0.000273598	0.000144697	0.000255676	0.000181017	0	0	0	0	0.000243902	0.000310463	0	0.000248416	0
Bacteria;__Proteobacteria;__Alphaproteobacteria;__Rhizobiales;__Phyllobacteriaceae;__Phyllobacterium	0	0	6.47E-05	0	0	0	0	0	0	0	0	0	0	0	0	0	0	0	0	0	0	0	0	0	0	0	0	0	0	4.78E-05	0	0	0	0	0	0	0	0	5.11E-05	0	0	0	0	0	0	0	0	0.000124208	0
Bacteria;__Proteobacteria;__Alphaproteobacteria;__Rhizobiales;__Phyllobacteriaceae;__g	0	0	0	0	0	0	0	0	0	0	0	0	0	0	0	0	0	0	0	0	0	0	0	0	0	0	0	0	6.97E-05	4.78E-05	0.000501714	8.75E-05	0	0	0	0	0.000136799	0.000144697	0.000255676	0.000120678	0	0	0	0	0	0.000155231	7.58E-05	0.000248416	0
Bacteria;__Proteobacteria;__Alphaproteobacteria;__Rhizobiales;__Rhizobiaceae;Other	0	0	0	0	0	0	0	0	0	0	0	0	0	0	0	0	0	0	0	0	0	0	0	0	0	0	0	0	0	0	0	0	0	0	0	0	0	0.000144697	0	0	0	0	0	0	0	0	0	0	0
Bacteria;__Proteobacteria;__Alphaproteobacteria;__Rhizobiales;__Rhizobiaceae;__Rhizobium	0	0	0	0	0	0	0	0	0	0	0	0	0	0	0	0	0	0	0	0	0	0	0	0	0	0	0	0	0	0	0	0	0	0	0	0	0	0	0	0	0	0	0	0	0	0	0	0	0
Bacteria;__Proteobacteria;__Alphaproteobacteria;__Rhizobiales;__Rhizobiaceae;__Shinella	0	0	0	0	0	0	0	0	0	0	0	0	0	0	0	0	0	0	0	0	0	0	0	0	0	0	7.28E-05	0	0	0	0	0	0	0	0	0	0	0	0	0	0	0	0	0	0	0	0	0.000124208	0
Bacteria;__Proteobacteria;__Alphaproteobacteria;__Rhizobiales;__Rhodobiaceae;__Afifella	0	0	0	0	0	0	0	0	0	0	0	0	0	0	0	0	0	0	0	0	0	0	0	0	0	0	0	0	0	0	8.36E-05	0	0	0	0	0	0	0	5.11E-05	0	0	0	0	0	0	0.000155231	0	0	0
Bacteria;__Proteobacteria;__Alphaproteobacteria;__Rhizobiales;__Rhodobiaceae;__Anderseniella	0	0	0	0	0	0	0	0	0	0	0	0	0	0	0	0	0	0	0	0	0	0	0	0	0	0	0	0	0.000348408	4.78E-05	8.36E-05	0	0	0	0	0	0.000136799	0.000144697	0.000306811	6.03E-05	0	0	0	0	0.000487805	0.000465694	0.000151538	0	0
Bacteria;__Proteobacteria;__Alphaproteobacteria;__Rhizobiales;__Rhodobiaceae;__Parvibaculum	0	0	0	0	0	0	0	0	0	0	0	0	0	0	0	0	0	0	0	0	0	0	0	0	0	0	0	0	0	0	8.36E-05	0	0	0	0	0	0	0	0.00010227	0	0	0	0	0	0	0	0	0	0
Bacteria;__Proteobacteria;__Alphaproteobacteria;__Rhizobiales;__Rhodobiaceae;__Rhodobium	0	0	0	0	0	0	0	0	0	0	0	0	0	0	0	0	0	0	0	0	0	0	0	0	0	0	0	0	6.97E-05	4.78E-05	0.000167238	0	0	0	0	0	6.84E-05	0	0.000204541	6.03E-05	0	0	0	0	0.000487805	0.000310463	7.58E-05	0	0
Bacteria;__Proteobacteria;__Alphaproteobacteria;__Rhizobiales;__Xanthobacteraceae;__Xanthobacter	0	0	0	0	0	0	0	0	0	0	0	0	0	0	0	0	0	0	0	0	0	0	0	0	0	0	0	0	0.000139363	0	0	0	0	0	0	0	0	0	0	0	0	0	0	0	0	0	0	0	0
Bacteria;__Proteobacteria;__Alphaproteobacteria;__Rhizobiales;__uncultured;__g	0	0	0	0	0	0	0	0	0	0	0	0	0	0	0	0	0	0	0	0	0	0	0	0	0	0	0	0	6.97E-05	4.78E-05	8.36E-05	0	0	0	0	0	0.000136799	0	0.000153406	6.03E-05	0	0	0	0	0	0	0	0.000124208	0
Bacteria;__Proteobacteria;__Alphaproteobacteria;__Rhodobacterales;__Rhodobacteraceae;Other	0	0	0	0	0	0	0	0	0	0	0	0	0	0	0	0	0	0	0	0	0	0	0	0	0	0	0	0	0.003205352	0.001720183	0.003679237	0.001925939	0	0	0	0	0.002051984	0.000578787	0.003528329	0.001749834	0	0	0	0	0.003902439	0.00357032	0.001439612	0.004347286	0
Bacteria;__Proteobacteria;__Alphaproteobacteria;__Rhodobacterales;__Rhodobacteraceae;__Dinoroseobacter	0	0	0	0	0	0	0	0	0	0	0	0	0	0	0	0	0	0	0	0	0	0	0	0	0	0	0	0	0	4.78E-05	0	0	0	0	0	0	0	0	5.11E-05	0	0	0	0	0	0	0	0	0	0
Bacteria;__Proteobacteria;__Alphaproteobacteria;__Rhodobacterales;__Rhodobacteraceae;__Gaetbulicola	0	0	0	0	0	0	0	0	0	0	0	0	0	0	0	0	0	0	0	0	0	0	0	0	0	0	0	0	0.000209045	0.000191131	8.36E-05	8.75E-05	0	0	0	0	0.000136799	0	0.00010227	6.03E-05	0	0	0	0	0.000243902	0.000620925	0	0	0
Bacteria;__Proteobacteria;__Alphaproteobacteria;__Rhodobacterales;__Rhodobacteraceae;__Leisingera	0	0	0	0	0	0	0	0	0	0	0	0	0	0	0	0	0	0	0	0	0	0	8.33E-05	0	0	0	0	0	0	4.78E-05	0	0	0	0	0	0	0	0	0.00010227	0	0	0	0	0	0	0.000310463	0	0	0
Bacteria;__Proteobacteria;__Alphaproteobacteria;__Rhodobacterales;__Rhodobacteraceae;__Marinosulfonomonas	0	0	0	0	0	0	0	0	0	0	0	0	0	0	0	0	0	0	0	0	0	0	0	0	0	0	0	0	6.97E-05	0	0	0	0	0	0	0	0	0	5.11E-05	0	0	0	0	0	0	0	0	0.000124208	0
Bacteria;__Proteobacteria;__Alphaproteobacteria;__Rhodobacterales;__Rhodobacteraceae;__Nautella	0	0	0	0	0	0	0	0	0	0	0	0	0	0	0	0	0	0	0	0	0	0	0	0	0	0	0	0	0	0	0	0	0	0	0	0	0	0	0	0	0	0	0	0	0	0	0	0	0
Bacteria;__Proteobacteria;__Alphaproteobacteria;__Rhodobacterales;__Rhodobacteraceae;__Pacificibacter	0	0	0	0	0	0	0	0	0	0	0	0	0	0	0	0	0	0	0	0	0	0	0	0	0	0	0	0	0	0	0	0	0	0	0	0	0	0	0	0	0	0	0	0	0	0	0	0	0
Bacteria;__Proteobacteria;__Alphaproteobacteria;__Rhodobacterales;__Rhodobacteraceae;__Pannonibacter	0	0	0	0	0	0	0	0.000170358	0	0	0	0	0	0	0	0	0	0	0	0	0	0	0	0	0	0	0	0	0	0.000143349	0	8.75E-05	0	0	0	0	6.84E-05	0.000144697	0.000153406	0.000301696	0	0	0.000109004	0	0	0.000310463	0	0.000124208	0
Bacteria;__Proteobacteria;__Alphaproteobacteria;__Rhodobacterales;__Rhodobacteraceae;__Paracoccus	0	0	0	0	0	0	0	0	0	0	0	0	0	0	0	0	0	0	0	0	0	0	0	0	0	0	0	9.46E-05	6.97E-05	4.78E-05	0.000418095	8.75E-05	0	0	0	0	0.000136799	0	0	0	0	0	0	0	0.000243902	0	7.58E-05	0.000248416	0
Bacteria;__Proteobacteria;__Alphaproteobacteria;__Rhodobacterales;__Rhodobacteraceae;__Pseudoruegeria	0	0	0	0	0	0	0	0	0	0	0	0	0	0	0	0	0	0	0	0	0	0	0	0	0	0	0	0	0	0	8.36E-05	0	0	0	0	0	6.84E-05	0	0.00010227	0	0	0	0	0	0	0	0	0	0
Bacteria;__Proteobacteria;__Alphaproteobacteria;__Rhodobacterales;__Rhodobacteraceae;__Rhodothalassium	0	0	0	0	0	0	0	0	0	0	6.10E-05	0	0	0	6.76E-05	0	0	0	0	0	6.09E-05	0	0	0	0	0	0	0	0	0	0	0	0	0	0	0	0	0	0	0	0	0	0	6.77E-05	0	0	0	0	0
Bacteria;__Proteobacteria;__Alphaproteobacteria;__Rhodobacterales;__Rhodobacteraceae;__Rhodovulum	0	0	0	0	0	0	0	0	0	0	0	0	0	0	0	0	0	0	0	0	0	0	0	0	0	0	0	0	0	0	0.000167238	0	0	0	0	0	6.84E-05	0	5.11E-05	6.03E-05	0	0	0	0	0	0.000155231	7.58E-05	0	0
Bacteria;__Proteobacteria;__Alphaproteobacteria;__Rhodobacterales;__Rhodobacteraceae;__Roseobacter_clade_CHAB-I-5_lineage	0	0	0	0	0	0	0	0	0	0	0	0	0	0	0	0	0	0	0	0	0	0	0	0	0	0	0	0	0	9.56E-05	0	8.75E-05	0	0	0	0	0	0	5.11E-05	0	0	0	0	0	0	0	0	0	0
Bacteria;__Proteobacteria;__Alphaproteobacteria;__Rhodobacterales;__Rhodobacteraceae;__Roseobacter_clade_NAC11-7_lineage	0	0	0	0	0	0	0	0	0	0	0	0	0	0	0	0	0	0	0	0	0	0	0	0	0	0	0	0	6.97E-05	0	0	0	0	0	0	0	6.84E-05	0	0	0	0	0	0	0	0.000243902	0	0	0	0
Bacteria;__Proteobacteria;__Alphaproteobacteria;__Rhodobacterales;__Rhodobacteraceae;__Roseovarius	0	0	0	0	0	0	0	0	0	0	0	0	0	0	0	0	0	0	0	0	0	0	0	0	0	0	0	0	0	0	0	0	0	0	0	0	0	0	0	0	0	0	0	0	0	0	0	0	0
Bacteria;__Proteobacteria;__Alphaproteobacteria;__Rhodobacterales;__Rhodobacteraceae;__Ruegeria	0	0	0	0	0	0	0	0	0	0	0	0	0	0	0	0	0	0	0	0	0	0	0	0	0	0	0	0	0	9.56E-05	0.000250857	0	0	0	0	0	6.84E-05	0.000144697	0.00010227	0	0	0	0	0	0	0.000310463	0	0	0
Bacteria;__Proteobacteria;__Alphaproteobacteria;__Rhodobacterales;__Rhodobacteraceae;__Shimia	0	0	0	0	0	0	0	0	0	0	0	0	0	0	0	0	0	0	0	0	0	0	0	0	0	0	0	0	0	0	0	0	0	0	0	0	6.84E-05	0	0	0	0	0	0	0	0	0.000155231	7.58E-05	0	0
Bacteria;__Proteobacteria;__Alphaproteobacteria;__Rhodobacterales;__Rhodobacteraceae;__Thalassobius	0	0	0	0	0	0	0	0	0	0	0	0	0	0	0	0	0	0	0	0	0	0	0	0	0	0	0	0	0	0	0	0	0	0	0	0	0	0	5.11E-05	0.000120678	0	0	0	0	0	0	0	0	0
Bacteria;__Proteobacteria;__Alphaproteobacteria;__Rhodobacterales;__Rhodobacteraceae;__Thioclava	0	0	0	0	0	0	0	0	0	0	0	0	0	0	0	0	0	0	0	0	0	0	0	0	0	0	0	0	0	0	0.000167238	0	0	0	0	0	0	0	5.11E-05	0	0	0	0	0	0.000487805	0	0	0	0
Bacteria;__Proteobacteria;__Alphaproteobacteria;__Rhodobacterales;__Rhodobacteraceae;__Wenxinia	0	0	0	0	0	0	0	0	0	0	0	0	0	0	0	0	0	0	0	0	0	0	0	0	0	0	0	0	0	0.000143349	0.000250857	0	0	0	0	0	0	0	0.00010227	0	0	0	0	0	0.000243902	0.000155231	7.58E-05	0.000372625	0
Bacteria;__Proteobacteria;__Alphaproteobacteria;__Rhodobacterales;__Rhodobacteraceae;__g	0	0	0	0	0	0	0	0	0	0	0	0	0	0	0	0	0	0	0	0	0	0	0	0	0	0	0	0	6.97E-05	4.78E-05	0	8.75E-05	0	0	0	0	6.84E-05	0	5.11E-05	6.03E-05	0	0	0	0	0.000243902	0	0	0.000124208	0
Bacteria;__Proteobacteria;__Alphaproteobacteria;__Rhodospirillales;Other;Other	0	0	0	0	0	0	0	0	0	0	0	0	0	0	0	0	0	0	0	0	0	0	0	0	0	0	0	0	0	0	0.000167238	0.000175085	0	0	0	0	0.000136799	0	0.000204541	0.000120678	0	0	0	0	0	0.000155231	0.000151538	0.000124208	0
Bacteria;__Proteobacteria;__Alphaproteobacteria;__Rhodospirillales;__MSB-1E8;__g	0	0	0	0	0	0	0	0	0	0	0	0	0	0	0	0	0	0	0	0	0	0	0	0	0	0	0	0	0.000139363	0	0.000167238	0.000262628	0	0	0	0	0	0	5.11E-05	6.03E-05	0	0	0	0	0.000243902	0.000465694	0	0.000124208	0
Bacteria;__Proteobacteria;__Alphaproteobacteria;__Rhodospirillales;__Rhodospirillaceae;Other	0	0	0	0	0	0	0	0	0	0	0	0	0	0	0	0	0	0	0	0	0	0	0	0	0	0	0	0	0.000975542	0.000573394	0.001923238	0.000175085	0	0	0	0	0.000752394	0.000723484	0.001482921	0.00066373	0	0	0	0	0.001707317	0.002018007	0.000909229	0.001117874	0
Bacteria;__Proteobacteria;__Alphaproteobacteria;__Rhodospirillales;__Rhodospirillaceae;__AEGEAN-169_marine_group	0	0	0	0	0	0	0	0	0	0	0	0	0	0	0	0	0	0	0	0	0	0	0	0	0	0	0	0	6.97E-05	0	0.000167238	0	0	0	0	0	0.000205198	0	5.11E-05	0	0	0	0	0	0.000243902	0.000155231	7.58E-05	0.000248416	0
Bacteria;__Proteobacteria;__Alphaproteobacteria;__Rhodospirillales;__Rhodospirillaceae;__Defluviicoccus	0	0	0	0	0	0	0	0	0	0	0	0	0	0	0	0	0	0	0	0	0	0	0	0	0	0	0	0	0.000418089	0.000382263	0.000919809	0.000262628	0	0	0	0	0.000547196	0.000144697	0.000562487	0.000241356	0	0	0	0	0.000731707	0.000931388	0.000681922	0.00136629	0
Bacteria;__Proteobacteria;__Alphaproteobacteria;__Rhodospirillales;__Rhodospirillaceae;__Elstera	0	0	0	0	0	0	0	0	0	0	0	0	0	0	0	0	0	0	0	0	0	0	0	0	0	0	0	0	0	0	0	0	0	0	0	0	0	0	0	0	0	0	0	0	0.000243902	0	0	0	0
Bacteria;__Proteobacteria;__Alphaproteobacteria;__Rhodospirillales;__Rhodospirillaceae;__Pelagibius	0	0	0	0	0	0	0	0	0	0	0	0	0	0	0	0	0	0	0	0	0	0	0	0	0	0	0	0	0.000487771	0.000525612	0.000752571	0.000612799	0	0	0	0	0.000820793	0.000144697	0.001022704	0.000422374	0	0	0	0	0.000487805	0.000931388	0.000606152	0.000993665	0
Bacteria;__Proteobacteria;__Alphaproteobacteria;__Rhodospirillales;__Rhodospirillaceae;__Skermanella	0	0	0	0	0	0	0	0	0	0	0	0	0	0	0	0	0	0	0	0	0	0	0	0	0	0	0	0	0	0	0	0	0	0	0	0	0	0	0	0	0	0	0	0	0	0	0	0	0
Bacteria;__Proteobacteria;__Alphaproteobacteria;__Rhodospirillales;__Rhodospirillaceae;__Thalassospira	8.43E-05	0.000209336	6.47E-05	0.000241916	0.0002473	0.000220881	7.91E-05	0.000255537	0	7.30E-05	0.000244156	0	0.000119818	0.000289603	0.000135272	0.000170314	0	0	0	0	6.09E-05	0	0.000166611	0	0.000352858	0	0.001382925	0.000378286	0.000975542	0.001815749	0.001170666	0.000175085	0.003607937	0.001970166	0.000818139	0.000661626	0.001436389	0.001012878	0.000920434	0.005732215	0	0.000583431	0.000109004	6.77E-05	0.006585366	0.001862776	0.000303076	0.00136629	0.001098682
Bacteria;__Proteobacteria;__Alphaproteobacteria;__Rhodospirillales;__Rhodospirillaceae;__Tistlia	0	0	0	0	0	0	0	0	0	0	0	0	0	0	0	0	0	0	0	0	0	0	0	0	0	0	0	0	0	0	8.36E-05	0	0	0	0	0	0	0	0	0	0	0	0	0	0	0	0	0	0
Bacteria;__Proteobacteria;__Alphaproteobacteria;__Rhodospirillales;__Rhodospirillaceae;__g	0	0	0	0	0	0	0	0	0	0	0	0	0	0	0	0	0	0	0	0	0	0	0	0	0	0	0	0	0.001672357	0.001051223	0.002759428	0.001575768	0	0	0	0	0.001504788	0.001012878	0.002914706	0.001568817	0	0	0	0	0.003658537	0.003104626	0.000681922	0.002608372	0
Bacteria;__Proteobacteria;__Alphaproteobacteria;__Rickettsiales;Other;Other	0	0	0	0	0	0	0	0	0	0	0	0	0	0	0	0	0	0	0	0	0	0	0	0	0	0	0	0	0	0	0	0	0	0	0	0	0	0.000144697	0	0	0	0	0	0	0	0.000155231	0	0	0
Bacteria;__Proteobacteria;__Alphaproteobacteria;__Rickettsiales;__Anaplasmataceae;Other	0	0	0	0	0	0	0	0	0	0	0	0	0	0	0	0	0	0	0	0	0	0	0	0	0	0	0	0	0.000209045	9.56E-05	0.000334476	0	0	0	0	0	6.84E-05	0.000144697	0.000153406	0.000301696	0	0	0	0	0.000243902	0.000310463	7.58E-05	0.000124208	0
Bacteria;__Proteobacteria;__Alphaproteobacteria;__Rickettsiales;__EF100-94H03;__g	0	0	0	0	0	0	0	0	0	0	0	0	0	0	0	0	0	0	0	0	0	0	0	0	0	0	0	0	0	4.78E-05	8.36E-05	0	0	0	0	0	0	0	0.00010227	6.03E-05	0	0	0	0	0	0.000155231	0	0	0
Bacteria;__Proteobacteria;__Alphaproteobacteria;__Rickettsiales;__Ho(lab);__g	0	0	0	0	0	0	0	0	0	0	0	0	0	0	0	0	0	0	0	0	0	0	0	0	0	0	0	0	0	0	8.36E-05	0	0	0	0	0	0	0	0	0	0	0	0	0	0	0	0	0	0
Bacteria;__Proteobacteria;__Alphaproteobacteria;__Rickettsiales;__Holosporaceae;__Holospora	0	0	0	0	0	0	0	0	0	0	0	0	0	0	0	0	0	0	0	0	0	0	0	0	0	0	0	0	0	0	8.36E-05	0	0	0	0	0	6.84E-05	0.000144697	5.11E-05	6.03E-05	0	0	0	0	0	0.000155231	7.58E-05	0	0
Bacteria;__Proteobacteria;__Alphaproteobacteria;__Rickettsiales;__LWSR-14;__g	0	0	0	0	0	0	0	0	0	0	0	0	0	0	0	0	0	0	0	0	0	0	0	0	0	0	0	0	0	0	0	0	0	0	0	0	0	0	0	0	0	0	0	0	0	0	0	0	0
Bacteria;__Proteobacteria;__Alphaproteobacteria;__Rickettsiales;__Rickettsiaceae;__Rickettsia	0	0	0	0	0	0	0	0	0	0	0	0	0	0	0	0	0	0	0	0	0	0	0	0	0	0	0	0	0	0	8.36E-05	0	0	0	0	0	0	0	0	6.03E-05	0	0	0	0	0	0	0	0	0
Bacteria;__Proteobacteria;__Alphaproteobacteria;__Rickettsiales;__Rickettsiaceae;__g	0	0	0	0	0	0	0	0	0	0	0	0	0	0	0	0	0	0	0	0	0	0	0	0	0	0	0	0	0	0	8.36E-05	8.75E-05	0	0	0	0	0	0	0	0	0	0	0	0	0	0	0	0	0
Bacteria;__Proteobacteria;__Alphaproteobacteria;__Rickettsiales;__S25-593;__g	0	0	0	0	0	0	0	0	0	0	0	0	0	0	0	0	0	0	0	0	0	0	0	0	0	0	0	0	6.97E-05	0	0	0	0	0	0	0	0	0	0	0	0	0	0	0	0	0	7.58E-05	0	0
Bacteria;__Proteobacteria;__Alphaproteobacteria;__Rickettsiales;__SAR116_clade;__g	0	0	0	0	0	0	0	0	0	0	0	0	0	0	0	0	0	0	0	0	0	0	0	0	0	0	0	0	0	0	0	0	0	0	0	0	0	0	5.11E-05	0	0	0	0	0	0	0.000155231	0	0	0
Bacteria;__Proteobacteria;__Alphaproteobacteria;__Rickettsiales;__SM2D12;__g	0	0	0	0	0	0	0	0	0	0	0	0	0	0	0	0	0	0	0	0	0	0	0	0	0	0	0	0	6.97E-05	0	0.000167238	0	0	0	0	0	0	0.000144697	0	0	0	0	0	0	0.000243902	0	7.58E-05	0	0
Bacteria;__Proteobacteria;__Alphaproteobacteria;__Rickettsiales;__TK34;__g	0	0	0	0	0	0	0	0	0	0	0	0	0	0	0	0	0	0	0	0	0	0	0	0	0	0	0	0	6.97E-05	4.78E-05	0.000167238	0	0	0	0	0	6.84E-05	0.000144697	5.11E-05	0.000120678	0	0	0	0	0	0	7.58E-05	0.000124208	0
Bacteria;__Proteobacteria;__Alphaproteobacteria;__Rickettsiales;__uncultured;__g	0	0	0	0	0	0	0	0	0	0	0	0	0	0	0	0	0	0	0	0	0	0	0	0	0	0	0	0	6.97E-05	0	0	0	0	0	0	0	0	0	0	6.03E-05	0	0	0	0	0	0	0	0	0
Bacteria;__Proteobacteria;__Alphaproteobacteria;__S26-47;__f;__g	0	0	0	0	0	0	0	0	0	0	0	0	0	0	0	0	0	0	0	0	0	0	0	0	0	0	0	0	6.97E-05	9.56E-05	0	0	0	0	0	0	0	0.000144697	0.000153406	6.03E-05	0	0	0	0	0	0.000155231	0	0.000124208	0
Bacteria;__Proteobacteria;__Alphaproteobacteria;__SAR11_clade;Other;Other	0	0	0	0	0	0	0	0	0	0	0	0	0	0	0	0	0	0	0	0	0	0	0	0	0	0	0	0	0	4.78E-05	0	8.75E-05	0	0	0	0	0	0	5.11E-05	0	0	0	0	0	0	0	7.58E-05	0	0
Bacteria;__Proteobacteria;__Alphaproteobacteria;__SAR11_clade;__Chesapeake-Delaware_Bay;__g	0	0	0	0	0	0	0	0	0	0	0	0	0	0	0	0	0	0	0	0	0	0	0	0	0	0	0	0	6.97E-05	0	0.000167238	0	0	9.38E-05	0	0	0	0	0	6.03E-05	0	0	0	0	0	0.000155231	7.58E-05	0	0
Bacteria;__Proteobacteria;__Alphaproteobacteria;__SAR11_clade;__Surface_1;Other	0	0	0	0	0	0	0	0	0	0	0	0	0	0	0	0	0	0	0	0	0	0	0	0	0	0	0	0	0	4.78E-05	0	8.75E-05	0	0	0	0	0	0	5.11E-05	0	0	0	0	0	0	0.000155231	0	0	0
Bacteria;__Proteobacteria;__Alphaproteobacteria;__SAR11_clade;__Surface_1;__Candidatus_Pelagibacter	0	0	0	0	0	0	0	0	0	0	0	0	0	0	0	0	0	0	0	0	0	0	0	0	0	0	0	0	0.001045223	0.000286697	0.00083619	0.000262628	0	0	0	0	0.000478796	0.000434091	0.000715893	0.000543052	0	0	0	0	0.000487805	0.000776156	0.000606152	0.000124208	0
Bacteria;__Proteobacteria;__Alphaproteobacteria;__SAR11_clade;__Surface_1;__g	0	0	0	0	0	0	0	0	0	0	0	0	0	0	0	0	0	0	0	0	0	0	0	0	0	0	0	0	0	0	0	0	0	0	0	0	0	0	0	0	0	0	0	0	0	0	0.000151538	0	0
Bacteria;__Proteobacteria;__Alphaproteobacteria;__SAR11_clade;__Surface_2;__g	0	0	0	0	0	0	0	0	0	0	0	0	0	0	0	0	0	0	0	0	0	0	0	0	0	0	0	0	0.001045223	0.000477829	0.000919809	0.000787884	0	0	0	0	0.001504788	0.000144697	0.001482921	0.000965426	0	0	0	0	0.000487805	0.001552313	0.00083346	0.001117874	0
Bacteria;__Proteobacteria;__Alphaproteobacteria;__SAR11_clade;__Surface_3;__g	0	0	0	0	0	0	0	0	0	0	0	0	0	0	0	0	0	0	0	0	0	0	0	0	0	0	0	0	0	0	0	0	0	0	0	0	0	0	0	6.03E-05	0	0	0	0	0	0	0	0	0
Bacteria;__Proteobacteria;__Alphaproteobacteria;__SB1-18;__f;__g	0	0	0	0	0	0	0	0	0	7.30E-05	0	0	0	0	0	0	0	0	0	0	0	0	0	0	0	0	0	0	0.000139363	4.78E-05	0	0	0	0	0	0	0	0	0.000204541	0.000241356	0	0	0	0	0	0	7.58E-05	0	0
Bacteria;__Proteobacteria;__Alphaproteobacteria;__Sneathiellales;__Sneathiellaceae;__Sneathiella	0	0	0	0	0	0	0	0	0	0	0	0	0	0	0	0	0	0	0	0	0	0	0	0	0	0	0	0	0	0	0	8.75E-05	0	0	0	0	0	0	5.11E-05	0	0	0	0	0	0	0	7.58E-05	0	0
Bacteria;__Proteobacteria;__Alphaproteobacteria;__Sphingomonadales;Other;Other	0	0	0	0	8.24E-05	0	0	0	0	0.0001459	0	0	0	0	6.76E-05	0	0	0	0	0	0	0	0	0	0	0	0	0	0.000278726	0.000191131	0.000250857	0	0	0	0.000116877	0	0.000410397	0.000144697	0.000357946	6.03E-05	0	0	0	0	0.000487805	0.000465694	0.000151538	0.000621041	0
Bacteria;__Proteobacteria;__Alphaproteobacteria;__Sphingomonadales;__Erythrobacteraceae;__Erythrobacter	0	0	0	0	0	0	0	0	0	0	0	0	0	0	0	0	0	0	0	0	0	0	0	0	0	0	0	0	0.000836179	0.000860092	0.001337905	0.000437713	0	0	0	0	0.001162791	0.000578787	0.001482921	0.000844747	0	0	0	0	0.001707317	0.001707544	0.000378845	0.001242082	0
Bacteria;__Proteobacteria;__Alphaproteobacteria;__Sphingomonadales;__Family_Incertae_Sedis;__Kiloniella	0	0	0	0	0	0	0	0	0	0	0	0	0	0	0	0	0	0	0	0	0	0	0	0	0	0	0	0	0	0	8.36E-05	0	0	0	0	0	0.000136799	0	0	0	0	0	0	0	0	0	0	0	0
Bacteria;__Proteobacteria;__Alphaproteobacteria;__Sphingomonadales;__Sphingomonadaceae;Other	0	0	0	0	0	0	0	0	0	0	0	0	0	0	0	0	0	0	0	0	0	0	0	0	0	0	0	0	0	0	0	8.75E-05	0	0	0	0	0	0	0	0	0	0	0	0	0	0	0	0	0
Bacteria;__Proteobacteria;__Alphaproteobacteria;__Sphingomonadales;__Sphingomonadaceae;__Novosphingobium	0	0	0	0	0	0	0	0	0	0	0	0	0	0	0	0	0	0	0	0	0	6.79E-05	0	0	0	0	0	0	6.97E-05	9.56E-05	0	8.75E-05	0	0	0	0	0	0	0.00010227	0	0	0	0	0	0	0.000155231	0	0.000124208	0
Bacteria;__Proteobacteria;__Alphaproteobacteria;__Sphingomonadales;__Sphingomonadaceae;__Sphingobium	0	0	0	0	0	0	0	0	0	0	0	0	0	0	0	0	0	0	0	0	0	0	0	0	0	0	0	0	6.97E-05	0	0	8.75E-05	0	0	0	0	0	0	0	0	0	0	0	0	0	0	0	0	0
Bacteria;__Proteobacteria;__Alphaproteobacteria;__Sphingomonadales;__Sphingomonadaceae;__Sphingomonas	0	0	0	0	0	0	0	0	0	0	0	0	0	0	0	0	0	0	0	0	0	0	0	0	0	0	0	0	6.97E-05	0	0.000167238	0	0	0	0	0	6.84E-05	0	0.00010227	6.03E-05	0	0	0	0	0	0.000310463	0	0.000124208	0
Bacteria;__Proteobacteria;__Alphaproteobacteria;__Sphingomonadales;__Sphingomonadaceae;__Sphingopyxis	0	0	0	0	0	0	0	0	0	0	0	0	0	0	0	0	0	0	0	0	0	0	0	0	0	0	0	0	0	9.56E-05	0	0	0	0	0	0	0	0	0	0	0	0	0	0	0	0	0	0	0
Bacteria;__Proteobacteria;__Alphaproteobacteria;__Sphingomonadales;__f;__g	0	0	0	0	0	0	0	0	0	0	0	0	0	0	0	0	0	0	0	0	0	0	0	0	0	0	0	0	0	0	0	0	0	0	0	0	0	0	5.11E-05	0	0	0	0	0	0	0.000155231	0	0	0
Bacteria;__Proteobacteria;__Betaproteobacteria;Other;Other;Other	0	0	0	0	0	0	0	0	0	0	0	0	0	0	0	0	0	0	0	0	0	0	0	0	0	0	0	0	0	0	0	0	0	0	0	0	0.000136799	0	5.11E-05	0	0	0	0	0	0	0	0	0	0
Bacteria;__Proteobacteria;__Betaproteobacteria;__Burkholderiales;__Alcaligenaceae;__Bordetella	0	0	0	0	0	0	0	0	0	0	0	0	0	0	6.76E-05	0	0	0	0	0	0	0	0	0	0	0	0	0	6.97E-05	0	0	0	0	0	0	0	0	0	0	0	0	0	0	0	0	0	0	0	0
Bacteria;__Proteobacteria;__Betaproteobacteria;__Burkholderiales;__Alcaligenaceae;__Parasutterella	0.004971352	0.014165097	0.004399301	0.007580034	0.009314978	0.008246208	0.003481839	0.016183986	0.040158789	0.010796615	0.006592199	0.008224705	0.015696142	0.028574187	0.008657423	0.007153198	0.013574661	0.00582282	0.006346578	0.002305919	0.006392305	0.004144303	0.002165945	0.003561435	0.007762879	0.008698804	0.008370333	0.008795158	0.020207651	0.013952599	0.007692951	0.019872188	0.00200441	0.002720706	0.003740065	0.002079395	0.000205198	0.000144697	0	0.000241356	0.008498584	0.006417736	0.013080445	0.005821037	0.008780488	0.002483701	0.039399909	0.028816296	0.001997603
Bacteria;__Proteobacteria;__Betaproteobacteria;__Burkholderiales;__Burkholderiaceae;__Limnobacter	0	0	0	0	0	0	0	0	0	0	0	0	0	0	0	0	0	0	0	0	0	0	0	0	0	0	0	0	6.97E-05	4.78E-05	0.000167238	0	0	0	0	0	6.84E-05	0	0.00010227	0.000120678	0	0	0	0	0	0.000310463	7.58E-05	0.000372625	0
Bacteria;__Proteobacteria;__Betaproteobacteria;__Burkholderiales;__Burkholderiaceae;__Pandoraea	0	0	0	0	0	0	0	0	9.23E-05	0	0	0	0	0	0	0	0	0	0	0	0	0	0	6.36E-05	0	0	7.28E-05	9.46E-05	0	0	0	0	0.000200441	0	0	0	0	0	0	0	0	0	0	0	0	0	0	0	0
Bacteria;__Proteobacteria;__Betaproteobacteria;__Burkholderiales;__Burkholderiaceae;__Ralstonia	0	0	0	0	0	7.36E-05	0	0	0	0	0	0	0	0	0	0	0	0	0	0	0	0	0	0	0	0	0	0	0.000418089	0.000191131	0.000250857	0.000175085	0	0	0	0	0.000205198	0	0.000204541	0.000241356	0	0	0	0	0.000731707	0.000465694	7.58E-05	0.000248416	0
Bacteria;__Proteobacteria;__Betaproteobacteria;__Burkholderiales;__Comamonadaceae;Other	0	0	0	0	0	0	0	0	0	0	0	0	0	0	0	0	0	0	0	0	0	0	0	0	0	0	0	0	6.97E-05	0	0.000167238	0	0	0	0	0	0	0	5.11E-05	0.000120678	0	0	0	0	0	0.000155231	7.58E-05	0	0
Bacteria;__Proteobacteria;__Betaproteobacteria;__Burkholderiales;__Comamonadaceae;__Albidiferax	0	0	0	0	0	0	0	0	0	0	0	0	0	0	0	0	0	0	0	0	0	0	0	0	0	0	0	0	0	0	0	0	0	0	0	0	0	0	5.11E-05	0	0	0	0	0	0	0	0	0	0
Bacteria;__Proteobacteria;__Betaproteobacteria;__Burkholderiales;__Comamonadaceae;__Aquabacterium	0	0	0	0	0	0	0	0	0	0	0	0	0	0	0	0	0	0	0	0	0	0	0	0	0	0	0	0	0	9.56E-05	0	0	0	0	0	0	0	0	0	6.03E-05	0	0	0	0	0	0	0	0	0
Bacteria;__Proteobacteria;__Betaproteobacteria;__Burkholderiales;__Comamonadaceae;__Comamonas	0	0	0	0	0	0	0	0	0	0	0	0	0	0	0	0	0	0	0	0	0	0	0	0	0	0	0	0	0	0	8.36E-05	8.75E-05	0	0	0	0	6.84E-05	0	0	0	0	0	0	0	0.000487805	0	0.000151538	0	0
Bacteria;__Proteobacteria;__Betaproteobacteria;__Burkholderiales;__Comamonadaceae;__Delftia	0	0	6.47E-05	0	0	0	0	0	0	0	0	0	0	0	0	0	0	0	0	0	0	0	0	0	0	0	0.000145571	0	0	0	0	0	0	0	0	0	0	0	5.11E-05	0	0	0	0	0	0	0	0	0	9.99E-05
Bacteria;__Proteobacteria;__Betaproteobacteria;__Burkholderiales;__Comamonadaceae;__Hylemonella_	0	0	0	0	0	0	0	0	0	0	0	0	0	0	0	0	0	0	0	0	0	0	0	0	0	0	0	0	0	0	0	0	0	0	0	0	0	0	5.11E-05	0	0	0	0	0	0	0	0	0	0
Bacteria;__Proteobacteria;__Betaproteobacteria;__Burkholderiales;__Comamonadaceae;__Ottowia	0	0	0	0	0	0	0	0	0	0	0	0	0	0	0	0	0	0	0	0	0	0	0	0	0	0	0	0	0	0	0	0	0	0	0	0	0	0	0	0	0	0	0	0	0	0	7.58E-05	0	0
Bacteria;__Proteobacteria;__Betaproteobacteria;__Burkholderiales;__Oxalobacteraceae;Other	0	0	0	0	0	0	0	0	0	0	0	0	0	0	0	0	0	0	0	0	0	0	0	0	0	0	0	0	0	0	0	0	0	0	0	0	0	0	0	0	0	0	0	0	0	0	0	0.000124208	0
Bacteria;__Proteobacteria;__Betaproteobacteria;__Burkholderiales;__Oxalobacteraceae;__Herbaspirillum	0	0	0	0	0	0	0	0	0	0	0	0	0	0	0	0	0	0	0	0	0	0	0	0	0	0	0	0	0	0	0	0	0	0	0	0	0	0	0	6.03E-05	0	0	0	0	0	0	0	0	0
Bacteria;__Proteobacteria;__Betaproteobacteria;__Burkholderiales;__Oxalobacteraceae;__Massilia	0	0	0	0	0	0.000147254	7.91E-05	0	0	0	0	0	0	0	0	0	0	0	0	0	0	0	0	0	0	0	0	0	0	4.78E-05	8.36E-05	0	0	9.38E-05	0	0	6.84E-05	0	0	0	0	0	0	0	0	0	0	0.000372625	0
Bacteria;__Proteobacteria;__Betaproteobacteria;__Hydrogenophilales;__Hydrogenophilaceae;__Thiobacillus	0	0	0	0	0	0	0	0	0	0	0	0	0	0	0	0	0	0	0	0	0	0	0	0	0	0	0	0	0	0	0	0	0	0	0	0	0	0	0	0	0	0	0	0	0	0	0	0	0
Bacteria;__Proteobacteria;__Betaproteobacteria;__Methylophilales;__Methylophilaceae;__Methylophilus	0	0	0	0	0	0	0	0	0	0	0	0	0	0	0	0	0	0	0	0	0	0	0	0	0	0	0	0	6.97E-05	0	0	0	0	0	0	0	6.84E-05	0	5.11E-05	0.000120678	0	0	0	0	0	0	7.58E-05	0	0
Bacteria;__Proteobacteria;__Betaproteobacteria;__Methylophilales;__Methylophilaceae;__Methylotenera	0	0	0	0	0	7.36E-05	0	0	0	0	6.10E-05	0	0	0	0	0	0	0	0	0	0	0	0	0	0	0	0	0	0	0	0	0	0	0	0	0	0	0	0	0	0	0	0	0	0	0	0	0	9.99E-05
Bacteria;__Proteobacteria;__Betaproteobacteria;__Neisseriales;__Neisseriaceae;Other	0	0	0	0	0	0	0	0	0	0	0	0	0	0	0	0	0	0	0	0	0	0	0	0	0	0	0	0	0	0	0	0	0	0	0	0	0	0	5.11E-05	0	0	0	0	0	0	0	0	0.000124208	0
Bacteria;__Proteobacteria;__Betaproteobacteria;__Neisseriales;__Neisseriaceae;__Stenoxybacter	0	0	0	0	0	0	0	0	0	0	0	0	0	0	0	0	0	0	0	0	0	0	0	0	0	0	0	0	0	0	0	0	0	0	0	0	0	0	0	0	0	0	0	0	0	0	0	0	0
Bacteria;__Proteobacteria;__Betaproteobacteria;__Neisseriales;__Neisseriaceae;__Uruburuella	0	0	0	0	0	0	0	0	0	0	0	0	0	0	0	0	0	0	0	0	0	0	0	0	0	0	0	0	0	4.78E-05	8.36E-05	0	0	0	0	0	0	0	0	6.03E-05	0	0	0	0	0	0	0	0.000124208	0
Bacteria;__Proteobacteria;__Betaproteobacteria;__Nitrosomonadales;__Nitrosomonadaceae;__Nitrosomonas	0	0	0	0	0	0	0	0	0	0	0	0	0	0	0	0	0	0	0	0	0	0	0	0	0	0	0	0	0	0	0	0	0	0	0	0	0.000273598	0	0	6.03E-05	0	0	0	0	0	0.000310463	0	0	0
Bacteria;__Proteobacteria;__Betaproteobacteria;__Nitrosomonadales;__Nitrosomonadaceae;__Nitrosospira	0	0	0	0	0	0	0	0	0	0	0	0	0	0	0	0	0	0	0	0	0	0	0	0	0	0	0	0	0.000209045	4.78E-05	0.000167238	8.75E-05	0	0	0	0	0	0	0	0.000120678	0	0	0	0	0.000487805	0.000155231	0.000151538	0	0
Bacteria;__Proteobacteria;__Betaproteobacteria;__Nitrosomonadales;__Nitrosomonadaceae;__g	0	0	0	0	0	0	0	0	0	0	0	0	0	0	0	0	0	0	0	0	0	0	0	0	0	0	0	0	0	0	0	0	0	0	0	0	0	0	0	0	0	0	0	0	0	0	0	0	0
Bacteria;__Proteobacteria;__Betaproteobacteria;__Rhodocyclales;__Rhodocyclaceae;Other	0	0	0	0	0	0	0	0	0	0	0	0	0	0	0	0	0	0	0	0	0	0	0	0	0	0	0	0	6.97E-05	0	8.36E-05	0	0	0	0	0	6.84E-05	0	5.11E-05	0	0	0	0	0	0	0	0	0.000248416	0
Bacteria;__Proteobacteria;__Betaproteobacteria;__Rhodocyclales;__Rhodocyclaceae;__Azoarcus	0	0	0	0	0	0	0	0	0	0	0	0	0	0	0	0	0	0	0	0	0	0	0	0	0	0	0	0	0	0	0	0	0	0	0	0	0	0	5.11E-05	0	0	0	0	0	0	0	0	0	0
Bacteria;__Proteobacteria;__Betaproteobacteria;__Rhodocyclales;__Rhodocyclaceae;__Propionivibrio	0	0	0	0	0	0	0	0	0	0	0	0	0	0	0	0	0	0	0	0	0	0	0	0	0	0	0	0	0	0	0	0	0	0	0	0	0	0.000144697	0	0	0	0	0	0	0	0.000155231	0	0	0
Bacteria;__Proteobacteria;__Betaproteobacteria;__Rhodocyclales;__Rhodocyclaceae;__Thauera	0	0	0	0	0	0	0	0	0	0	0	0	0	0	0	0	0	0	0	0	0	0	0	0	0	0	0	0	0	4.78E-05	8.36E-05	0	0	0	0	0	0	0	0	6.03E-05	0	0	0	0	0.000243902	0.000155231	0	0	0
Bacteria;__Proteobacteria;__Betaproteobacteria;__Rhodocyclales;__Rhodocyclaceae;__Zoogloea	0	0	0	0	0	0	0	0	0	0	0	0	0	0	0	0	0	0	0	0	0	0	0	0	0	0	0	0	0	0	0	0	0	0	0	0	0	0	0	0	0	0	0	0	0	0	0	0	0
Bacteria;__Proteobacteria;__Betaproteobacteria;__Rhodocyclales;__Rhodocyclaceae;__g	0	0	0	0	0	0	0	0	0	0	0	0	0	0	0	0	0	0	0	0	0	0	0	0	0	0	0	0	6.97E-05	0	0	0	0	0	0	0	0	0	0	6.03E-05	0	0	0	0	0	0	0	0	0
Bacteria;__Proteobacteria;__Candidatus_Thiobios;__o;__f;__g	0	0	0	0	0	0	0	0	0	0	0	0	0	0	0	0	0	0	0	0	0	0	0	0	0	0	0	0	6.97E-05	4.78E-05	0.000167238	8.75E-05	0	0	0	0	0	0	0.000204541	0.000120678	0	0	0	0	0	0	7.58E-05	0.000124208	0
Bacteria;__Proteobacteria;__Deltaproteobacteria;Other;Other;Other	0	0	6.47E-05	0	0	0	0	0	0	0	0	0	0	0	0	0	0	0	0	0	0	0	0	6.36E-05	0	0	0	0	0	0	0.000167238	0	0	9.38E-05	0	0	6.84E-05	0	5.11E-05	0	0	0	0	0	0	0	0	0	0
Bacteria;__Proteobacteria;__Deltaproteobacteria;__Bdellovibrionales;__Bacteriovoracaceae;__Peredibacter	0	0	0	0	0	0	0	0	0	0	0	0	0	0	0	0	0	0	0	0	0	0	0	0	0	0	0	0	0	9.56E-05	0.000167238	8.75E-05	0	0	0	0	0	0	5.11E-05	0	0	0	0	0	0	0.000310463	7.58E-05	0	0
Bacteria;__Proteobacteria;__Deltaproteobacteria;__Bdellovibrionales;__Bdellovibrionaceae;__Bdellovibrio	0	0	0	0	0	0	0	0	0.000184638	0	0.000122078	0	0	0	0	0	0.000452489	0	0	0	6.09E-05	0	8.33E-05	6.36E-05	0	0	0	0	0.000209045	0	0	8.75E-05	0	0	0	0	6.84E-05	0	0.000153406	0	0	0	0	0	0	0	0	0.000124208	0
Bacteria;__Proteobacteria;__Deltaproteobacteria;__Bdellovibrionales;__Bdellovibrionaceae;__OM27_clade	0	0	0	0	0	0	0	0	0	0	0	0	0	0	0	0	0	0	0	0	0	0	0	0	0	0	0	0	6.97E-05	4.78E-05	0.000167238	0	0	0	0	0	0	0	0	0	0	0	0	0	0.000243902	0	0	0	0
Bacteria;__Proteobacteria;__Deltaproteobacteria;__Desulfobacterales;__Desulfobacteraceae;Other	0	0	0	0	0	0	0	0	0	0	0	0	0	0	0	0	0	0	0	0	0	0	0	0	0	0	0	0	0	0	0	0	0	0	0	0	6.84E-05	0	0	0	0	0	0	0	0	0	0	0	0
Bacteria;__Proteobacteria;__Deltaproteobacteria;__Desulfobacterales;__Desulfobacteraceae;__Desulfobacter	0	0	0	0	0	0	0	0	0	0	0	0	0	0	0	0	0	0	0	0	0	0	0	0	0	0	0	0	0	0	0	0	0	0	0	0	0	0	5.11E-05	6.03E-05	0	0	0	0	0	0	0	0.000124208	0
Bacteria;__Proteobacteria;__Deltaproteobacteria;__Desulfobacterales;__Desulfobacteraceae;__Desulfocella	0	0	0	0	0	0	0	0	0	0	0	0	0	0	0	0	0	0	0	0	0	0	0	0	0	0	0	0	0	0	0	8.75E-05	0	0	0	0	0	0	0	0	0	0	0	0	0	0	0	0	0
Bacteria;__Proteobacteria;__Deltaproteobacteria;__Desulfobacterales;__Desulfobacteraceae;__SEEP-SRB1	0	0	0	0	0	0	0	0	0	0	0	0	0	0	0	0	0	0	0	0	0	0	0	0	0	0	0	0	0	0	0	8.75E-05	0	0	0	0	0	0	0	0	0	0	0	0	0	0	0	0	0
Bacteria;__Proteobacteria;__Deltaproteobacteria;__Desulfobacterales;__Desulfobacteraceae;__Sva0081_sediment_group	8.43E-05	0	6.47E-05	0	0	0	7.91E-05	0	0	0	0	0.000155183	0	0	0	0	0	0	0	0	0	0	0	0	0	0	0	0	0	0	0	0	0	0	0	0	0	0	0	0	0	0.000145858	0	0	0.000243902	0	0	0	0
Bacteria;__Proteobacteria;__Deltaproteobacteria;__Desulfobacterales;__Desulfobulbaceae;__Desulfobulbus	0	0	0	0	0	0	0	0	0	0	0	0	0	0	0	0	0	0	0	0	0	0	0	0	0	0	0	0	0	0	8.36E-05	0	0	0	0	0	0	0	5.11E-05	0	0	0	0	0	0	0	0	0	0
Bacteria;__Proteobacteria;__Deltaproteobacteria;__Desulfobacterales;__Nitrospinaceae;__Candidatus_Entotheonella	0	0	0	0	0	0	0	0	0	0	0	0	0	0	0	0	0	0	0	0	0	0	0	0	0	0	0	0	0.000139363	4.78E-05	0	0	0	0	0	0	0	0.000144697	0.000204541	0	0	0	0	0	0	0	0	0.000124208	0
Bacteria;__Proteobacteria;__Deltaproteobacteria;__Desulfobacterales;__Nitrospinaceae;__Nitrospina	0	0	0	0	0	0	0	0	0	0	0	0	0	0	0	8.52E-05	0	0	0	0	0.000121758	0	8.33E-05	0	0	0	0	0	0.000975542	0.000860092	0.001756	0.000700341	0	0	0	9.45E-05	0.000889193	0.000434091	0.00138065	0.001206782	0	0	0	6.77E-05	0.00097561	0.002018007	0.00083346	0.001863123	0
Bacteria;__Proteobacteria;__Deltaproteobacteria;__Desulfobacterales;__Nitrospinaceae;__g	0	0	0	0	0	0	0	0	0	0	0	0	0	0	0	0	0	0	0	0	0	0	0	0	0	0	0	0	0	0	0	0	0	0	0	0	0	0	0	0	0	0	0	0	0	0	7.58E-05	0	0
Bacteria;__Proteobacteria;__Deltaproteobacteria;__Desulfovibrionales;Other;Other	0	0	0	0	0	0	0	0	0	0	0	0.000155183	0	0	0	0	0	0	0	0	0	0	0	0	0	0	0	0	0	0	0	0	0	0	0	0	0	0	0	0	0	0	0.000109004	0	0	0	0	0	0
Bacteria;__Proteobacteria;__Deltaproteobacteria;__Desulfovibrionales;__Desulfomicrobiaceae;__Desulfomicrobium	0	0	0	0	0	0	0	0	0	0	0	0	0	0	0	0	0	0	0	0	0	0	0	0	0	0	0	0	6.97E-05	0	8.36E-05	0	0	0	0	0	0	0	0.00010227	6.03E-05	0	0	0	0	0	0.000155231	0	0	0
Bacteria;__Proteobacteria;__Deltaproteobacteria;__Desulfovibrionales;__Desulfovibrionaceae;Other	0	0	0	0	0	0	0	0	0	0	0	0	0	0	0	0	0	0	0	0	0	0	0	0	0	0	0	0	0	0	0	0	0	0	0	9.45E-05	0	0	0	0	0	0	0.000109004	0	0	0	0	0	0
Bacteria;__Proteobacteria;__Deltaproteobacteria;__Desulfovibrionales;__Desulfovibrionaceae;__Bilophila	8.43E-05	6.98E-05	0.000194087	8.06E-05	8.24E-05	0.000147254	0.000316531	0.000255537	0.000184638	7.30E-05	0.000366233	0.000155183	0.000239636	0.000289603	0.000270544	0.000340628	0	0	0.000275938	0	0.000182637	0.000135879	0.000499833	0.000127194	0.000705716	0.00036245	0.000291142	0.000283715	0.000278726	4.78E-05	0.000501714	0.000175085	0.000601323	0.000844357	0.000584385	0.000756144	0.001641587	0.002459847	0.006545306	0.000362035	0.000566572	0.000145858	0.000763026	0.000541492	0.000487805	0.000310463	0	0.000496833	0.001098682
Bacteria;__Proteobacteria;__Deltaproteobacteria;__Desulfovibrionales;__Desulfovibrionaceae;__Desulfovibrio	0.011627907	0.012909078	0.018632335	0.014595597	0.015497486	0.015903402	0.019545778	0.015417376	0.008031758	0.016924424	0.020692181	0.01691496	0.016894321	0.022492519	0.022184647	0.020608022	0.015837104	0.018161653	0.015452539	0.018255188	0.018385486	0.015490183	0.016744419	0.01380056	0.01905434	0.017669445	0.014775457	0.015415169	0.013936311	0.02045107	0.017978092	0.012168432	0.084986971	0.075335397	0.081346424	0.095746692	0.199247606	0.180581681	0.224074453	0.055511977	0.016430595	0.023628938	0.018748637	0.022539597	0.015365854	0.019403912	0.005455372	0.011178736	0.111666001
Bacteria;__Proteobacteria;__Deltaproteobacteria;__Desulfurellales;__Desulfurellaceae;__g	0	0	0	0	0	0	0	0	0	0	0	0	0	0	0	0	0	0	0	0	0	0	0	0	0	0	0	0	0	0	8.36E-05	0	0	0	0	0	0	0	0	6.03E-05	0	0	0	0	0	0	7.58E-05	0	0
Bacteria;__Proteobacteria;__Deltaproteobacteria;__Desulfuromonadales;__GR-WP33-58;__g	0	0	0	0	0	0	0	0	0	0	0	0	0	0	0	0	0	0	0	0	0	0	0	0	0	0	0	0	0	0	8.36E-05	0	0	0	0	0	6.84E-05	0	5.11E-05	0	0	0	0	0	0	0	0	0	0
Bacteria;__Proteobacteria;__Deltaproteobacteria;__GR-WP33-30;__f;__g	0	0	0	0	0	0	0	0	0	0	0	0	0	0	0	0	0	0	0	0	0	0	0	0	0	0	0	0	0	4.78E-05	0.000250857	8.75E-05	0	0	0	0	6.84E-05	0	0.000153406	0	0	0	0	0	0	0.000310463	7.58E-05	0.000124208	0
Bacteria;__Proteobacteria;__Deltaproteobacteria;__Myxococcales;Other;Other	0	0	0	0	0	0	0	0	0	0	0	0	0	0	0	0	0	0	0	0	0	0	0	0	0	0	0	0	0	0	0	0	0	0	0	0	0	0	5.11E-05	0	0	0	0	0	0	0	0	0	0
Bacteria;__Proteobacteria;__Deltaproteobacteria;__Myxococcales;__0319-6G20;__g	0	0	0	0	0	0	0	0	0	0	0	0	0	0	0	0	0	0	0	0	0	0	0	0	0	0	0	0	0	0	0	0	0	0	0	0	0.000136799	0	5.11E-05	6.03E-05	0	0	0	0	0	0	0	0	0
Bacteria;__Proteobacteria;__Deltaproteobacteria;__Myxococcales;__Cystobacterineae;__g	0	0	0	0	0	0	0	0	0	0	0	0	0	0	0	0	0	0	0	0	0	0	0	0	0	0	0	0	0	0	0	0	0	0	0	0	0	0	5.11E-05	0	0	0	0	0	0	0	0	0	0
Bacteria;__Proteobacteria;__Deltaproteobacteria;__Myxococcales;__Haliangiaceae;__Haliangium	0	0	0	0	0	0	0	0	0	0	0	0	0	0	0	0	0	0	0	0	0	0	0	0	0	0	0	0	0.000139363	0.000238914	8.36E-05	0	0	0	0	0	0	0.000144697	0	0.000120678	0	0	0	0	0	0	0	0.000248416	0
Bacteria;__Proteobacteria;__Deltaproteobacteria;__Myxococcales;__Nannocystaceae;__Plesiocystis	0	0	0	0	0	0	0	0	0	0	0	0	0	0	0	0	0	0	0	0	0	0	0	0	0	0	0	0	0	0	8.36E-05	0	0	0	0	0	0	0	0	0	0	0	0	0	0	0	0	0	0
Bacteria;__Proteobacteria;__Deltaproteobacteria;__Myxococcales;__Nannocystineae;__g	0	0	0	0	0	0	0	0	0	0	0	0	0	0	0	0	0	0	0	0	0	0	0	0	0	0	0	0	0	0	0	0	0	0	0	0	0	0	5.11E-05	0	0	0	0	0	0	0	0	0	0
Bacteria;__Proteobacteria;__Deltaproteobacteria;__Myxococcales;__Sorangiineae;__Sandaracinaceae	0	0	0	0	0	0	0	0	0	0	0	0	0	0	0	0	0	0	0	0	0	0	0	0	0	0	0	0	6.97E-05	4.78E-05	0	0	0	0	0	0	6.84E-05	0	5.11E-05	0	0	0	0	0	0	0.000155231	0	0.000124208	0
Bacteria;__Proteobacteria;__Deltaproteobacteria;__Myxococcales;__Sorangiineae;__g	0	0	0	0	0	0	0	0	0	0	0	0	0	0	0	0	0	0	0	0	0	0	0	0	0	0	0	0	0	0	0	0	0	0	0	0	0	0	0	0	0	0	0	0	0	0.000155231	0	0	0
Bacteria;__Proteobacteria;__Deltaproteobacteria;__SAR324_clade(Marine_group_B);__f;__g	0	0	0	0	0	0	0	0	0	0	0	0	0	0	0	0	0	0	0	0	0	0	0	0	0	0	0	0	6.97E-05	0	8.36E-05	0	0	0	0	0	0.000205198	0	0	6.03E-05	0	0	0	0	0.000243902	0	0	0	0
Bacteria;__Proteobacteria;__Deltaproteobacteria;__Sh765B-TzT-29;__f;__g	0	0	0	0	0	0	0	0	0	0	0	0	0	0	0	0	0	0	0	0	0	0	0	0	0	0	0	0	0.00090586	0.000907875	0.002341333	0.001138055	0	0	0	0	0.000957592	0.000868181	0.001585191	0.001086104	0	0	0	0	0.001707317	0.000776156	0.001363843	0.001242082	0
Bacteria;__Proteobacteria;__Deltaproteobacteria;__Syntrophobacterales;__Syntrophobacteraceae;__g	0	0	0	0	0	0	0	0	0	0	0	0	0	0	0	0	0	0	0	0	0	0	0	0	0	0	0	0	6.97E-05	0	0	0	0	0	0	0	0	0	0	6.03E-05	0	0	0	0	0	0	0	0	0
Bacteria;__Proteobacteria;__Epsilonproteobacteria;Other;Other;Other	0	0	0	0	0	0	0	0	0	0	0	0	0	0	0	0	0	0	0	0	0	0	0	0	0	0	0	0	6.97E-05	0	0.000250857	0	0	0	0	0	6.84E-05	0	0	6.03E-05	0	0	0	0	0	0	0	0	0
Bacteria;__Proteobacteria;__Epsilonproteobacteria;__Campylobacterales;__Campylobacteraceae;__Arcobacter	0	0	0	0	0	0	0	0	0	0	0	0	0	0	0	0	0	0	0	0	0	0	0	0	0	0	0	0	0.003275033	0.002293578	0.00518438	0.001750854	0	0	0	0	0.002941176	0.001736362	0.004499898	0.002473903	0	0	0	0	0.006341463	0.007761565	0.001742688	0.003353621	0
Bacteria;__Proteobacteria;__Epsilonproteobacteria;__Campylobacterales;__Campylobacteraceae;__Campylobacter	0	0	0	0	0	0	0	0	0	0	0	0	0	0	0	0	0	0	0	0	0	0	0	0	0	0	0	0	0	0	0	0	0	0	0	0	0	0	0	0	0	0	0	0	0	0	0	0	0
Bacteria;__Proteobacteria;__Epsilonproteobacteria;__Campylobacterales;__Campylobacteraceae;__Sulfurospirillum	0	0	0	0	0	0	0	0	0	0	0	0	0	0	0	0	0	0	0	0	0	0	0	0	0	0	0	0	0.000278726	4.78E-05	0.000250857	8.75E-05	0	0	0	0	0	0	0.000153406	0	0	0	0	0	0	0	0	0	0
Bacteria;__Proteobacteria;__Epsilonproteobacteria;__Campylobacterales;__Helicobacteraceae;__Helicobacter	0.015840917	0.006140535	0.009510254	0.009112168	0.007006842	0.019658371	0.020495371	0.019505963	0.021418021	0.023781733	0.014954526	0.027622595	0.021806854	0.030601409	0.020223199	0.010729796	0.066063348	0.01649799	0.033940397	0.021137586	0.04365031	0.022691759	0.028990337	0.012910201	0.025052929	0.014135556	0.043962443	0.026007187	0.002856944	0.041141055	0.030019232	0.008141469	0.007015434	0.007974482	0.007012623	0.006332703	0.019904241	0.013312111	0.007516875	0.004585772	0.016430595	0.039673279	0.03324613	0.019629078	0.047317073	0.090810307	0.011895742	0.016395479	0.009288853
Bacteria;__Proteobacteria;__Epsilonproteobacteria;__Campylobacterales;__Helicobacteraceae;__Sulfurimonas	0	0	0.000194087	8.06E-05	8.24E-05	0	0	0	0	0.0001459	6.10E-05	0.000620732	0.000119818	0.000193069	0	0.000255471	0	0.000138639	0	0.00038432	0	6.79E-05	8.33E-05	0	0	9.06E-05	0	0	0.000139363	4.78E-05	0.000250857	0	0	9.38E-05	0	0	0	0	0.00010227	6.03E-05	0	0	0.000109004	0.000135373	0.000243902	0	0	0	0
Bacteria;__Proteobacteria;__Epsilonproteobacteria;__Campylobacterales;__Helicobacteraceae;__Sulfurovum	8.43E-05	0	0.000194087	8.06E-05	0.000164867	0	0	0	0	0	6.10E-05	0	0	0.000193069	6.76E-05	8.52E-05	0	0.000277277	0.000275938	0	6.09E-05	0.000135879	0	0.000254388	0.000352858	0.000181225	0	9.46E-05	0	0	0	0	0.000200441	0	0.000116877	0.000189036	0	0	0	0	0	0.000145858	0	0	0	0	0	0	9.99E-05
Bacteria;__Proteobacteria;__Epsilonproteobacteria;__Campylobacterales;__Helicobacteraceae;__g	0	0	0	0	0	0	0	0	0	0	0	0	0	0	0	0	0	0	0	0	0	0	0	0	0	0	0	0	0	4.78E-05	0	0	0	0	0	0	0.000136799	0	5.11E-05	0.000181017	0	0	0	0	0.000731707	0	0.000151538	0	0
Bacteria;__Proteobacteria;__Gammaproteobacteria;Other;Other;Other	0	0.000139558	0	0.000322555	0	7.36E-05	0	0	0	0	0.000183117	0.000310366	0	9.65E-05	0	0	0	0.000138639	0	0	0.000121758	0	0	6.36E-05	0	0.000181225	7.28E-05	0	0.000278726	4.78E-05	0.000167238	0	0	9.38E-05	0.000116877	9.45E-05	0.000136799	0.000144697	0.000306811	6.03E-05	0	0	0	0.000135373	0.000243902	0.000155231	0	0.000496833	0.00029964
Bacteria;__Proteobacteria;__Gammaproteobacteria;__34P16;__f;__g	0	0	0	0	0	0	0	0	0	0	0	0	0	0	0	0	0	0	0	0	0	0	0	0	0	0	0	0	6.97E-05	0	0	8.75E-05	0	0	0	0	0	0	0	0	0	0	0	0	0	0	0	0	0
Bacteria;__Proteobacteria;__Gammaproteobacteria;__Aeromonadales;Other;Other	0	0	0	0	0	0	0	0	0	0	0	0	0	0	0	0	0	0	0	0	0	0	0	0	0	0	0	0	0	0	8.36E-05	0	0	0	0	0	0	0	0	0	0	0	0	0	0	0	0	0	0
Bacteria;__Proteobacteria;__Gammaproteobacteria;__Aeromonadales;__Aeromonadaceae;__Aeromonas	0	0	0	0	0	0	0	0	0	0	0	0	0	0	0	0	0	0	0	0	0	0	0	0	0	0	0	0	0.000139363	0	0	0	0	0	0	0	6.84E-05	0	5.11E-05	0	0	0	0	0	0.000243902	0	0	0.000124208	0
Bacteria;__Proteobacteria;__Gammaproteobacteria;__Aeromonadales;__Aeromonadaceae;__Tolumonas	0	0	0	0	0	0	0	0	0	0	0	0	0	0	0	0	0	0	0	0	0	0	0	0	0	0	0	0	0	0	0	8.75E-05	0	0	0	0	6.84E-05	0.000144697	0	0	0	0	0	0	0	0.000155231	0	0	0
Bacteria;__Proteobacteria;__Gammaproteobacteria;__Alteromonadales;Other;Other	0	0	0	0	0	0	0	0	0	0	0	0	0	0	0	8.52E-05	0	0	0	0	0	0	0	0	0	0	0	0	0	0	0	0	0	0	0	0	6.84E-05	0	0	6.03E-05	0	0	0	6.77E-05	0	0	0	0	0
Bacteria;__Proteobacteria;__Gammaproteobacteria;__Alteromonadales;__Alteromonadaceae;Other	0	0	0	0	0	0	0	0	0	0	0	0	0	0	0	0	0	0	0	0	0	0	0	0	0	0	0	0	0.000418089	0.000143349	0.000250857	0	0	0	0	0	0.000136799	0.000144697	0.00010227	0	0	0	0	0	0.000243902	0.000155231	0	0.000124208	0
Bacteria;__Proteobacteria;__Gammaproteobacteria;__Alteromonadales;__Alteromonadaceae;__Aestuariibacter	0	0	0	0	0	0	0	0	0	0	0	0	0	0	0	0	0	0	0	0	0	0	0	0	0	0	0	0	0	0	0	0	0	0	0	0	0	0	0	0	0	0	0	0	0	0.000155231	0	0	0
Bacteria;__Proteobacteria;__Gammaproteobacteria;__Alteromonadales;__Alteromonadaceae;__Aliagarivorans	0	0	0	0	0	0	0	0	0	0	0	0	0	0	0	0	0	0	0	0	0	0	0	0	0	0	0	0	0	0	0	0	0	0	0	0	0	0	0	0	0	0	0	0	0	0	0	0	0
Bacteria;__Proteobacteria;__Gammaproteobacteria;__Alteromonadales;__Alteromonadaceae;__Alteromonas	0	0	0	0	0	0	0	0	0	0	0	0	0	0	0	0	0	0	0	0	0	0	0	0	0	0	0	0	0	0	0	0	0	0	0	0	0	0	5.11E-05	0	0	0	0	0	0	0	0	0	0
Bacteria;__Proteobacteria;__Gammaproteobacteria;__Alteromonadales;__Alteromonadaceae;__BD1-7_clade	0	0	0	0	0	0	0	0	0	0	0	0	0	0	0	0	0	0	0	0	0	0	0	0	0	0	0	0	0.000487771	0.000286697	0.000418095	0.000700341	0	0	0	0	0.000615595	0.000289394	0.000715893	0.00066373	0	0	0	0	0.001219512	0.001397082	0.000378845	0.001117874	0
Bacteria;__Proteobacteria;__Gammaproteobacteria;__Alteromonadales;__Alteromonadaceae;__BD2-7	0	0	0	0	0	0	0	0	0	0	0	0	0	0	0	0	0	0	0	0	0	0	0	0	0	0	0	0	6.97E-05	0	8.36E-05	0	0	0	0	0	0	0	0	0.000120678	0	0	0	0	0	0	0	0	0
Bacteria;__Proteobacteria;__Gammaproteobacteria;__Alteromonadales;__Alteromonadaceae;__Congregibacter	0	0	0	0	0	0	0	0	0	0	0	0	0	0	0	0	0	0	0	0	0	0	0	0	0	0	0	0	0	0.000191131	0	0	0	0	0	0	6.84E-05	0	0	0	0	0	0	0	0	0	0	0	0
Bacteria;__Proteobacteria;__Gammaproteobacteria;__Alteromonadales;__Alteromonadaceae;__Eionea	0	0	0	0	0	0	0	0	0	0	0	0	0	0	0	0	0	0	0	0	0	0	0	0	0	0	0	0	0	0	0	0	0	0	0	0	0	0	0	0	0	0	0	0	0	0	0	0	0
Bacteria;__Proteobacteria;__Gammaproteobacteria;__Alteromonadales;__Alteromonadaceae;__Haliea	0	0	0	0	0	0	0	0	0	0	0	0	0	0	0	0	0	0	0	0	0	0	0	0	0	0	0	0	0	0.000191131	8.36E-05	0	0	0	0	0	0	0	0.000255676	6.03E-05	0	0	0	0	0	0.000155231	7.58E-05	0	0
Bacteria;__Proteobacteria;__Gammaproteobacteria;__Alteromonadales;__Alteromonadaceae;__Marinobacter	0	0	0	0	0	0	0	0	0	0	0	0	0	0	0	0	0	0	0	0	0	0	0	0	0	0	0	0	0	0	0	0	0	0	0	0	6.84E-05	0	0	0	0	0	0	0	0	0	0	0	0
Bacteria;__Proteobacteria;__Gammaproteobacteria;__Alteromonadales;__Alteromonadaceae;__Microbulbifer	0	0	0	0	0	0	0	0	0	0	0	0	0	0	0	0	0	0	0	0	0	0	0	0	0	0	0	0	0	0	0	0	0	0	0	0	0	0	0	0	0	0	0	0	0	0	0	0	0
Bacteria;__Proteobacteria;__Gammaproteobacteria;__Alteromonadales;__Alteromonadaceae;__OM60(NOR5)_clade	0	0	0	0	0	0	0	0	0	0	0	0	0	0	0	0	0	0	0	0	0	0	0	0	0	0	0	0	0.000139363	9.56E-05	0.000167238	0	0	0	0	0	6.84E-05	0	0.00010227	6.03E-05	0	0	0	0	0	0.000465694	0.000151538	0	0
Bacteria;__Proteobacteria;__Gammaproteobacteria;__Alteromonadales;__Alteromonadaceae;__g	0	0	0	0	0	0	0	0	0	0	0	0	0	0	0	0	0	0	0	0	0	0	0	0	0	0	0	0	0	0	0.000250857	8.75E-05	0	0	0	0	0	0	5.11E-05	6.03E-05	0	0	0	0	0.000243902	0.000155231	0	0.000124208	0
Bacteria;__Proteobacteria;__Gammaproteobacteria;__Alteromonadales;__Colwelliaceae;__Colwellia	0	0	0	0	0	0	0	0	0	0	0	0	0	0	0	0	0	0	0	0	0	0	0	0	0	0	0	0	0	0	0	0	0	0	0	0	0.000136799	0	5.11E-05	6.03E-05	0	0	0	0	0	0	0	0	0
Bacteria;__Proteobacteria;__Gammaproteobacteria;__Alteromonadales;__Colwelliaceae;__Thalassomonas	0	0	0	0	0	0	0	0	0	0	0	0	0	0	0	0	0	0	0	0	0	0	0	0	0	0	0	0	0	0	0	0	0	0	0	0	0	0.000144697	0	0	0	0	0	0	0	0	0	0.000124208	0
Bacteria;__Proteobacteria;__Gammaproteobacteria;__Alteromonadales;__Ferrimonadaceae;__Ferrimonas	0	0	0	0	0	0	0	0	0	0	0	0	0	0	0	0	0	0	0	0	0	0	0	0	0	0	0	0	0	0	0	0	0	0	0	0	0	0	5.11E-05	6.03E-05	0	0	0	0	0	0	0	0	0
Bacteria;__Proteobacteria;__Gammaproteobacteria;__Alteromonadales;__Ferrimonadaceae;__Paraferrimonas	0	0	6.47E-05	0	0	0	0	0	0	0	0	0	0	0	0	0	0	0	0	0	0	0	8.33E-05	0	0	0	0	0	0	0	0	0	0	0	0	0	0	0	0	0	0	0	0	0	0	0	0	0	0
Bacteria;__Proteobacteria;__Gammaproteobacteria;__Alteromonadales;__NB-1d;__g	0	0	0	0	0	0	0	0	0	0	0	0	0	0	0	0	0	0	0	0	0	0	0	0	0	0	0	0	0	0	0	0	0	0	0	0	0	0	0	0	0	0	0	0	0	0	0	0.000124208	0
Bacteria;__Proteobacteria;__Gammaproteobacteria;__Alteromonadales;__Pseudoalteromonadaceae;__Pseudoalteromonas	0	0	0	0	0	0	0	0	0	0	0	0	0	0	0	0	0	0	0	0	0	0	0	0	0	0	0	0	0	4.78E-05	0.000167238	0	0	0	0	0	0	0	0	0	0	0	0	0	0	0	0	0	0
Bacteria;__Proteobacteria;__Gammaproteobacteria;__Alteromonadales;__Psychromonadaceae;__Psychromonas	0	0	0	0	0	7.36E-05	0	0	0	0	0	0	0	0	6.76E-05	0	0	0	0	0	6.09E-05	0	8.33E-05	0	0	0	0	0	0	0	8.36E-05	0	0	0	0	0	0	0	0	0	0	0	0	6.77E-05	0	0	0	0	0
Bacteria;__Proteobacteria;__Gammaproteobacteria;__Alteromonadales;__Shewanellaceae;__Shewanella	0.000926862	0.000209336	0.000841043	0.001370857	0.000989201	0.000736269	0.000474796	0.000936968	0.000646233	0.000437701	0.000793505	0.000931099	0.000838725	0.001061879	0.000338181	0.001447671	0.001357466	0.000554554	0.000275938	0.00057648	0.001156703	0.000543515	0.00074975	0.000953956	0.000352858	0.000271838	0.000509499	0.000472858	0	0	0	0	0.000801764	0.001125809	0.000584385	9.45E-05	0	0	0	0	0.000566572	0.000729288	0.000763026	0.000879924	0	0	0	0	0.001098682
Bacteria;__Proteobacteria;__Gammaproteobacteria;__B38;__f;__g	0	0	0.000258782	0.000564471	0	0	7.91E-05	0	0	0	0	0	0	0	0	0	0	0	0	0	6.09E-05	0	0	6.36E-05	0	0	0	9.46E-05	0	0	0	0	0	9.38E-05	0	0	0	0	0	0	0	0	0	0	0	0	0	0	0
Bacteria;__Proteobacteria;__Gammaproteobacteria;__BD3-1;__f;__g	0	0	0	0	0	0	0	0	0	0	0	0	0	0	0	0	0	0	0	0	0	0	0	0	0	0	0	0	6.97E-05	0	0.000167238	0	0	0	0	0	0	0	5.11E-05	0	0	0	0	0	0	0.000310463	0	0.000372625	0
Bacteria;__Proteobacteria;__Gammaproteobacteria;__BD7-8_marine_group;__f;__g	0	0	0	0	0	7.36E-05	0	0	0	0	0	0	0	0	0	0	0	0	0	0	0	0	0	0	0	0	0	0	0	0.000238914	0.000334476	0.000175085	0	0	0	0	0.000273598	0.000144697	0.000664758	0.000241356	0	0	0.000109004	0	0.000487805	0.000310463	0	0.000248416	0
Bacteria;__Proteobacteria;__Gammaproteobacteria;__Chromatiales;Other;Other	0	0	0	0	0	0	0	0	0	0	0	0	0	0	0	0	0	0	0	0	0	0	0	0	0	0	0	0	0	0	0	0	0	0	0	0	0	0	0	0	0	0	0	0	0	0	0	0	0
Bacteria;__Proteobacteria;__Gammaproteobacteria;__Chromatiales;__Chromatiaceae;__Nitrosococcus	0	0	0	0	0	0	0	0	0	0	0	0	0	0	0	0	0	0	0	0	0	0	0	0	0	0	0	0	0.000418089	0.000286697	0.000585333	8.75E-05	0	0	0	0	0.000341997	0.000144697	0.000409082	0.000301696	0	0	0	0	0.000243902	0.000776156	0.000151538	0.000124208	0
Bacteria;__Proteobacteria;__Gammaproteobacteria;__Chromatiales;__Chromatiaceae;__Thiorhodovibrio	0	0	0	0	0	0	0	0	0	0	0	0	0	0	0	0	0	0	0	0	0	0	0	0	0	0	0	0	0	9.56E-05	0	0	0	0	0	0	0	0	0	0	0	0	0	0	0	0	0	0	0
Bacteria;__Proteobacteria;__Gammaproteobacteria;__Chromatiales;__Ectothiorhodospiraceae;__Acidiferrobacter	0	0	0	0	0	0	0	0	0	0	0	0	0	0	0	0	0	0	0	0	0	0	0	0	0	0	0	0	0	0	0	0	0	0	0	9.45E-05	0	0	0	0	0	0	0	0	0	0	0	0	0
Bacteria;__Proteobacteria;__Gammaproteobacteria;__Chromatiales;__Granulosicoccaceae;__Granulosicoccus	0	0	0	0	0	0	0	0	0	0	0	0	0	0	0	0	0	0	0	0	0	0	0	0	0	0	0	0	0	4.78E-05	8.36E-05	0	0	0	0	0	6.84E-05	0	5.11E-05	0	0	0	0	0	0	0.000155231	7.58E-05	0	0
Bacteria;__Proteobacteria;__Gammaproteobacteria;__E01-9C-26_marine_group;__f;__g	0	0	0	0	0	0	0	0	0	0	0	0	0	0	0	0	0	0	0	0	0	0	0	0	0	0	0	0	0	4.78E-05	0.000250857	8.75E-05	0	0	0	0	0.000136799	0	0.00010227	6.03E-05	0	0	0	0	0.000243902	0.000155231	0.000151538	0.000372625	0
Bacteria;__Proteobacteria;__Gammaproteobacteria;__Enterobacteriales;__Enterobacteriaceae;Other	0	0	0	0.000161277	0	0	0	0	0	0	6.10E-05	0	0	0	0	0	0	0	0	0	0	0	0	0.000127194	0	0	0	0	0	0	0	0	0	0	0	0	0	0	0	0	0	0	0	0	0	0	0	0	0
Bacteria;__Proteobacteria;__Gammaproteobacteria;__Enterobacteriales;__Enterobacteriaceae;__Citrobacter	0	0	0	0	0	0	0	0	0	0	0	0	0	0	0	0	0	0	0	0	0	0	0	0	0	0	0	0	0	0	0	0	0	0	0	0	6.84E-05	0	0	0	0	0	0	0	0	0	0	0	0
Bacteria;__Proteobacteria;__Gammaproteobacteria;__Enterobacteriales;__Enterobacteriaceae;__Cronobacter	0.00429727	0.007885005	0.115352268	0.241996613	0.00502844	0.014651745	0.016697001	0.048977853	0.005169867	0.005033557	0.016297381	0.00698324	0.00623053	0.007722753	0.004125803	0.007919612	0.005429864	0.004990988	0.027317881	0.006341276	0.00736637	0.006861879	0.00583139	0.041656067	0.004940014	0.005980428	0.040978237	0.004917723	0	0.000143349	8.36E-05	0	0.004810583	0.006004316	0.00514259	0.00415879	6.84E-05	0.000144697	0.000153406	6.03E-05	0.004532578	0.004521587	0.003597122	0.010288344	0.000243902	0.000155231	0	0	0.006192569
Bacteria;__Proteobacteria;__Gammaproteobacteria;__Enterobacteriales;__Enterobacteriaceae;__Escherichia-Shigella	0	6.98E-05	0.002329042	0.003790017	0.000164867	0.000368134	0.000158265	0.000936968	0.000184638	0.000437701	0.000244156	0	0	0	0.000135272	8.52E-05	0	0.000415916	0	0	6.09E-05	0.000203818	0.000249917	0.000953956	0	9.06E-05	0.000873426	0	0	0	0	0	0	0	0.000233754	9.45E-05	0	0	0	0	0	0	0.000109004	0.000203059	0	0	7.58E-05	0	9.99E-05
Bacteria;__Proteobacteria;__Gammaproteobacteria;__Enterobacteriales;__Enterobacteriaceae;__Klebsiella	0	0	0	0	0	0	0	0	0	0	0	0	0	0	0	0	0	0	0	0	0	0	0	0	0	0	0	0	6.97E-05	0	8.36E-05	0	0	0	0	0	0	0	0.000255676	0	0	0	0	0	0	0	7.58E-05	0	0
Bacteria;__Proteobacteria;__Gammaproteobacteria;__Enterobacteriales;__Enterobacteriaceae;__Serratia	0	0	0	0	0	0	0	0	0	7.30E-05	0	0	0	0	0	0	0	0	0	0	0	0	0	6.36E-05	0	9.06E-05	7.28E-05	0	0	0	0	0	0	0	0	0	0	0	0	0	0	0	0	0	0	0	0	0	0
Bacteria;__Proteobacteria;__Gammaproteobacteria;__KI89A_clade;__f;__g	0	0	0	0	0	0	0	0	0	0	0	0	0	0	0	0	0	0	0	0	0	0	0	0	0	0	0	0	0	0.000191131	0.000167238	0.000175085	0	0	0	0	6.84E-05	0	0.000409082	0.000301696	0	0	0	0	0.000243902	0.000155231	7.58E-05	0.000248416	0
Bacteria;__Proteobacteria;__Gammaproteobacteria;__Legionellales;__Coxiellaceae;__Aquicella	0	0	0	0	0	0	0	0	0	0	0	0	0	0	0	0	0	0	0	0	0	0	0	0	0	0	0	0	0	0	0.000167238	0	0	0	0	0	0	0	0	0	0	0	0	0	0	0	0	0	0
Bacteria;__Proteobacteria;__Gammaproteobacteria;__Legionellales;__Coxiellaceae;__Coxiella	0	0	0	0	0	0	0	0	0	0	0	0	0	0	0	0	0	0	0	0	0	0	0	0	0	0	0	0	0	0	0	0	0	0	0	0	0	0	0	0	0	0	0	0	0	0	0	0	0
Bacteria;__Proteobacteria;__Gammaproteobacteria;__Legionellales;__Legionellaceae;__g	0	0	0	0	0	0	0	0	0	0	0	0	0	0	0	0	0	0	0	0	0	0	0	0	0	0	0	0	0	0	0	0	0	0	0	0	0	0	0	0	0	0	0	0	0	0	0	0	0
Bacteria;__Proteobacteria;__Gammaproteobacteria;__MD2904-B13;__f;__g	0	0	0	0	0	0	0	0	0	0	0	0	0	0	0	0	0	0	0	0	0	0	0	0	0	0	0	0	0	0.000143349	0.000250857	8.75E-05	0	0	0	0	0.000136799	0	0.000153406	0.000120678	0	0	0	0	0	0.000155231	0	0	0
Bacteria;__Proteobacteria;__Gammaproteobacteria;__Methylococcales;Other;Other	0	0	0	0	0	0.000147254	7.91E-05	0	0	7.30E-05	6.10E-05	0	0	0	0	0	0	0	0	0	0	0	0	0	0	9.06E-05	0	9.46E-05	0	0	0	0	0	0.000187635	0	9.45E-05	0	0	0	0	0	0.000145858	0	0	0	0	0	0	0
Bacteria;__Proteobacteria;__Gammaproteobacteria;__Methylococcales;__Hyd24-01;__g	0.00016852	0.000209336	0	0.000161277	0.000164867	0.000294507	0.000395664	0.000170358	9.23E-05	0.00021885	0.000488311	0.000310366	0.000479272	9.65E-05	0.000338181	0.000425786	0.000452489	0	0	0	0.000365275	0.000135879	0.000166611	0.000190791	0	0.000181225	0	9.46E-05	0	0	0	0	0.000400882	0	0.000116877	0.000283554	0	0	0	0	0.000566572	0	0	0	0	0	0	0	0
Bacteria;__Proteobacteria;__Gammaproteobacteria;__Methylococcales;__IheB2-23;__g	0	0	0	0	0	7.36E-05	0	0	0	7.30E-05	6.10E-05	0	0	0.000193069	0	8.52E-05	0	0	0	0.00019216	0	0	0	6.36E-05	0	0	0	9.46E-05	0	0	0	0	0	0	0	0	0	0	0	0	0	0	0	0	0	0	0	0	0
Bacteria;__Proteobacteria;__Gammaproteobacteria;__Methylococcales;__Methylococcaceae;__Methylomonas	0	0	0	0	0	7.36E-05	0	0	0	0	0	0	0	0	0	0	0	0	0	0	0	0	0	6.36E-05	0	0	0	9.46E-05	0	0	0	0	0	0	0	0	0	0	0	0	0	0	0	0	0	0	0	0	9.99E-05
Bacteria;__Proteobacteria;__Gammaproteobacteria;__NKB5;__f;__g	0	0	0	0	0	0	0	0	0	0	0	0	0	0	0	0	0	0	0	0	0	0	0	0	0	0	0	0	6.97E-05	0	0	0	0	0	0	0	0	0	0	0	0	0	0	0	0	0	0	0	0
Bacteria;__Proteobacteria;__Gammaproteobacteria;__Oceanospirillales;Other;Other	0	6.98E-05	0	0	8.24E-05	0	7.91E-05	0	0	0	0.000122078	0	0	0	0	8.52E-05	0	0	0	0	0	6.79E-05	0	0	0.000352858	0.000181225	0	9.46E-05	0.000766497	0.000191131	0.000418095	0.000262628	0	0	0	0	0.000547196	0.000289394	0.000920434	0.000543052	0	0	0	0	0.00097561	0.000776156	0.000378845	0.000993665	0
Bacteria;__Proteobacteria;__Gammaproteobacteria;__Oceanospirillales;__Alcanivoracaceae;__Alcanivorax	0	0	0	0	0	0	0	0	0	0	0	0	0	0	0	0	0	0	0	0	0	0	0	0	0	0	0	0	0	0	0	0	0	0	0	0	0	0	0	0	0	0	0	0	0	0	0	0	0
Bacteria;__Proteobacteria;__Gammaproteobacteria;__Oceanospirillales;__Alcanivoracaceae;__Kangiella	0	0	0	0	0	0	0	0	0	0	0	0	0	0	0	0	0	0	0	0	0	0	0	0	0	0	0	0	0	0	0	0	0	0	0	0	0	0	0	0	0	0	0	0	0	0	0	0	0
Bacteria;__Proteobacteria;__Gammaproteobacteria;__Oceanospirillales;__CrystalBog021C3;__g	0	0	0	0	0	0	0	0	0	0	0	0	0	0	0	0	0	0	0	0	0	0	0	0	0	0	0	0	0.000139363	0	8.36E-05	0	0	0	0	0	6.84E-05	0	5.11E-05	6.03E-05	0	0	0	0	0.000243902	0.000465694	0	0	0
Bacteria;__Proteobacteria;__Gammaproteobacteria;__Oceanospirillales;__Hahellaceae;__Endozoicomonas	0	0	0	0	0	0	0	0	9.23E-05	0	0	0	0	0	0	0	0	0	0	0	0	0	0	0	0	0	0	0	0	0	0	0	0	0	0	0	0	0	5.11E-05	0	0	0	0	0	0	0	0	0	0
Bacteria;__Proteobacteria;__Gammaproteobacteria;__Oceanospirillales;__Hahellaceae;__Hahella	0	0	0	0	0	0	0	0	0	0	0	0	0	0	0	0	0	0	0	0	0	0	0	0	0	0	0	0	0	0	8.36E-05	0	0	0	0	0	0	0	0	0	0	0	0	0	0	0	7.58E-05	0	0
Bacteria;__Proteobacteria;__Gammaproteobacteria;__Oceanospirillales;__Hahellaceae;__Kistimonas	0	0	0	0	0	0	7.91E-05	0	0	0	6.10E-05	0	0	0	0	8.52E-05	0	0	0	0	6.09E-05	0	0	0	0.000352858	0	7.28E-05	0	0	0	0	0	0	0	0.000116877	0	0	0	0	0	0	0	0	0	0	0	0	0	0
Bacteria;__Proteobacteria;__Gammaproteobacteria;__Oceanospirillales;__Halomonadaceae;__Halomonas	0	0	0	0	0	0	0	0	0	0	0	0	0	0	0	0	0	0	0	0	0	0	0	0	0	0	0	0	0	0	0	0	0	0	0	0	0	0	0	0	0	0	0	0	0	0	0	0	0
Bacteria;__Proteobacteria;__Gammaproteobacteria;__Oceanospirillales;__Halomonadaceae;__Salinicola	0	0	0	0	0	0	0	0	0	0	0	0	0	0	0	0	0	0	0	0	0	0	0	0	0	0	0	0	0	0	0	0	0	0	0	0	0	0	0	0	0	0	0	0	0	0	0	0	0
Bacteria;__Proteobacteria;__Gammaproteobacteria;__Oceanospirillales;__J8P41000-1F04;__g	0.005561173	0.00293071	0.006987126	0.004757681	0.004533839	0.005374761	0.002532247	0.004344123	0.003692762	0.004012256	0.009522066	0.009310987	0.004553079	0.007529684	0.006019614	0.009026654	0.003167421	0.005406904	0.006622517	0.007494235	0.007488129	0.004416061	0.004998334	0.004769779	0.004234298	0.003533889	0.003056991	0.00472858	0	0	0	0	0.006814993	0.005910498	0.004207574	0.004536862	0	0	0	0	0.003399433	0.004375729	0.002398082	0.006024096	0	0	0	0	0.005992809
Bacteria;__Proteobacteria;__Gammaproteobacteria;__Oceanospirillales;__MBAE14;__g	0	0	0	0	0	0	0	0	0	0	0	0	0	0	0	0	0	0	0	0	0	0	0	0	0	0	0	0	0	4.78E-05	0.000418095	0	0	0	0	0	6.84E-05	0	0.000306811	0.000301696	0	0	0	0	0.000731707	0	0	0.000372625	0
Bacteria;__Proteobacteria;__Gammaproteobacteria;__Oceanospirillales;__OM182_clade;__g	0	0	0	0	0	0	0	0	0	0	0	0	0	0	0	0	0	0	0	0	0	0	0	0	0	0	0	0	0	4.78E-05	0.000250857	0	0	0	0	0	6.84E-05	0	5.11E-05	6.03E-05	0	0	0	0	0	0.000155231	0.000151538	0.000124208	0
Bacteria;__Proteobacteria;__Gammaproteobacteria;__Oceanospirillales;__Oceanospirillaceae;__Marinomonas	0	0	0	0	0	0	0	0	0	0	0	0	0	0	0	0	0	0	0	0	0	0	0	0	0	0	0	0	0	0	0	0	0	0	0	0	0	0	0	6.03E-05	0	0	0	0	0	0	0	0	0
Bacteria;__Proteobacteria;__Gammaproteobacteria;__Oceanospirillales;__Oceanospirillaceae;__Neptunomonas	0	0	0	0	0	0	0	0	0	0	0	0	0	0	0	0	0	0	0	0	0	0	0	0	0	0	0	0	0	4.78E-05	0	0	0	0	0	0	0	0	0	0	0	0	0	0	0	0	0	0	0
Bacteria;__Proteobacteria;__Gammaproteobacteria;__Oceanospirillales;__Oceanospirillaceae;__Oceanobacter	0	0	0	0	0	0	0	0	0	0	0	0	0	0	0	0	0	0	0	0	0	0	0	0	0	0	0	0	0	4.78E-05	0	0	0	0	0	0	0	0.000144697	0.000153406	6.03E-05	0	0	0	0	0	0.000155231	0	0	0
Bacteria;__Proteobacteria;__Gammaproteobacteria;__Oceanospirillales;__Oceanospirillaceae;__Oceanospirillum	0	0	0	0	0	0	0	0	0	0	0	0	0	0	0	0	0	0	0	0	0	0	0	0	0	0	0	0	0	0	0	0	0	0	0	0	0	0	0	0	0	0	0	0	0	0	0	0	0
Bacteria;__Proteobacteria;__Gammaproteobacteria;__Oceanospirillales;__Oceanospirillaceae;__Pseudospirillum	0	0	0	0	0	0	0	0	0	0	0	0	0	0	0	0	0	0	0	0	0	0	0	0	0	0	0	0	6.97E-05	0.000143349	0.000167238	0	0	0	0	0	0	0	5.11E-05	0	0	0	0	0	0	0	0	0	0
Bacteria;__Proteobacteria;__Gammaproteobacteria;__Oceanospirillales;__Oceanospirillaceae;__g	0	0	0	0	0	0	0	0	0	0	0	0	0	0	0	0	0	0	0	0	0	0	0	0	0	0	0	0	0	0	0	0	0	0	0	0	0	0	0	0	0	0	0	0	0	0	0	0	0
Bacteria;__Proteobacteria;__Gammaproteobacteria;__Oceanospirillales;__Oleiphilaceae;__Oleiphilus	0	0	0	0	0	0	0	0	0	0	0	0	0	0	0	0	0	0	0	0	0	0	0	0	0	0	0	0	0	0	0	0	0	0	0	0	0	0	0.00010227	0	0	0	0	0	0	0.000155231	7.58E-05	0	0
Bacteria;__Proteobacteria;__Gammaproteobacteria;__Oceanospirillales;__SAR86_clade;__g	0	0	0	0	0	0	0	0	0	0	0	0	0	0	0	0	0	0	0	0	0	0	0	0	0	0	0	0	0	4.78E-05	8.36E-05	0	0	0	0	0	0	0	5.11E-05	0	0	0	0	0	0	0	0	0	0
Bacteria;__Proteobacteria;__Gammaproteobacteria;__Oceanospirillales;__calyptogena;__g	0	0	0	0	0	0	0	8.52E-05	0	0	0	0	0	0	0	0	0	0	0	0	0	6.79E-05	0	0	0	0	0	0	0	0	0	0	0	0	0	0	0	0	0	0	0	0	0	0	0	0	0	0	0
Bacteria;__Proteobacteria;__Gammaproteobacteria;__Order_Incertae_Sedis;__Family_Incertae_Sedis;Other	0	0	0	0	0	0	0	0	0	0	0	0	0	0	0	0	0	0	0	0	0	0	0	0	0	0	0	0	0	0	0	0	0	0	0	0	0	0	5.11E-05	0	0	0	0	0	0	0	0	0	0
Bacteria;__Proteobacteria;__Gammaproteobacteria;__Order_Incertae_Sedis;__Family_Incertae_Sedis;__Arenicella	0	0	6.47E-05	0	0	0	0	0	0	0	0	0	0	0	0	0	0	0	0	0	0	0	0	0	0	9.06E-05	0	0	0.000139363	9.56E-05	0.000250857	0.000175085	0	0	0	0	6.84E-05	0.000144697	0.000204541	6.03E-05	0	0	0	0	0	0	0	0	0
Bacteria;__Proteobacteria;__Gammaproteobacteria;__Order_Incertae_Sedis;__Family_Incertae_Sedis;__Marinicella	0	0	0	0	0	0	0	0	0	0	0	0	0	0	0	0	0	0	0	0	0	0	0	0	0	0	0	0	0.000139363	0.000143349	0.000501714	0.000437713	0	0	0	0	0.000478796	0	0.000255676	0.000543052	0	0	0	0	0.000487805	0.000310463	0.000151538	0	0
Bacteria;__Proteobacteria;__Gammaproteobacteria;__Order_Incertae_Sedis;__Family_Incertae_Sedis;__Sedimenticola	0	0	0	0	0	0	0	0	0	0	0	0	0	0	0	0	0	0	0	0	0	0	0	0	0	0	0	0	0.000348408	0.000143349	0.000334476	0	0	0	0	0	0.000136799	0.000144697	0.00010227	0.000241356	0	0	0	0	0	0.000465694	7.58E-05	0.000124208	0
Bacteria;__Proteobacteria;__Gammaproteobacteria;__Order_Incertae_Sedis;__Family_Incertae_Sedis;__Thiohalomonas	0	0	0	0	0	0	0	8.52E-05	9.23E-05	0	6.10E-05	0.000155183	0.000119818	9.65E-05	0	0.000170314	0	0	0	0	6.09E-05	0	0	6.36E-05	0	0	0	0	0	0	0	0	0	0	0.000116877	0	0	0	0	0	0	0	0	6.77E-05	0	0	0	0	9.99E-05
Bacteria;__Proteobacteria;__Gammaproteobacteria;__Pasteurellales;__Pasteurellaceae;Other	0	0	0	0	0	0	0	0	0	0	0	0	0	0	0	0	0	0	0	0	0	0	0	0	0	0	0	0	0	0	8.36E-05	0	0	0	0	0	0	0	0	0	0	0	0	0	0.000243902	0	0	0.000124208	0
Bacteria;__Proteobacteria;__Gammaproteobacteria;__Pasteurellales;__Pasteurellaceae;__Haemophilus	0	0	0	0	0	0	0	0	0	0	0	0	0	0	0	0	0	0	0	0	0	0	0	0	0	0	0	0	0	4.78E-05	0	8.75E-05	0	0	0	0	0	0	0	0	0	0	0	0	0	0.000155231	0	0	0
Bacteria;__Proteobacteria;__Gammaproteobacteria;__Pasteurellales;__Pasteurellaceae;__Mannheimia	0	0	0	0	0	0	0	0	0	0	0	0	0	0	0	0	0	0	0	0	0	0	0	0	0	0	0	0	0	0	0	0	0	0	0	0	0	0	0	0	0	0	0	0	0	0	0	0	0
Bacteria;__Proteobacteria;__Gammaproteobacteria;__Pasteurellales;__Pasteurellaceae;__Pasteurella	8.43E-05	0	0	0	0	0	7.91E-05	0	0	0	0	0	0	0	0	0	0	0	0	0	0	0	0	0	0	0	0	0	0	4.78E-05	0	0	0	0	0	0	0	0	0	0	0	0	0	0	0	0	0	0	0
Bacteria;__Proteobacteria;__Gammaproteobacteria;__Pseudomonadales;__Moraxellaceae;__Acinetobacter	0	0	0	0	0	0	0	0	0	0	0	0.000155183	0.000119818	0	0	0	0	0	0	0	6.09E-05	0	0	0	0	0	7.28E-05	0	0.001602676	0.000955657	0.002006857	0.000787884	0.000200441	0	0.000116877	0	0.001162791	0.001012878	0.001840867	0.001387799	0	0	0	0	0.001463415	0.002018007	0.000757691	0.001490498	0
Bacteria;__Proteobacteria;__Gammaproteobacteria;__Pseudomonadales;__Moraxellaceae;__Enhydrobacter	0	0	0	0	0	0	0	0	0	0	6.10E-05	0	0	0	0	0	0	0	0	0	0	0	0	0	0	0	0	0	6.97E-05	4.78E-05	0	8.75E-05	0	9.38E-05	0	0	0	0.000144697	5.11E-05	0	0	0	0	0	0	0	0.000151538	0.000124208	0
Bacteria;__Proteobacteria;__Gammaproteobacteria;__Pseudomonadales;__Moraxellaceae;__Moraxella	0	0	0	0	0	0	0	0	0	0	0	0	0	0	0	0	0	0	0	0	0	0	0	0	0	0	0	0	0	4.78E-05	8.36E-05	0	0	0	0	0	0	0	0	0	0	0	0	0	0	0.000155231	7.58E-05	0	0
Bacteria;__Proteobacteria;__Gammaproteobacteria;__Pseudomonadales;__Moraxellaceae;__Psychrobacter	0	0	0	0	0	0	0	0	0	0	0	0	0	0	0	0	0	0	0	0	0	0	0	0	0	0	0	0	6.97E-05	4.78E-05	8.36E-05	0	0	0	0	0	0.000136799	0	0.00010227	6.03E-05	0	0	0	0	0	0	7.58E-05	0.000124208	0
Bacteria;__Proteobacteria;__Gammaproteobacteria;__Pseudomonadales;__Moraxellaceae;__g	0	0	0	0	0	0	0	0	0	0	0	0	0	0	0	0	0	0	0	0	0	0	0	0	0	0	0	0	0	4.78E-05	0	0	0	0	0	0	6.84E-05	0	0	0	0	0	0	0	0	0	0	0	0
Bacteria;__Proteobacteria;__Gammaproteobacteria;__Pseudomonadales;__Pseudomonadaceae;__Pseudomonas	0	6.98E-05	0	0	0	7.36E-05	0	0	0	0	0	0	0	0	0.000135272	8.52E-05	0	0	0	0	0	0	0	0	0	0	7.28E-05	0	0.000696816	0.000621177	0.000919809	0.000350171	0	0	0.000116877	9.45E-05	0.000478796	0.000289394	0.000920434	0.000543052	0	0	0	0	0.00097561	0.00124185	0.000227307	0.000993665	0
Bacteria;__Proteobacteria;__Gammaproteobacteria;__Sva0071;__f;__g	0	0	0	0	0	0	0	0	0	0	0	0	0	0	0	0	0	0	0	0	0	0	0	0	0	0	0	0	0	0	0	0	0	0	0	0	0	0	5.11E-05	6.03E-05	0	0	0	0	0	0	0	0	0
Bacteria;__Proteobacteria;__Gammaproteobacteria;__Thiotrichales;__1G93;__g	0	0	0	0	0	0	0	0	0	0	0	0	0	0	0	0	0	0	0	0	0	0	0	0	0	0	0	0	0	0	0	0	0	0	0	0	0	0	0	0	0	0	0	0	0	0	0	0	0
Bacteria;__Proteobacteria;__Gammaproteobacteria;__Thiotrichales;__EV818SWSAP88;__g	0	0	0	0	0	0	0	0	0	0	0	0	0	0	0	0	0	0	0	0	0	0	0	0	0	0	0	0	0	0	0	0	0	0	0	0	0	0	0	0	0	0	0	0	0	0.000155231	0	0	0
Bacteria;__Proteobacteria;__Gammaproteobacteria;__Thiotrichales;__Family_Incertae_Sedis;__Caedibacter	0	0	0	0	0	0	0	0	0	0	0	0	0	0	0	0	0	0	0	0	0	0	0	0	0	0	0	0	0	0	0	0	0	0	0	0	6.84E-05	0	0	0	0	0	0	0	0	0	0	0	0
Bacteria;__Proteobacteria;__Gammaproteobacteria;__Thiotrichales;__Piscirickettsiaceae;__endosymbionts	0	0	0	0	0.000164867	0	0	8.52E-05	0	0	0	0.000155183	0	0	0	8.52E-05	0	0.000138639	0	0	0.000121758	0	8.33E-05	0	0	0	0	9.46E-05	0	0	0	0	0	9.38E-05	0	0	0	0	0	0	0	0	0	6.77E-05	0	0	0	0	9.99E-05
Bacteria;__Proteobacteria;__Gammaproteobacteria;__Thiotrichales;__Piscirickettsiaceae;__g	0	0	0	0	0	0	0	0	0	0	0	0	0	0	0	0	0	0	0	0	0	0	0	0	0	0	0	0	0.000209045	0	0.000250857	0.000175085	0	0	0	0	0.000410397	0	0.000460217	0.000301696	0	0	0	0	0.000487805	0.000776156	0.000227307	0.000496833	0
Bacteria;__Proteobacteria;__Gammaproteobacteria;__Thiotrichales;__Thiotrichaceae;__Cocleimonas	8.43E-05	0	0	8.06E-05	8.24E-05	7.36E-05	7.91E-05	0	9.23E-05	0	0.000183117	0.000155183	0.000119818	0.000193069	0	8.52E-05	0	0	0.000275938	0	6.09E-05	6.79E-05	0	0	0	0	0	0	0	0	0	0	0	0	0	0	0	0	0	0	0	0.000145858	0	0	0	0	0	0	0
Bacteria;__Proteobacteria;__Gammaproteobacteria;__Thiotrichales;__Thiotrichaceae;__Thiothrix	8.43E-05	6.98E-05	0.000129391	0	8.24E-05	0.000220881	0.000158265	8.52E-05	0	7.30E-05	0.000122078	0	0	0	6.76E-05	8.52E-05	0	0.000138639	0	0	6.09E-05	0	8.33E-05	0.000190791	0	9.06E-05	0	0	0	0	0	0	0	0	0.000116877	0	0	0	0	0	0	0	0.000109004	6.77E-05	0	0	0	0	0
Bacteria;__Proteobacteria;__Gammaproteobacteria;__Thiotrichales;__Thiotrichaceae;__g	0	0	0	8.06E-05	0	0	0	0	0	0	0	0	0	0	0	0	0	0	0	0	0	0	8.33E-05	0	0	0	0	0	0	0	0	0	0	0	0	0	0	0	0	0	0	0	0	0	0	0	0	0	0
Bacteria;__Proteobacteria;__Gammaproteobacteria;__Vibrionales;__Vibrionaceae;__Aliivibrio	0	0	0	0	0	0	0	0	0	0	0	0	0	0	0	0	0	0	0	0	0	0	0	0	0	0	0	0	0	0	0	8.75E-05	0	0	0	0	0	0	0.00010227	0.000120678	0	0	0	0	0	0	7.58E-05	0	0
Bacteria;__Proteobacteria;__Gammaproteobacteria;__Vibrionales;__Vibrionaceae;__Enterovibrio	0	0	0	0	0	0	0	0	0	0	0	0	0	0	0	0	0	0	0	0	0	0	0	0	0	0	0	0	0	0	8.36E-05	0	0	0	0	0	6.84E-05	0	0.000204541	0	0	0	0	0	0	0	0	0.000124208	0
Bacteria;__Proteobacteria;__Gammaproteobacteria;__Vibrionales;__Vibrionaceae;__Grimontia	0	0	0	0	0	0	0	0	0	0	0	0	0	0	0	0	0	0	0	0	0	0	0	0	0	0	0	0	6.97E-05	4.78E-05	0	0	0	0	0	0	6.84E-05	0.000144697	5.11E-05	0	0	0	0	0	0	0	0	0	0
Bacteria;__Proteobacteria;__Gammaproteobacteria;__Vibrionales;__Vibrionaceae;__Photobacterium	0	0	0	0	0	0	0	0	0	0	0	0	0	0	0	0	0	0	0	0	0	0	0	0	0	0	0	0	0	0	8.36E-05	0	0	0	0	0	6.84E-05	0	0.00010227	0	0	0	0	0	0	0.000310463	0	0	0
Bacteria;__Proteobacteria;__Gammaproteobacteria;__Vibrionales;__Vibrionaceae;__Vibrio	0	0	0	0	0	0	0	0	0	0	0	0	0	0	0	0	0	0	0	0	0	0	0	0	0	0	0	0	0.000836179	0.000143349	0.001003428	0.000350171	0	0	0	0	0.000547196	0.000289394	0.000409082	0.000301696	0	0	0	0	0.000731707	0.000465694	0.000227307	0.000248416	0
Bacteria;__Proteobacteria;__Gammaproteobacteria;__Vibrionales;__Vibrionaceae;__g	0	0	0	0	0	0	0	0	0	0	0	0	0	0	0	0	0	0	0	0	0	0	0	0	0	0	0	0	6.97E-05	0	0	8.75E-05	0	0	0	0	6.84E-05	0	0	0	0	0	0	0	0	0	0	0	0
Bacteria;__Proteobacteria;__Gammaproteobacteria;__Xanthomonadales;__Sinobacteraceae;Other	0	0	0	0	0	0	0	0	0	0	0	0	0	0	0	0	0	0	0	0	0	0	0	0	0	0	0	0	0	0	0	0	0	0	0	0	0	0	0	0	0	0	0	0	0	0	7.58E-05	0.000124208	0
Bacteria;__Proteobacteria;__Gammaproteobacteria;__Xanthomonadales;__Sinobacteraceae;__JTB255_marine_benthic_group	0	0	0	0.000161277	0	7.36E-05	7.91E-05	0	0	0	0	0	0	9.65E-05	0	0	0	0	0	0.00019216	0	0	0	0	0	0	0	0	0.00090586	0.000764526	0.001505143	0.000525256	0	0	0	0	0.000547196	0.001157575	0.001636326	0.001146443	0	0	0	0	0.001463415	0.002018007	0.000606152	0.001614706	0
Bacteria;__Proteobacteria;__Gammaproteobacteria;__Xanthomonadales;__Sinobacteraceae;__g	0	0	0	0	0	0	0	0	0	0	0	0	0	0	0	0	0	0	0	0	0	0	0	0	0	0	0	0	6.97E-05	0	8.36E-05	0	0	0	0	0	0.000136799	0.000289394	0.000153406	0	0	0	0	0	0	0	7.58E-05	0.000124208	0
Bacteria;__Proteobacteria;__Gammaproteobacteria;__Xanthomonadales;__Xanthomonadaceae;Other	0	0	0	0	0	0	0	0	0	0	0	0	0	0	0	0	0	0	0	0	0	0	0	0	0	0	0	0	0	4.78E-05	0	0	0	0	0	0	0	0	0	0	0	0	0	0	0	0	7.58E-05	0	0
Bacteria;__Proteobacteria;__Gammaproteobacteria;__Xanthomonadales;__Xanthomonadaceae;__Stenotrophomonas	0	0	0.000129391	0	0	0	0	0	0	0	0	0	0	0	0	0	0	0	0	0	0	0	0	0	0	0	0.000145571	9.46E-05	6.97E-05	4.78E-05	0	0	0	0	0	0	0	0	0.000204541	6.03E-05	0	0	0	0	0	0	0	0	0
Bacteria;__Proteobacteria;__JTB23;__o;__f;__g	0	0	0	0	0	0	0	0	0	0	0	0	0	0	0	0	0	0	0	0	0	0	0	0	0	0	0	0	0	4.78E-05	0.000167238	0	0	0	0	0	0	0.000289394	0.00010227	6.03E-05	0	0	0	0	0	0.000310463	0.000151538	0	0
Bacteria;__Proteobacteria;__Milano-WF1B-44;__o;__f;__g	0	0	0	0	0	0	0	0	0	0	0	0.000155183	0	0	0	0	0	0	0	0	0	0	8.33E-05	0	0.000352858	0	7.28E-05	0	0	0	0	0	0	0	0	0	0	0	0	0	0	0.000145858	0	6.77E-05	0	0	0	0	0
Bacteria;__Proteobacteria;__SC3-20;__o;__f;__g	0	0	0	0	0	0	0	0	0	0	0	0	0	0	0	0	0	0	0	0	0	0	0	0	0	0	0	0	0	0	0	0	0	0	0	0	6.84E-05	0	5.11E-05	0	0	0	0	0	0	0	0	0	0
Bacteria;__Proteobacteria;__SPOTSOCT00m83;__o;__f;__g	0	0	0	0	0	0	0	0	0	0	0	0	0	0	0	0	0	0	0	0	0	0	0	0	0	0	0	0	6.97E-05	0	0	0	0	0	0	0	0	0	0	0	0	0	0	0	0	0	0	0	0
Bacteria;__Proteobacteria;__Skagenf62;__o;__f;__g	0	0	0	0	0	0	0	0	0	0	0	0	0	0	0	0	0	0	0	0	0	0	0	0	0	0	0	0	6.97E-05	0	0	0	0	0	0	0	0	0	0	0	0	0	0	0	0	0	0	0	0
Bacteria;__Proteobacteria;__TA18;__o;__f;__g	0	0	0	0	0	0	0	0	0	0	0	0	0	0	0	0	0	0	0	0	0	0	0	0	0	0	0	0	6.97E-05	0	8.36E-05	0	0	0	0	0	0	0	0	6.03E-05	0	0	0	0	0	0	0	0.000124208	0
Bacteria;__RF3;__c;__o;__f;__g	0	0	0	0	0	0	0	0	0	0	0	0	0	0	0	0	0	0	0	0	0	0	0	0	0	0	0	0	6.97E-05	0	0.000167238	0	0	0	0	0	0	0	5.11E-05	6.03E-05	0	0	0	0	0	0	0	0	0
Bacteria;__Spirochaetes;__Spirochaetes;__Spirochaetales;__Leptospiraceae;__Leptospira	0	0	0	0	0	0	0	0	0	0	0	0	0	0	0	0	0	0	0	0	0	0	0	0	0	0	0	0	0.000209045	0.000143349	8.36E-05	0	0	0	0	0	0	0	0.000255676	0.000241356	0	0	0	0	0	0.000155231	7.58E-05	0.000248416	0
Bacteria;__Spirochaetes;__Spirochaetes;__Spirochaetales;__V2072-189E03;__g	0	0	0	0	0	0	0	0	0	0	0	0	0	0	0	0	0	0	0	0	0	0	0	0	0	0	0	0	6.97E-05	0	0	0	0	0	0	0	0	0	0	0	0	0	0	0	0	0	0	0	0
Bacteria;__Synergistetes;__Synergistia;__Synergistales;__Synergistaceae;__g	0	0	0	0	0	0	0	0	0	0	0	0	0	0	0	0	0	0	0	0	0	0	0	0	0	0	0	0	6.97E-05	0	0	0	0	0	0	0	0	0	0	0	0	0	0	0	0	0	0	0	0
Bacteria;__TA06;__c;__o;__f;__g	0	0	0	0	0	0	0	0	0	0	0	0	0	0	0	0	0	0	0	0	0	0	0	0	0	0	0	0	0	0	0	0	0	0	0	0	6.84E-05	0	0	0	0	0	0	0	0	0	0	0	0
Bacteria;__TM6;__c;__o;__f;__g	0	0	0	0	0	0	0	0	0	0	0	0	0	0	0	0	0	0	0	0	0	0	0	0	0	0	0	0	0.000278726	4.78E-05	8.36E-05	0	0	0	0	0	0	0	0.00010227	0	0	0	0	0	0	0	0	0	0
Bacteria;__Tenericutes;__Mollicutes;Other;Other;Other	0	0	0	0	0	0	0	0	0	0	0	0	0	0	0	0	0	0	0	0	0	0	0	0	0	0	0	0	0	0	8.36E-05	0	0	0	0	0	0	0	0	0	0	0	0	0	0	0	0	0	0
Bacteria;__Tenericutes;__Mollicutes;__Anaeroplasmatales;__Anaeroplasmataceae;__Anaeroplasma	0.000674082	0.000139558	0.000388174	0.001128941	0.0002473	0.000589015	0.003165308	0.007325383	0.000369276	0.004231106	0.00274675	0.001241465	0.006110712	0.005888599	0.004937437	0.000936728	0.004977376	0.002218217	0.002483444	0.00057648	0.007244612	0.005774849	0.005164945	0.008458408	0	0.00036245	0.017322949	0.000283715	0.001184586	0.002628058	0.003846475	0.000612799	0.000200441	0.001501079	0.000584385	0.001228733	0.000478796	0.000144697	0.000153406	0	0.003966006	0.001021004	0.004142141	0.001556789	0.002682927	0.001397082	0.004091529	0.00136629	0.000599281
Bacteria;__Tenericutes;__Mollicutes;__DMI;__f;__g	0	0	0	0	0	0	0	0	0	0	0	0	0	0	0	0	0	0	0	0	0	0	0	0	0	0	0	0	0.000209045	4.78E-05	0.000167238	0	0	0	0	0	0	0	5.11E-05	0	0	0	0	0	0	0.000155231	0	0	0
Bacteria;__Tenericutes;__Mollicutes;__Entomoplasmatales;__Candidatus_Hepatoplasma;__g	0	0	0	0	0	0	0	0	0	0	0	0	0	0	0	0	0	0	0	0	0	0	0	0	0	0	0	0	6.97E-05	0	0	0	0	0	0	0	0	0	0	0	0	0	0	0	0	0	0	0	0
Bacteria;__Tenericutes;__Mollicutes;__Entomoplasmatales;__type_III;__g	0	0	0	0	0	0	0	0	0	0	0	0	0	0	0	0	0	0	0	0	0	0	0	0	0	0	0	0	0.000348408	0.000286697	0.000167238	0	0	0	0	0	0	0.000144697	0.000255676	0.000120678	0	0	0	0	0	0	7.58E-05	0.000124208	0
Bacteria;__Tenericutes;__Mollicutes;__Mycoplasmatales;__Mycoplasmataceae;__Mycoplasma	0	6.98E-05	6.47E-05	0.000322555	8.24E-05	0.000441761	0.000474796	0.000170358	0	0.000802451	6.10E-05	0	0	0.000386138	0.000202908	0.000510943	0.001357466	0.003327326	0.001103753	0.001921599	0.024656033	0.000339697	0.000333222	0.001399135	0.002822865	0.001812251	7.28E-05	0	0	0.000143349	0	0	0	0.000281452	0.000116877	0.000283554	0	0	0	0.000120678	0	0.000145858	0	0.000203059	0	0.000620925	0	0	0.00019976
Bacteria;__Tenericutes;__Mollicutes;__Mycoplasmatales;__Mycoplasmataceae;__Ureaplasma	0	0.000139558	0	0	0	7.36E-05	0	0	9.23E-05	7.30E-05	6.10E-05	0.000155183	0	0	6.76E-05	0.000170314	0.000452489	0	0	0	6.09E-05	0	0	0	0	0	0.000145571	0	0	0	0	0	0.000200441	0	0.000467508	0.000189036	0	0	0	0	0	0.000437573	0.003924133	0.000338432	0	0	0	0	0.00029964
Bacteria;__Tenericutes;__Mollicutes;__RF9;__f;__g	0.001432423	0.001465355	0.000258782	0.000322555	0.005358173	0.001104403	0.000553929	0.003236797	0.000830871	0.001167202	0.000671428	0.000620732	0.001557632	0.005502462	0.000405817	0.002639871	0.000904977	0.000415916	0.000551876	0.006725596	0.000852307	0.000951152	0.002165945	0.005342152	0	0.000181225	0.000145571	0.000851144	0.000348408	0.000286697	0	0.000350171	0.004008819	0.000656722	0.000116877	0.000378072	0	0	0	0	0	0.003354726	0.000763026	0.000812238	0.000487805	0.000155231	7.58E-05	0.000248416	0.000599281
Bacteria;__Thermotogae;__Thermotogae;__Thermotogales;__Thermotogaceae;__SC103	0	0	0	0	0	0	0	0	0	0	0	0	0	0	0	0	0	0	0	0	0	0	0	0	0	0	0	0	6.97E-05	0	0	0	0	0	0	0	0	0	0	0	0	0	0	0	0	0.000155231	0	0	0
Bacteria;__Verrucomicrobia;__OPB35_soil_group;__o;__f;__g	0	0	0	0	0	0	0	0	0	0	0	0	0	0	0	0	0	0	0	0	0	0	0	0	0	0	0	0	0	0	0	0	0	0	0	0	0	0	0	0	0	0	0	0	0	0	0	0	0
Bacteria;__Verrucomicrobia;__Opitutae;__Puniceicoccales;__Puniceicoccaceae;__Cerasicoccus	0	0	0	0	0	0	0	0	0	0	0	0	0	0	0	0	0	0	0	0	0	0	0	0	0	0	0	0	0	0	0	0	0	0	0	0	0	0	0	0	0	0	0	0	0.000243902	0	0	0	0
Bacteria;__Verrucomicrobia;__Opitutae;__vadinHA64;__f;__g	0	0	0	0	0	0	0	0	0	0	0	0	0	0	0	0	0	0	0	0	0	0	0	0	0	0	0	0	0	0	0.000250857	0	0	0	0	0	0.000136799	0	0.000153406	6.03E-05	0	0	0	0	0	0	0	0.000124208	0
Bacteria;__Verrucomicrobia;__Verrucomicrobiae;__Verrucomicrobiales;Other;Other	0	0	0	0	0	0	0	0	0	0	0	0	0	0	0	0	0	0	0	0	0	0	0	0	0	0	7.28E-05	0	6.97E-05	0	0	8.75E-05	0	0	0	0	0	0	0	0	0	0	0	0	0	0	0	0	0
Bacteria;__Verrucomicrobia;__Verrucomicrobiae;__Verrucomicrobiales;__DEV007;__g	0	0	0	0	0	0	0	0	0	0	0	0	0	0	0	0	0	0	0	0	0	0	0	0	0	0	0	0	0	0	0	0	0	0	0	0	0	0	0	0	0	0	0	0	0	0	7.58E-05	0	0
Bacteria;__Verrucomicrobia;__Verrucomicrobiae;__Verrucomicrobiales;__Verrucomicrobiaceae;__Akkermansia	0.000926862	0.000418673	0.001358608	0.001290219	0.001401368	0.000736269	0.000712194	0.001448041	0.061115214	0.009264663	0.001464933	0.001396648	0.034028277	0.022589053	0.001082178	0.001362514	0.000452489	0.000693193	0.002483444	0.001152959	0.001461098	0.00108703	0.00074975	0.001017553	0.009880028	0.01214208	0.104010481	0.020332892	0.182914083	0.045728211	0.04573961	0.152937057	0.002405292	0.0102261	0.003506311	0.014933837	0.01880985	0.004485603	0.00010227	0.460689073	0.000566572	0.0123979	0.001308044	0.001218357	0	0.000310463	0	0.000248416	0.000599281
Bacteria;__Verrucomicrobia;__Verrucomicrobiae;__Verrucomicrobiales;__Verrucomicrobiaceae;__Luteolibacter	0	0	0	0	0	0	0	0	0	0	0	0	0	0	0	0	0	0	0	0	0	0	0	0	0	0	0	0	0	0	0	0	0	0	0	0	0	0	0	0	0	0	0	0	0	0	0	0	0
Bacteria;__WCHB1-60;__c;__o;__f;__g	0	0	0	0	0	0	0	0	0	0	0	0	0	0	0	0	0	0	0	0	0	0	0	0	0	0	0	0	0	0	0	0	0	0	0	0	0	0	5.11E-05	0	0	0	0	0	0	0	0.000151538	0	0
Unclassified;Other;Other;Other;Other;Other	0	0.000209336	0	0	0.000577034	0	0.000237398	0	0	0	0	0.000155183	0.002875629	0.002509895	0.000135272	0.000255471	0	0.000138639	0	0.003266718	0	0.000271758	0.000333222	0	0.000705716	0.000271838	0	0	0.000139363	0	0	0	0.005011024	9.38E-05	0	9.45E-05	0	0	0.00010227	0.000120678	0	0	0.000109004	0	0	0	0	0.000248416	0.000499401
Table S6. Relative abundance of genera detected through 16S rRNA gene sequencing using fecal DNA (N=8/ group). Sample numbers 1-8: WT mice, 8-week-old, RD-fed; 9-16: Epac1–/– mice, 8-week-old, RD-fed; 17-24: Epac2–/– mice, 8-week-old, RD-fed; 25-32: WT mice, 16-week-old, RD-fed; 33-40: WT mice, 16-week-old, WD-fed; 41-48: Epac1–/– mice, 16-week-old, RD-fed; 49-56: Epac1–/– mice, 16-week-old, WD-f…
[truncated: 23 more columns]
