# Supplementary material for: Deficiency of exchange protein directly activated by cAMP (EPAC)-1 in mice augments glucose intolerance, inflammation, and gut dysbiosis associated with Western diet
Source: Microbiome. 2022 Nov 4;10:187. doi: 10.1186/s40168-022-01366-0 (PMC9635209; doi:10.1186/s40168-022-01366-0)
Supplement: Supplementary file 10 — Additional file 9: Table S7. Relative abundance of bacterial species determined through shotgun sequencing. [file 40168_2022_1366_MOESM9_ESM.csv]

Table S7. Relative abundance of bacterial species determined through shotgun sequencing.
	group2	group5	group3	group4	control	group1
Muribaculum intestinale	6559127	3568217	2876836	4786766	8172580	3997912
Muribaculum sp. H5	7025717	2159166	1615215	5009140	8125098	2059785
Muribaculum sp. TLL-A4	4960051	2409595	1921894	2960131	6114077	3581835
Clostridiales bacterium CCNA10	2058183	3426211	3283777	1282688	731074	5090658
Bacteroides uniformis	699645	5092081	2942873	796915	664501	4474515
Alistipes sp. 5CPEGH6	1292532	2847268	2380449	947577	1161970	5745239
Lachnoclostridium sp. YL32	1909178	1722498	1795011	2611252	977640	2075684
Lachnospiraceae bacterium GAM79	1573655	2102480	1759289	2153121	702889	2352683
Flavonifractor plautii	1604850	1896074	1949452	952151	643151	2982568
Oscillibacter valericigenes	1109527	2384404	2176782	582422	322577	2904231
Bacteroides caecimuris	1210436	1784554	804429	1975395	1547664	1555326
Alistipes shahii	1129163	1417748	1702788	801782	955683	2779321
Bacteroides fragilis	1060854	1387325	541627	991015	1778269	1234106
Bacteroides vulgatus	363989	2224972	748175	1289436	618610	1466927
Alistipes finegoldii	669875	1322054	964021	761163	751797	1384737
Odoribacter splanchnicus	44734	1960917	1305956	121057	90301	2156996
Parabacteroides distasonis	530268	1015268	746046	442097	768339	1613707
Alistipes sp. Marseille-P5997	691030	1395348	655168	356138	601392	1034072
Bacteroides sp. A1C1	212789	1285613	855212	251142	268366	1700489
Akkermansia muciniphila	145219	590126	194442	552741	2285800	435018
Alcanivorax sp. N3-2A	479387	1209076	721115	136753	290926	1280314
Roseburia hominis	707382	478574	210168	1645785	197908	405183
Blautia producta	570658	519404	771181	749856	428167	578950
Helicobacter typhlonius	1082072	152138	282549	1179885	646009	79735
Lachnoclostridium phocaeense	572391	507577	471592	879510	281797	702200
Roseburia intestinalis	796957	490453	458415	818573	463252	335429
[Clostridium] scindens	524830	609124	563593	768647	270876	331538
Prevotella ruminicola	604950	14536	10886	1516310	801204	44260
Faecalibacterium prausnitzii	428270	479185	683520	423596	179771	786193
Prevotella denticola	578336	124998	37819	1621027	513458	40414
Bacteroides salanitronis	434767	364764	333562	615145	611037	348356
Blautia sp. N6H1-15	548722	402388	292987	481787	458324	520474
Prevotella intermedia	570195	18265	59017	988613	620952	27770
Blautia sp. SC05B48	443157	298632	360100	556188	310542	312650
Dysosmobacter welbionis	345226	431466	403681	160538	107230	610201
Prevotella dentalis	335068	57988	52082	817471	589934	128437
Escherichia coli	52834	190448	1163279	43594	326249	178162
Desulfovibrio vulgaris	18918	556174	556850	69756	22707	644937
[Clostridium] bolteae	287392	275042	217839	412957	140077	345968
Blautia hansenii	367745	275961	164835	474502	240977	134474
Bacteroides helcogenes	299217	284130	150311	260243	293650	262925
Hungatella hathewayi	277653	278717	162197	418044	104668	266284
Bacteroides ovatus	210148	227135	117562	267112	342931	236462
Paraprevotella xylaniphila	160826	320308	114378	381044	312576	94244
Duncaniella sp. B8	506931	49564	50258	343473	327436	93216
Bacteroides intestinalis	121574	291077	188509	236984	303408	226973
Bacteroides thetaiotaomicron	352333	132568	125080	255941	310667	187195
Desulfovibrio hydrothermalis	24260	672484	402	22514	12819	606343
Clostridioides difficile	221461	173232	154275	176596	110674	438426
Desulfovibrio desulfuricans	37181	383242	384761	53570	7666	390422
Syntrophobacter fumaroxidans	45671	377788	364148	47903	25114	378939
Desulfovibrio salexigens	12671	387560	380539	13507	21581	400304
Desulfovibrio fairfieldensis	201079	143893	611875	12852	14624	228422
Mordavella sp. Marseille-P3756	176111	244997	116607	278470	93599	272046
Oscillibacter sp. PEA192	143736	246553	301073	85372	56023	326815
[Clostridium] saccharolyticum	233481	123837	167087	259334	167639	182960
Alistipes sp. 6CPBBH3	155726	178021	162360	196902	108839	332221
Bacteroides dorei	126315	167042	163272	227046	156321	286343
[Eubacterium] rectale	296938	107524	129590	281957	117511	163382
Lachnospiraceae bacterium KGMB03038	184600	229207	102634	256121	107575	208282
Desulfovibrio piger	12816	302848	305839	97451	7406	351142
Bacteroides heparinolyticus	244501	186275	96534	174100	269516	95799
Ruthenibacterium lactatiformans	182037	147078	255969	139406	57823	264420
Bacteroides cellulosilyticus	163967	34972	89893	280434	409587	36109
Duncaniella sp. C9	278941	44459	13242	187745	445798	29325
Halomonas sp. N3-2A	89287	318959	191337	23777	56089	310750
[Clostridium] sphenoides	175793	176146	165908	190390	167130	96761
Intestinimonas butyriciproducens	153485	176559	203426	96097	71189	265385
Bacteroides caccae	96254	149876	103741	122306	158178	287820
Bacteroides xylanisolvens	170137	77330	59385	136912	262499	163854
Ruminococcus champanellensis	81328	62510	208866	37975	28755	415639
Enterococcus faecalis	135318	149289	193796	83111	41777	157413
Barnesiella viscericola	227707	55780	42101	137810	197736	86136
Lachnoclostridium phytofermentans	270701	126178	27856	118326	96067	63644
Desulfovibrio alaskensis	23079	212921	201093	28437	21115	166864
Alistipes sp. 3BBH6	56034	82460	151484	38382	125393	197948
Lachnoanaerobaculum umeaense	238440	62579	37807	35113	202556	60979
Butyricimonas faecalis	29981	96657	33058	27324	250359	182236
Prevotella oris	50574	667	1180	169056	370989	6338
Bacteroidales bacterium CF	26980	144155	167860	9201	17658	226347
Bacteroides zoogleoformans	125343	22698	29245	74439	209380	118892
Butyrivibrio fibrisolvens	176745	47217	74493	92881	47769	99593
Alistipes sp. 5CBH24	98255	225778	46063	72419	46729	44436
Lachnospiraceae bacterium Choco86	119865	91183	38061	130959	44153	106017
Ruminococcus sp. JE7A12	12123	3593	25057	11781	4413	455415
Burkholderiales bacterium YL45	177562	156	293	96339	221932	78
Clostridium sp. SY8519	80030	105217	63484	123129	25086	71355
Anaerobutyricum hallii	112564	63825	51604	127742	70878	41508
Erythrobacter litoralis	457246	121	769	4827	1609	296
Anaerotignum propionicum	23830	103494	166866	25527	7365	117869
Candidatus Desulfovibrio trichonymphae	47101	114517	110839	47997	13558	106162
Prevotella enoeca	64418	8711	5654	115186	223094	6850
Butyrivibrio proteoclasticus	191784	46906	21782	103775	25410	25017
Christensenella sp. Marseille-P3954	59785	92441	55100	42029	27298	113805
[Clostridium] cellulosi	39298	10740	2737	11259	5075	287547
Prevotella jejuni	18202	167806	51786	36064	45701	33813
Rhizobium leguminosarum	32353	15012	7087	11816	7662	270065
Pasteurella multocida	28083	122311	59073	13375	14006	97468
Herbinix luporum	69667	50487	88694	73427	28117	22319
Ruminococcaceae bacterium CPB6	28109	40597	24764	21761	6677	188292
Christensenella minuta	86393	4853	10051	109361	6822	91564
Caproiciproducens sp. NJN-50	48524	101244	29205	42023	16217	55046
Petrimonas mucosa	75295	7111	6613	66403	114801	14625
Ethanoligenens harbinense	45664	44947	34449	48436	31441	78013
Monoglobus pectinilyticus	26158	2127	9398	10072	19206	215445
Eubacterium limosum	45775	46917	41377	50893	25194	68867
Porphyromonas asaccharolytica	76602	7669	18103	64179	87409	22917
[Eubacterium] cellulosolvens	42455	60624	34200	69914	31799	25641
Paenibacillus chitinolyticus	32449	21242	817	26046	2726	181206
Prevotella fusca	14933	73065	3920	103413	64130	3041
Butyrivibrio hungatei	36819	43785	55159	54553	13365	57221
Helicobacter hepaticus	56585	71306	12737	89549	20706	6552
Anaerostipes rhamnosivorans	51112	22008	22387	84517	34313	30870
Clostridium botulinum	38242	66902	38989	51122	14410	23149
Anaerostipes hadrus	50758	31486	11303	78265	33151	19873
Clostridium saccharoperbutylacetonicum	8838	34439	50884	14074	95298	14045
Proteiniphilum saccharofermentans	21130	42879	5012	13845	59351	65688
Lachnospiraceae bacterium oral taxon 500	39403	51568	15277	51109	10270	37901
[Eubacterium] eligens	56299	17787	8257	77027	28351	17275
Eubacterium maltosivorans	29556	25466	43455	36955	17043	45737
Candidatus Azobacteroides pseudotrichonymphae	2062	127	7229	37320	143652	1033
Prevotella melaninogenica	23397	3612	6251	24555	126659	1342
Exiguobacterium sp. N4-1P	14978	64654	35535	4685	10879	49315
Sphingomonas koreensis	645	433	2439	949	530	173590
Serratia marcescens	73815	11585	21630	52489	11273	7100
Aminipila sp. JN-39	22981	21373	31799	40293	8851	36970
Acinetobacter venetianus	381	780	156410	653	195	47
Pseudomonas chlororaphis	12344	54992	27572	16126	14357	32529
Christensenella massiliensis	33946	23024	20780	41605	12403	25724
Raoultella planticola	1184	98435	14168	919	353	38929
Prevotella sp. oral taxon 299	10045	296	2782	112946	24131	689
Ruminococcus bicirculans	54068	8856	41486	28541	9232	8007
Clostridium pasteurianum	21878	26014	14722	36623	15734	30874
Tannerella forsythia	10489	7106	30353	32066	13245	51881
Bacteroides coprosuis	22206	17539	15085	44023	19767	25145
Eubacterium callanderi	31701	36564	32155	11240	12451	16906
Thermoclostridium stercorarium	7741	3097	73827	5079	9952	37648
Burkholderia sp. PAMC 28687	280	655	95	616	292	132215
Pseudomonas fluorescens	41859	10164	7272	11606	30155	32822
Kosakonia sacchari	1052	97	36102	7105	236	88218
Clostridium sp. CT4	4045	96880	3620	12782	638	11296
Lactobacillus murinus	15808	681	4904	66904	37147	3288
Bacillus marisflavi	904	8361	11978	26217	326	79224
Mucinivorans hirudinis	23776	2355	5235	8424	80185	5643
Porphyromonas gingivalis	34068	1858	3925	18655	26333	39403
Ruminococcus albus	54192	11003	18681	16573	12090	8495
Flavobacterium sediminis	1065	93128	23901	955	634	1127
Symbiobacterium thermophilum	7898	19991	23429	7970	3533	55863
Buchnera aphidicola	6774	92898	2425	4878	1645	9564
Parabacteroides sp. CT06	43828	15753	6971	8779	16087	25618
Haliscomenobacter hydrossis	3009	82361	25963	1465	1119	746
Flavobacterium sp. 140616W15	33330	227	123	21268	55387	297
Neorhizobium sp. NCHU2750	3225	4831	98552	1122	645	921
Variovorax paradoxus	53409	7211	3148	17752	22187	5298
Dehalobacterium formicoaceticum	21072	24196	26790	15332	8401	12053
Geosporobacter ferrireducens	18440	22669	7925	18879	14016	23230
Enterococcus faecium	25648	14511	9611	20704	22318	9862
Clostridium butyricum	29717	7779	3109	14340	39707	7027
Desulfitobacterium hafniense	22809	13582	11400	27959	9889	15440
Agrobacterium tumefaciens	24824	11674	12526	17866	24905	8281
Bacillus cereus	5840	8014	10742	30156	6133	37344
Ruminiclostridium cellulolyticum	61848	3965	6141	3998	17867	3159
Clostridium perfringens	40799	6320	22170	16222	5376	5748
Pseudomonas putida	18093	8237	14725	30222	11913	12398
[Enterobacter] lignolyticus	36000	329	4107	22705	22948	8561
Tannerella sp. oral taxon HOT-286	11725	11737	2693	13625	48130	6577
Faecalitalea cylindroides	19751	16297	13713	18104	6618	17471
Paenibacillus lentus	14389	7661	5274	33484	11566	17098
Streptococcus sp. HSISB1	77	2400	2194	133	183	83122
Streptococcus suis	6110	41601	16232	10292	3021	8992
Paenibacillus sp. CAA11	27007	6939	921	46569	2140	1096
Clostridium tetani	43393	2105	287	3407	34117	1109
Paenibacillus donghaensis	10497	33995	5417	20806	8703	4940
Salmonella enterica	14623	6571	10978	6255	5410	37380
Yersinia enterocolitica	11556	291	256	996	67348	529
Clostridium novyi	6053	10330	28406	9036	1018	25500
Trueperella pyogenes	10882	8576	7438	3911	8321	40169
Marinobacter sp. Arc7-DN-1	28091	6723	9960	17122	636	15073
Paenibacillus sp. FSL H7-0357	26486	6243	1638	29178	4714	8754
Methylotenera mobilis	530	6	90	214	74757	0
Cronobacter sakazakii	747	422	331	35912	37863	310
Paenibacillus yonginensis	4606	5312	5038	6541	681	52644
Pseudomonas stutzeri	11217	12548	7641	13398	10005	19619
Syntrophobotulus glycolicus	14596	3177	11789	29751	8281	6338
Bifidobacterium longum	10391	9317	11185	17546	6067	19388
Paenibacillus durus	8060	22881	3020	22382	4497	12872
Porphyromonas cangingivalis	13826	2295	1056	24123	29930	1796
Starkeya novella	1720	391	4014	2416	55575	8578
Collimonas fungivorans	1156	48681	1886	2643	1718	16593
Dehalococcoides mccartyi	12704	6001	2896	12953	33701	3611
Streptomyces sp. endophyte_N2	43856	3259	5793	13037	1059	3789
Klebsiella variicola	444	21433	22	352	837	47594
Olsenella sp. GAM18	8917	8595	28585	7627	3910	12834
Methylomusa anaerophila	19726	24844	1656	11786	1452	10635
Clostridium sp. SYSU GA15002T	15003	24581	14840	4373	2382	8890
Clostridium kluyveri	10580	11046	17481	12122	9151	9397
Sorangium cellulosum	12589	11739	11919	8017	11286	13789
Brevibacillus laterosporus	27221	2321	3267	5519	26804	3478
Bacillus coagulans	8154	22094	21664	5476	4356	4618
Niveispirillum cyanobacteriorum	2797	6702	5961	1760	1811	47316
Mycolicibacterium goodii	1214	5226	675	441	35688	22773
Azospirillum sp. TSH100	10924	8702	2248	704	25224	18142
Flammeovirga sp. MY04	7289	1553	720	1406	4066	50881
Stenotrophomonas maltophilia	3464	1365	8994	3872	2609	45161
Libanicoccus massiliensis	8896	9762	10362	4772	3891	27562
Massilia albidiflava	8415	603	1384	1657	762	51424
Clostridium taeniosporum	8435	24635	18087	4467	1257	6197
Desulfovibrio gigas	2562	7441	3134	8827	2026	38570
Neisseria subflava	334	67	14	63	757	61137
Clostridium beijerinckii	8340	12457	11401	10785	3483	15604
Adlercreutzia equolifaciens	7644	8945	11118	4937	8875	20011
Listeria monocytogenes	11899	2607	2505	16818	22524	4860
Izhakiella sp. KSNA2	10328	8503	6049	10686	4940	20588
Lactobacillus ruminis	6807	3381	1717	45371	1094	2514
Lactococcus lactis	34890	3108	3409	14771	1759	2761
Nautilia sp. PV-1	3651	18475	17346	3055	1798	15860
Cupriavidus taiwanensis	10834	8422	15227	13971	4448	7266
Selenomonas ruminantium	19443	2913	2431	6493	20285	8168
Paenibacillus sp. JDR-2	11378	5569	11548	20349	1821	8903
Verminephrobacter eiseniae	16126	448	780	11564	29258	1152
Paenibacillus odorifer	21893	1649	1479	12231	18759	3252
Clostridium sp. JN-1	2910	48728	1691	3529	747	1459
Clostridium sp. BNL1100	19070	3152	805	23928	8713	2620
Clostridium sp. JN-9	23503	3696	648	26524	854	2421
Pandoraea apista	845	21352	110	2516	938	31629
Acidaminococcus fermentans	8630	7874	10615	13072	8193	8271
Cloacibacillus porcorum	8614	2976	9117	7656	2761	25219
Tessaracoccus aquimaris	3713	28862	2356	2064	1528	17654
Pseudobacter ginsenosidimutans	2574	2616	1239	16475	31559	1154
Streptococcus sp. HSISS3	27227	284	127	256	27578	47
Rhodopseudomonas palustris	11368	4356	7759	5395	17031	9428
Azospirillum brasilense	6973	3164	6799	6870	5568	25941
Fermentimonas caenicola	9271	668	623	5569	26119	12899
Gordonibacter massiliensis	6017	12640	7138	5061	3040	20473
Olsenella uli	6484	9736	9571	2646	3174	22639
Desulfotomaculum ruminis	8465	4293	11645	3659	4255	21834
Streptomyces sp. SSL-25	1876	4002	4599	2292	1214	40131
Filifactor alocis	2211	1625	1129	2770	34983	11097
Citrobacter freundii	1871	31236	1927	2804	661	14806
Collinsella aerofaciens	9541	10197	8390	6349	5379	12877
Candidatus Walczuchella monophlebidarum	16628	26	8	25195	10612	55
Desulfallas gibsoniae	10350	11496	6817	7139	2475	14245
Spirosoma montaniterrae	10866	978	209	31028	8383	902
Paenibacillus mucilaginosus	9305	8215	4011	20468	3545	6396
Pseudoclostridium thermosuccinogenes	11174	6467	7354	11277	7123	7477
Pseudomonas aeruginosa	17969	6507	7008	6647	5576	6710
Pontibacter actiniarum	1702	4956	13766	1958	2080	25643
Bacillus subtilis	5242	1959	6047	7943	6193	22710
Pseudomonas sp. Os17	2911	17737	18850	109	516	9933
Cedecea neteri	5212	9461	12758	17391	3194	1773
Propionibacterium acidifaciens	547	272	450	722	47094	602
Cohnella sp. 18JY8-7	5996	4618	4095	4357	1683	28460
Slackia heliotrinireducens	10091	8354	13346	6713	3377	6946
Rhodoplanes sp. Z2-YC6860	12697	5929	4974	3543	1142	20540
Selenomonas sp. oral taxon 126	6753	4076	4200	27562	2685	3512
Clostridium baratii	16555	5151	1512	7530	1588	16434
Acetobacter pasteurianus	194	11014	6355	1178	136	29641
Megasphaera hexanoica	6107	22807	3467	3538	2202	10236
Hungateiclostridium thermocellum	5434	3702	6053	11781	2274	18833
Bacillus mycoides	30316	8371	82	5478	734	2776
Acidaminococcus intestini	10965	4454	4174	19404	3528	5131
Pedobacter suwonensis	23596	1228	715	20320	749	834
Acetobacterium sp. KB-1	10142	16395	4730	6520	3765	4618
Bacillus cohnii	31648	1047	2297	10020	542	536
Achromobacter xylosoxidans	3080	5737	5447	14953	13246	3528
Bacillus megaterium	3672	813	1755	37445	1266	1012
Chryseobacterium indologenes	1519	7388	2704	16659	12815	4521
Granulicella mallensis	15351	4990	2890	5527	11396	5029
Paenibacillus polymyxa	8199	5036	7569	12646	6314	5340
Melaminivora sp. SC2-9	34667	960	1638	1601	639	5259
Actinoplanes sp. OR16	7793	3349	2611	21512	4617	4693
Flavobacterium sp. GS13	2898	183	156	2067	38895	97
Sinorhizobium fredii	14216	3295	5319	7634	9684	3818
Streptomyces gilvosporeus	3409	4677	1926	1330	26089	5649
Actinomyces hongkongensis	2843	15109	16849	608	793	6769
Desulfovibrio ferrophilus	31189	2044	1418	3339	3033	1503
Grimontia hollisae	543	1832	1384	38138	389	231
Aeromonas veronii	4311	10616	15609	1405	1309	9243
Treponema primitia	4969	4938	8707	16546	3526	3593
Allochromatium vinosum	16115	964	271	866	23493	380
Mageeibacillus indolicus	7560	4379	6198	2917	20491	201
Hymenobacter sp. DG01	21866	140	449	17835	714	716
Fusobacterium nucleatum	6467	4445	3560	19965	4330	2927
Nonomuraea sp. ATCC 55076	5656	4927	5317	11318	4319	10124
Bifidobacterium breve	7497	2679	1716	23279	2995	3360
Dehalobacter restrictus	8867	6146	9255	5680	2238	8945
Lactobacillus plantarum	2541	11934	23752	1762	590	504
Luteipulveratus mongoliensis	6402	1880	415	352	31842	108
Sporomusa termitida	9358	4009	4330	12312	6879	4031
Paenibacillus riograndensis	4893	1628	5510	16560	3155	9067
Hymenobacter sp. PAMC 26554	10509	761	603	15947	11644	1117
Paenibacillus swuensis	9988	1241	658	19661	4502	4415
Paenibacillus sp. 32O-W	7101	7428	8476	11114	1990	4118
Rhodobacter sphaeroides	4095	7127	7088	5516	5066	11211
Thermobacillus composti	6429	8831	4108	6311	2943	10998
Clostridium cellulovorans	8808	3942	4295	11787	4291	6312
Ramlibacter tataouinensis	2453	8394	5799	4150	2264	16287
Olsenella umbonata	8327	3630	7929	4291	2492	12354
Bradymonas sediminis	1070	457	2357	1207	671	33213
Brevibacillus agri	2031	23899	2934	3672	2013	4423
Rhodobacter sp. CZR27	3190	1459	373	945	852	31857
Pseudomonas xinjiangensis	19590	1491	1071	14550	769	1175
Klebsiella aerogenes	6344	478	787	5461	23732	1718
Paenibacillus graminis	2768	5869	11125	6352	3198	9139
Paenibacillus sabinae	3943	9032	11102	6886	1027	6192
Streptomyces pluripotens	1797	2895	25717	3752	1304	2616
Paenibacillus glucanolyticus	1652	11773	3564	3122	839	16936
Flavobacterium magnum	1520	1649	18771	1077	598	14239
Bacillus lentus	876	16889	15997	2120	638	1270
Thermaerobacter marianensis	4955	2739	6944	5163	3301	14426
Edwardsiella tarda	5894	64	4831	328	25578	460
Flavobacterium sp. CJ74	6731	865	777	5140	22857	454
Bacillus thuringiensis	13560	3648	1102	12331	2625	3555
Ornithinimicrobium sp. HY006	23911	776	1059	2507	7712	742
Pseudomonas thivervalensis	457	7439	5769	566	6401	15972
Streptomyces xinghaiensis	3897	4969	12623	2017	1723	11363
Enterococcus thailandicus	168	22178	12919	492	672	156
Streptomyces pristinaespiralis	9048	3798	7348	2563	3527	10299
Paenibacillus sp. RUD330	6186	10261	3531	9799	2932	3855
Burkholderia thailandensis	21120	1410	1571	5299	2357	4544
Brevibacillus brevis	13661	3956	2535	8386	5039	2690
Cellulosilyticum sp. WCF-2	6817	1569	3678	7313	1758	14893
Halioglobus japonicus	2935	8740	9326	3079	1126	10355
Moorella thermoacetica	5896	3895	5366	4821	2216	13310
Desulfitobacterium dehalogenans	4798	1805	2650	3188	2524	20281
Thauera sp. MZ1T	1237	695	371	1901	30608	392
Streptomyces bingchenggensis	7023	3075	8041	4837	6442	5707
Paenibacillus borealis	7206	2057	1600	3721	1594	18859
Calditerrivibrio nitroreducens	4323	15509	5143	2020	2419	5569
Streptomyces griseoviridis	2899	14065	4685	1287	1364	10591
Geobacter anodireducens	1847	1298	7799	10230	1374	12187
Azoarcus sp. DN11	32876	400	113	357	588	281
Erythrobacter sp. YH-07	3893	14858	6196	347	2028	7281
Planctomycetes bacterium MalM25	14229	2799	3132	6834	3294	4304
Paenibacillus sp. BIHB4019	10097	3459	5211	8085	2028	5613
Pseudomonas psychrotolerans	4013	5938	9251	3873	3995	7407
Clostridium acetobutylicum	11146	530	164	19251	2646	563
Helicobacter himalayensis	6652	1509	9942	11962	3874	306
Geobacter uraniireducens	2298	612	1987	23430	605	5194
Pseudomonas guangdongensis	537	3939	6196	657	419	22371
Streptomyces niveus	6836	1487	12233	2771	2364	8400
Ndongobacter massiliensis	4869	3696	4384	5315	12674	3086
Bacillus glycinifermentans	4133	1389	681	1917	1061	24709
Chryseobacterium gallinarum	3598	434	857	2637	25408	939
Streptosporangium roseum	8961	5299	2506	6214	1728	9052
Planctomycetes bacterium Pan265	862	720	4016	853	746	26458
Euzebyella marina	969	274	113	1987	29962	221
Ralstonia solanacearum	5462	1991	11495	4387	6385	3804
Sphingomonas sp. LM7	1860	275	27034	2211	634	1482
Candidatus Moranella endobia	6	0	12744	20698	20	0
Pseudomonas syringae	4757	3381	8517	3830	1775	11106
Streptomyces sp. SM18	2744	6171	3872	2448	6235	11872
cyanobacterium endosymbiont of Epithemia turgida	182	101	40	157	28	32770
Micromonospora narathiwatensis	969	2422	1735	1102	859	26140
Novosphingobium aromaticivorans	10385	460	1165	723	19634	847
Azospirillum lipoferum	5598	4667	5207	4009	1416	12315
Beijerinckiaceae bacterium RH AL1	14021	1153	9858	6040	1271	861
Paludibacter propionicigenes	2411	3225	2083	5409	16741	3091
Burkholderia plantarii	686	13584	10511	4919	830	2370
Clostridium sp. AWRP	7309	4131	9051	9348	1363	1676
Fastidiosipila sanguinis	17577	190	688	10516	3248	647
Faecalibaculum rodentium	6458	6171	1181	7263	4689	7103
Bifidobacterium scardovii	5045	6269	5598	5516	1432	8761
Heliobacterium modesticaldum	8065	6027	2695	6322	2120	7391
Achromobacter insolitus	5720	1107	7117	11081	344	6986
Alkalitalea saponilacus	5834	672	1233	20419	2787	1237
Acetobacterium woodii	6169	4566	1960	11841	4198	3438
Herbaspirillum rubrisubalbicans	12691	320	180	16927	633	924
Bradyrhizobium erythrophlei	5218	3673	10776	4176	2040	5721
Fusobacterium necrophorum	7693	7353	2684	4050	2065	7486
Paenibacillus sp. HB172198	5362	3392	2910	2623	12817	4175
Corynebacterium efficiens	1175	1269	1777	22071	1005	3845
Virgibacillus sp. SK37	583	11246	8558	957	760	8841
Paenibacillus ihbetae	9008	3928	3640	9969	2563	1772
Aeromonas salmonicida	2808	12597	475	2219	1183	11443
Paenibacillus thiaminolyticus	6639	6451	1673	7403	2089	6404
Peptoclostridium acidaminophilum	8204	927	10763	3916	4800	1996
Pantoea vagans	2216	4195	9735	9143	2383	2800
Paenibacillus sp. FSL R7-0331	4449	4214	5627	6928	7058	2182
Streptomyces rubrolavendulae	3131	6827	3852	849	680	15062
Elizabethkingia anophelis	1505	10670	2018	3615	6129	6322
Mariniflexile sp. TRM1-10	4045	337	87	19098	6410	175
Achromobacter denitrificans	2049	1041	843	20486	544	5039
Vibrio parahaemolyticus	19986	1163	2593	2463	1210	2376
Pseudomonas amygdali	5529	20	46	24036	43	86
Corallococcus coralloides	7070	2386	3597	4739	4619	7328
Bacillus licheniformis	755	4366	10647	2180	408	11380
Streptomyces pactum	1412	6453	3663	2556	1145	14446
Paenibacillus sp. FSL R5-0912	6629	1065	3263	3101	2024	13535
Schaalia odontolytica	24349	412	478	567	360	3429
Hungateiclostridium clariflavum	10113	2864	3441	8083	2577	2406
Streptomyces hygroscopicus	3485	3394	6168	6228	2447	7740
Streptomyces albus	1874	10289	12380	1536	922	2284
Neisseria mucosa	5082	3856	1639	12257	3792	2628
Arcobacter halophilus	14467	450	79	606	13139	418
Bifidobacterium coryneforme	1602	4157	19666	409	241	3058
Paenibacillus sp. IHB B 3084	5612	2236	628	14646	2931	3029
Thermomonospora curvata	2703	9614	2971	4109	950	8706
Flavobacterium pallidum	1871	134	8259	773	1359	16617
Neorhizobium galegae	10869	3839	3303	5472	1649	3841
Bifidobacterium pseudocatenulatum	4128	7084	8485	4506	1686	2951
Gordonibacter urolithinfaciens	4404	4017	6129	5670	4068	4545
Tumebacillus avium	9364	3253	1986	4166	7300	2661
Treponema denticola	11660	2719	1189	6233	3465	3449
Bifidobacterium bifidum	6176	2121	5534	4531	1297	8836
Pseudoflavitalea sp. 5GH32-13	1351	9002	4350	2184	905	10687
Tepidanaerobacter acetatoxydans	3389	7139	1605	8906	628	6757
Staphylococcus epidermidis	2825	9132	14197	1023	719	405
Bosea sp. AS-1	2415	3115	1410	19381	900	1051
Tetragenococcus koreensis	14709	48	56	11221	2058	151
Lelliottia amnigena	2757	15642	187	1266	494	7864
Desulfarculus baarsii	3233	5811	6194	3321	2748	6830
Chryseobacterium sp. H3001	6615	62	168	10318	9306	1656
Azoarcus communis	9594	3153	2646	779	8678	3272
Finegoldia magna	3285	5611	4585	4446	1270	8898
Polymorphum gilvum	2825	10027	2943	3708	1973	6587
Luteimonas sp. 83-4	5546	7118	7415	526	827	6423
Bordetella pseudohinzii	2079	8782	4627	640	1027	10553
Streptomyces griseorubiginosus	5199	2091	4749	2207	1605	11852
Pandoraea norimbergensis	4624	308	213	19784	2268	438
Enterobacter cloacae	3586	3639	4755	4551	4127	6935
Paenibacillaceae bacterium GAS479	2124	17848	1054	2228	2002	2308
Chryseobacterium gleum	3477	828	3181	6235	3203	10599
Carboxydocella thermautotrophica	6686	1058	8479	7884	2733	603
Streptomyces lydicus	3842	7585	3343	2469	3139	6917
Hydrogenophaga sp. PBC	8955	486	4225	4991	6361	2233
Agrobacterium larrymoorei	1299	952	523	2946	18893	2550
Chryseolinea sp. KIS68-18	3412	1523	2412	11457	6665	1437
Chryseobacterium nakagawai	1906	5646	861	2333	14677	1412
Planctomycetes bacterium ETA_A1	3014	2934	4884	2734	8248	4852
Helicobacter pylori	9243	4437	1126	5282	2797	3768
Caloramator sp. E03	3154	8080	1684	1270	3066	9376
Paenibacillus sp. FW100M-2	9780	1895	3813	5292	1239	4491
Rhodococcus opacus	9582	3229	2467	3228	2969	4956
Microbacterium sp. ABRD_28	3492	125	376	878	891	20528
Sandaracinus amylolyticus	1665	8474	3183	1294	1007	10606
Thermincola potens	7917	3659	871	8548	1350	3854
Minicystis rosea	2337	3791	10433	2054	2770	4769
Zymomonas mobilis	7711	3347	676	4938	9125	151
Bacillus foraminis	5389	3317	5454	8071	1885	1713
Amycolatopsis methanolica	12754	3480	2057	1796	1627	4079
Chryseobacterium taklimakanense	10315	1606	4571	3755	746	4793
Gordonibacter pamelaeae	4081	2423	6862	3748	2494	6156
Bifidobacterium pseudolongum	7943	8705	3105	1997	1884	2119
Bradyrhizobium zhanjiangense	1916	12816	939	4188	4371	1501
Rhizobium gallicum	2871	768	1271	512	643	19569
Streptomyces alboflavus	5706	2580	4978	2197	2506	7599
Gardnerella vaginalis	7192	8166	696	3431	5783	232
Bosea sp. PAMC 26642	1853	10726	3164	586	671	8489
Streptomyces seoulensis	2984	13408	1890	2841	1610	2754
Pseudomonas arsenicoxydans	4124	219	252	20399	48	379
Flavobacterium gilvum	5257	267	309	1571	472	17524
Clostridium sp. DL-VIII	6576	1559	1218	12223	1744	1927
Clostridium aceticum	7078	1021	1725	9917	2306	3137
Agrobacterium fabrum	8815	4938	958	5923	2132	2341
Achromobacter spanius	9350	2396	1048	7186	3445	1679
Micromonospora purpureochromogenes	899	1047	7935	1758	828	12607
Algoriphagus sp. M8-2	901	1321	61	1215	693	20843
Paraburkholderia caribensis	7611	806	6335	2290	3199	4696
Streptococcus gordonii	3428	2484	11243	1273	409	6032
Flavobacterium anhuiense	8496	6871	489	3035	3133	2787
Streptomyces albulus	3345	3778	3640	7306	678	6013
Dialister sp. Marseille-P5638	6219	3462	743	6043	5642	2591
Megasphaera stantonii	7710	3970	1243	6438	2716	2608
Sphingopyxis sp. QXT-31	3475	664	8192	392	471	11440
Pseudomonas citronellolis	5865	2601	4457	3389	2083	6228
Alcaligenaceae bacterium SJ-26	3028	4083	6795	3561	1217	5919
Acidovorax sp. JS42	337	102	279	23721	114	34
Streptomyces sp. KPB2	1183	1757	12712	3196	3164	2540
Oscillatoria nigro-viridis	13804	250	468	694	8706	571
Xanthomonas campestris	2597	1951	1373	1319	4328	12903
Helicobacter pullorum	6534	16134	357	308	459	675
Thermoanaerobacterium thermosaccharolyticum	14352	1556	1570	3760	1575	1648
Capnocytophaga haemolytica	787	1916	65	723	20803	126
Capnocytophaga leadbetteri	350	13076	3387	3654	2766	1147
Streptomyces sp. RTd22	7803	2656	5354	2830	2228	3505
Streptococcus acidominimus	4505	3606	4098	6357	2227	3541
Bdellovibrio exovorus	321	9882	160	11428	465	2062
Massilia lutea	9227	3185	1070	2837	6352	1571
Streptococcus gallolyticus	911	16518	137	6159	277	229
Acidipropionibacterium acidipropionici	2457	1508	12872	1760	3095	2375
Paenibacillus physcomitrellae	2676	5091	700	5996	1008	8593
Porphyromonas crevioricanis	6800	2160	2031	1116	9228	2704
Paenibacillus sp. FSL R7-0273	4844	3825	2912	5361	2968	4055
Paenibacillus larvae	6905	3129	1643	10007	797	1420
Olsenella sp. oral taxon 807	6012	2702	4748	5041	1928	3301
Calothrix sp. NIES-2098	15277	58	137	797	7321	65
Bifidobacterium catenulatum	3980	7010	612	2764	5035	4228
Streptomyces dengpaensis	695	805	11678	1424	1060	7963
Spiribacter salinus	477	17072	584	300	4995	179
Lactobacillus bombi	277	1540	21341	120	170	149
Desulfotomaculum reducens	6444	8458	1787	1940	1535	3321
Corynebacterium sp. NML98-0116	898	49	3577	140	98	18674
Spiroplasma turonicum	419	13218	9165	212	120	66
Enterobacter kobei	10	23132	0	14	0	25
Streptomyces lavendulae	3306	7897	3627	1245	953	6111
Paenibacillus stellifer	5677	3347	2310	4766	3301	3724
Lysobacter enzymogenes	2532	3868	4657	6381	1721	3926
Thalassococcus sp. S3	660	1564	3053	13237	244	4306
Alcanivorax pacificus	2058	4885	1000	1721	1836	11548
Streptomyces venezuelae	3348	1707	3596	3286	2420	8660
Pseudomonas orientalis	4644	498	5364	5315	3611	3570
Azospirillum sp. CFH 70021	4367	5052	1966	2158	1670	7772
Eggerthella lenta	3782	5395	5909	3159	2021	2712
Agrobacterium vitis	3911	4735	165	12013	1147	962
Paracoccus sp. Arc7-R13	2373	861	1465	8226	9170	709
Paenibacillus naphthalenovorans	6085	3200	698	10323	1613	866
Catenulispora acidiphila	4050	1819	8968	3030	3017	1867
Desulfatibacillum aliphaticivorans	4527	5078	4541	1998	2017	4551
Desulfosporosinus youngiae	4567	7413	1805	4251	1529	3142
Streptomyces scabiei	1221	5366	4176	2205	1361	8367
Bacillus paralicheniformis	233	1332	155	6426	401	14128
Prosthecochloris sp. GSB1	6227	153	277	9553	5976	467
Ruegeria sp. TM1040	494	305	1115	2857	17221	492
Longibaculum sp. KGMB06250	3802	6688	3251	3812	2780	2141
Pseudomonas cremoricolorata	671	222	8869	3822	513	8341
Burkholderia cepacia	5728	2677	5296	1712	1842	5146
Bifidobacterium angulatum	3338	1595	2859	12738	940	850
Streptomyces koyangensis	2098	3507	5321	1480	979	8931
Variovorax sp. PMC12	2535	3651	2342	635	477	12581
Pontibacter akesuensis	4655	8893	766	1138	1491	5250
Sinorhizobium meliloti	2886	7256	1392	4152	1059	5429
Hymenobacter sp. APR13	904	3901	5590	2995	1840	6940
Oceanobacillus iheyensis	7159	1470	288	4148	3526	5568
Bartonella grahamii	11992	42	26	10011	41	32
Desulfitobacterium dichloroeliminans	2205	1440	1678	11177	2880	2621
Atlantibacter hermannii	11301	468	2919	1964	3441	1897
Pseudomonas saudiphocaensis	3381	83	3485	651	991	13326
Paracoccus contaminans	14400	815	418	799	728	4748
Actinomyces slackii	2405	3371	2320	1760	1097	10935
Pseudomonas litoralis	4269	220	5038	2801	3936	5622
Streptomyces sp. 4F	3093	521	1076	1912	977	14277
Eggerthella sp. YY7918	5147	3035	2601	2193	1421	7446
Pantoea ananatis	1331	1981	1800	3870	4145	8713
Treponema succinifaciens	4260	712	2349	2722	4618	7128
Burkholderia contaminans	922	5551	604	722	597	13320
Hymenobacter sedentarius	5799	1950	2336	1592	7232	2799
Sphaerospermopsis kisseleviana	839	301	178	19322	690	306
Devriesea agamarum	238	168	127	20759	209	116
Desulfovibrio carbinoliphilus	2271	1715	4757	4647	1208	7015
Selenomonas sp. oral taxon 136	2145	7748	2091	4011	930	4678
Thermaerobacter sp. FW80	2514	4015	3761	3615	1514	6151
Thermoanaerobacterales bacterium SK-G1	3421	3287	1617	3087	1525	8628
Sporanaerobacter sp. JN28	3441	4586	1693	5449	1337	5036
Moraxella bovoculi	184	617	165	81	18987	1442
Hungateiclostridium saccincola	3500	4184	1744	8125	2361	1533
Algibacter alginicilyticus	9458	1032	58	8720	2001	112
Bacillus sonorensis	2049	2063	737	2979	600	12902
Pluralibacter gergoviae	4820	1063	5186	4429	5324	487
Rhizobium phaseoli	2704	2508	3591	5712	1447	5313
Desulfovibrio magneticus	5427	1097	2346	1101	1756	9541
Bradyrhizobium sp. BTAi1	7351	1011	1200	3906	4662	3085
Bacillus velezensis	1036	16984	894	1561	389	335
Sulfuritalea hydrogenivorans	4198	6065	2220	1983	777	5939
Granulosicoccus antarcticus	13704	1495	468	4353	594	525
Arcobacter butzleri	1817	9327	2355	4298	800	2520
Hymenobacter swuensis	2623	382	1124	2889	11796	2259
Desulfobacter hydrogenophilus	1699	6223	8948	1247	1394	1543
Polaromonas sp. SP1	830	877	199	17422	1092	630
Vibrio tapetis	1861	8435	5233	285	750	4451
Kitasatospora setae	3132	3063	7168	1556	1890	4199
Nitratireductor basaltis	4681	399	838	3674	3300	8059
Burkholderia cenocepacia	5994	1106	1475	6334	1518	4523
Thermoactinomycetaceae bacterium SCSIO 07575	1182	6517	963	8621	1290	2348
Clostridium sp. JN500901	4850	2475	6449	5409	1144	580
Fusobacterium periodonticum	3801	842	2064	4023	8118	2059
Aggregatibacter segnis	200	64	20309	241	72	6
Streptomyces sp. TN58	1413	9837	2163	1166	721	5578
Citrobacter freundii complex sp. CFNIH2	3152	5251	679	704	189	10865
Streptomyces roseochromogenus	3027	6261	2343	5594	944	2666
Clostridium bornimense	6307	6416	561	4402	1086	2032
Staphylococcus aureus	5715	2936	724	2906	3039	5442
Burkholderia ubonensis	1783	2676	2012	8881	4530	872
Caldisericum exile	9805	365	57	370	9156	982
Desulfosporosinus orientis	4010	6650	1417	5343	1891	1417
Pectobacterium carotovorum	2402	4655	1886	5728	3500	2539
Virgibacillus sp. Bac332	9212	1063	765	1550	6985	1125
Selenomonas sp. oral taxon 478	4941	3781	1583	2170	1142	7027
Mogibacterium pumilum	4491	455	5214	8847	629	1006
Streptomyces collinus	2206	2436	2945	3641	6041	3345
Rhodobacteraceae bacterium D4M1	1780	2600	2019	6806	5141	2268
Cyanobacterium aponinum	3114	495	103	6514	9995	389
Aeromonas hydrophila	2549	1687	3743	2821	3417	6372
Shewanella putrefaciens	772	7372	4846	738	1311	5490
Bacillus infantis	7902	3921	499	3792	986	3400
Moorea producens	2219	1395	480	13803	1776	755
Streptomyces sp. GSSD-12	7313	5551	1853	2292	888	2508
Paenibacillus alvei	2186	3176	2199	10392	1694	736
Chitinimonas sp. R3-44	3481	4078	3997	5487	528	2811
Streptomyces sp. W1SF4	4449	970	3319	2277	2076	7261
Streptomyces rimosus	5822	2154	2520	1738	2023	6083
Streptomyces albireticuli	2923	5736	4870	3059	1514	2234
Klebsiella pneumoniae	6215	5368	2671	2955	1771	1311
Sphaerochaeta pleomorpha	5231	2376	4864	1829	1390	4560
Lentzea guizhouensis	2085	3260	4599	4181	1798	4321
Helicobacter canadensis	5417	12441	560	1193	37	556
Megasphaera elsdenii	7074	1993	2966	2780	2176	3195
Sporolactobacillus terrae	2774	1010	4095	6241	5815	184
Chryseobacterium camelliae	1424	2742	1305	1726	3101	9811
Candidatus Saccharimonas aalborgensis	8154	504	873	1436	695	8430
Fusobacterium ulcerans	3938	3182	4380	1846	902	5819
Azoarcus sp. SY39	2016	944	1770	2669	1539	11021
Clostridium scatologenes	3897	2146	247	11440	663	1545
Lysinibacillus varians	20	39	26	139	19645	34
Mycolicibacterium aurum	4011	1345	1751	8763	2250	1728
Tistrella mobilis	3164	4626	2343	3096	1883	4730
Acutalibacter muris	2062	2635	5586	5549	577	3406
Tessaracoccus flavescens	1807	1335	2989	705	428	12530
Calothrix parasitica	1552	3653	420	5091	4890	4172
Mesorhizobium opportunistum	750	8752	6800	521	692	2196
Chlorobium phaeobacteroides	2327	10906	1575	1854	1715	1315
Citrobacter werkmanii	814	2732	15091	557	325	141
Rhizobium favelukesii	661	1317	82	1613	728	15238
Nitrospirillum amazonense	3943	1247	3949	6164	2484	1840
Geobacter metallireducens	1876	3123	3150	3970	1308	6185
Geobacter sp. M18	2178	8958	3221	846	1643	2738
Desulfotomaculum nigrificans	9026	1599	1385	2241	1519	3810
Streptomyces sp. WAC 01529	2383	4740	7166	2558	1034	1649
Paenibacillus bovis	1787	5613	713	7811	1191	2413
Paenibacillus kribbensis	2667	13688	1125	804	461	781
Methylobacterium sp. 17Sr1-1	8449	2423	2760	319	4635	926
Streptomonospora sp. M2	3657	1500	2846	9999	809	699
Paenibacillus beijingensis	5772	1323	2555	5063	2380	2401
Polaromonas sp. JS666	3048	2678	5978	3774	661	3317
Paenibacillus terrae	5538	1597	1815	2921	1143	6413
Lysobacter antibioticus	2800	1053	2426	3221	5746	4164
Bordetella flabilis	1775	2657	2606	8999	1053	2278
Rhizobium sp. NXC24	2389	2426	4299	8653	1242	332
Streptomyces sp. SAT1	5312	2250	7892	1555	712	1569
Streptomyces chartreusis	4153	6340	1162	4115	713	2758
Paenibacillus sp. 18JY67-1	5159	1651	4615	4572	1034	2151
Soehngenia sp. W6	3572	1519	1426	4359	5481	2798
Clostridium autoethanogenum	857	790	15000	1167	677	647
Paenibacillus sp. FSL H7-0737	4255	2990	300	10228	1031	333
Pseudomonas mendocina	5535	1647	3322	2241	4027	2363
TM7 phylum sp. oral taxon 488	4096	396	1168	1100	492	11831
Streptomyces violaceoruber	1251	3128	5677	2791	1241	4978
Streptomyces vietnamensis	8625	1829	2109	2543	1277	2669
Streptomyces puniciscabiei	3871	3334	3049	955	941	6880
Burkholderia sp. IDO3	17372	34	0	722	638	251
Candidatus Cyclonatronum proteinivorum	5075	1580	2242	3268	5294	1484
Bifidobacterium asteroides	2405	4905	4747	1791	1672	3421
Lactobacillus salivarius	1736	746	859	5620	665	9287
Haliangium ochraceum	2958	1673	1509	1562	9071	2065
Wenzhouxiangella marina	470	229	425	1739	524	15409
Clostridium carboxidivorans	2099	4957	651	9030	1037	924
Clavibacter michiganensis	6060	3589	978	1708	1451	4861
Prosthecochloris sp. CIB 2401	544	125	121	327	567	16952
Dehalobacter sp. DCA	1364	76	31	13857	3274	0
Chromobacterium violaceum	1738	2742	981	1020	9897	2115
Moritella viscosa	986	133	640	468	498	15754
Polaribacter sp. Hel1_33_78	1883	9411	441	296	1477	4903
Hydrogenophaga sp. RAC07	1713	933	2913	4816	1070	6937
Oscillatoria acuminata	6218	778	530	731	296	9800
Lactobacillus delbrueckii	4618	1198	2061	5075	3456	1942
Serratia plymuthica	1674	5214	2553	3697	2498	2714
Dickeya fangzhongdai	910	82	85	6510	10709	35
Tessaracoccus flavus	4861	785	836	7964	3336	489
Staphylococcus pettenkoferi	3861	12628	737	263	131	626
Scytonema sp. HK-05	1254	577	3583	6814	1009	5003
Dyella japonica	505	4782	7520	426	661	4308
Desulfofarcimen acetoxidans	5210	3104	2655	2762	909	3558
Chryseobacterium bernardetii	1908	1006	336	803	1230	12899
Victivallales bacterium CCUG 44730	2256	4386	3994	2416	1924	3194
Kocuria rosea	2321	4050	4077	2669	2266	2784
Candidatus Thiodictyon syntrophicum	1961	846	2975	2010	1328	9025
Myxococcus xanthus	3605	3874	3685	2431	2077	2427
Corynebacterium variabile	751	147	243	330	133	16489
Emcibacter sp. MEBiC09520	553	395	280	637	513	15645
Zobellella denitrificans	1850	8120	2603	2592	1452	1381
Erysipelotrichaceae bacterium SG0102	7570	3624	583	4191	1299	730
Selenomonas sp. oral taxon 920	4895	1984	6624	2762	813	902
Enterobacter soli	658	196	15206	488	585	824
Brenneria goodwinii	829	2755	2737	3863	6437	1270
Petrocella atlantisensis	4248	805	1821	6920	2364	1700
Pontibacter sp. SGAir0037	1907	3373	3731	2359	2750	3672
Streptomyces actuosus	1854	4652	1640	4214	2142	3268
Gluconacetobacter diazotrophicus	1896	2459	3316	2735	4673	2675
Methylorubrum populi	2762	1162	3616	4022	4403	1750
Myxococcus fulvus	2306	6935	2993	1956	1496	1997
Dickeya paradisiaca	1257	1442	1679	1716	1738	9834
Pseudodesulfovibrio profundus	770	5882	3352	795	1092	5695
Streptomyces ambofaciens	2419	2320	2204	1166	714	8705
Treponema azotonutricium	3685	4219	2035	1619	910	5013
Leifsonia xyli	1954	1621	1815	1223	1710	9144
Octadecabacter antarcticus	2983	387	363	725	12705	297
Desulfococcus multivorans	1371	2293	1005	2353	741	9692
Micromonospora echinospora	2072	5511	4865	1191	1245	2563
Lactobacillus johnsonii	2508	254	2404	3155	5457	3637
Dyadobacter fermentans	1555	2707	1534	2419	4193	4997
Serratia sp. ATCC 39006	9771	2087	1677	650	2953	245
Archangium gephyra	3710	1188	3196	4457	2798	2012
Amycolatopsis albispora	3045	3572	4421	2111	1280	2930
Pseudomonas entomophila	2337	2417	3946	2229	1526	4889
Nocardia cyriacigeorgica	3688	5108	1733	1488	2731	2578
Citrobacter rodentium	1842	348	11813	661	1548	1108
Nostoc sp. NIES-4103	1181	1425	2531	662	9337	2168
Bdellovibrio bacteriovorus	2399	3280	2356	2921	1466	4864
[Polyangium] brachysporum	8492	190	6759	929	200	715
Jannaschia sp. CCS1	3838	575	1298	2526	6481	2566
Desulfotomaculum ferrireducens	3076	1364	853	6695	2700	2548
Aeromonas sp. CA23	682	1536	1427	12627	613	320
Pantoea alhagi	1003	1413	1250	12366	365	762
Rhodothermus marinus	1652	193	10492	1166	2607	1046
Flavobacterium sp. KBS0721	1232	487	621	12480	277	2029
Cupriavidus necator	2824	4185	1884	1824	1362	5039
Halocella sp. SP3-1	2821	4177	1708	2427	3704	2275
Mucilaginibacter sp. HYN0043	6986	209	475	926	7738	705
Leptospira santarosai	9043	1169	340	5745	408	333
Oerskovia sp. KBS0722	573	626	1332	1771	7849	4851
Frateuria aurantia	3018	7154	2753	932	904	2228
Streptomyces sp. CdTB01	5529	2143	969	2231	3256	2858
Rufibacter tibetensis	2880	792	215	116	785	12198
Streptomyces antibioticus	2179	3716	3067	3205	1541	3269
Gammaproteobacteria bacterium DM2	1464	1039	3363	3903	3455	3693
Aquabacterium olei	1767	4126	4336	1600	2132	2921
Phascolarctobacterium faecium	502	3205	404	1525	49	11179
Pseudomonas resinovorans	2765	2420	3283	896	544	6940
Streptomyces sp. 2323.1	1628	8825	1660	509	612	3589
Mucilaginibacter paludis	1984	2416	783	7642	2993	1002
Pseudomonas knackmussii	1818	10674	565	1181	855	1726
Actinomadura sp. WMMA1423	3141	2443	2410	3675	2011	3116
Cytophagales bacterium TFI 002	1864	3044	2492	2463	774	6149
Staphylococcus agnetis	5877	117	63	10487	71	159
Aminomonas paucivorans	3049	3153	1847	3163	2149	3405
Selenomonas sputigena	4788	1357	1491	4568	3281	1209
Streptococcus pneumoniae	6430	4847	2345	800	915	1329
Kosakonia oryzae	5193	2705	1015	6117	1067	559
Pseudarthrobacter chlorophenolicus	2287	258	2357	742	830	10176
Yersinia ruckeri	6896	210	2532	2341	4478	165
Mucilaginibacter sp. PAMC 26640	8680	460	794	726	4645	1236
Pseudomonas rhodesiae	683	12822	213	102	200	2504
Pseudomonas sp. CC6-YY-74	1046	3582	3551	1440	500	6401
Ensifer adhaerens	2938	1212	3571	4104	2572	2060
Rufibacter sp. DG15C	1035	395	194	692	10295	3825
Clostridium saccharobutylicum	4194	1135	1411	6318	1889	1472
Cystobacter fuscus	4782	1520	1244	2229	4811	1796
Halomonas subglaciescola	2022	3309	8080	1644	1275	50
Pseudomonas oryzihabitans	1707	2080	6659	4127	546	1232
Eikenella corrodens	4921	4285	2290	3068	595	1191
Sulfitobacter sp. AM1-D1	2481	1408	7074	1897	1009	2450
Propionimicrobium sp. Marseille-P3275	4550	2046	3635	3187	1240	1660
Paenibacillus sp. Y412MC10	3409	5133	911	3997	1897	964
Rufibacter sp. DG31D	1455	391	3183	1663	8445	1140
Paenibacillus sp. FSL P4-0081	3541	5650	1324	3235	1276	1245
Schaalia cardiffensis	352	6588	2081	6658	488	100
Stigmatella aurantiaca	2661	1923	2065	3006	1794	4811
Nocardia otitidiscaviarum	2222	825	3720	2345	3212	3922
Mannheimia haemolytica	2331	3286	1818	950	381	7462
Pseudomonas sp. R2A2	121	11246	3226	719	388	520
Thioclava nitratireducens	821	2133	474	263	1714	10803
Desulfococcus oleovorans	1538	7103	945	3827	896	1856
Bifidobacterium gallinarum	2819	2143	6617	1730	1896	957
Methylibium sp. Pch-M	1367	4943	406	306	8504	592
Pseudomonas alcaligenes	914	352	10570	821	354	3102
Geobacter lovleyi	2027	2733	4975	1342	1321	3705
Nakamurella multipartita	1471	743	723	1910	803	10417
Mahella australiensis	2241	768	3395	3648	666	5316
Pseudodesulfovibrio aespoeensis	3559	1656	2914	1202	3450	3242
Thermus thermophilus	2925	1198	5241	1991	2072	2591
Enterococcus cecorum	1205	10613	439	1959	1341	447
Streptomyces cattleya	1995	2703	2567	2497	2871	3302
Azospirillum sp. TSA2s	5461	751	3059	1175	4619	820
Burkholderia gladioli	2538	491	1819	1175	6883	2947
Parvimonas micra	5353	3917	2121	1513	1528	1391
Thermoanaerobacterium xylanolyticum	3257	734	2126	4922	258	4520
Xylella fastidiosa	930	8617	2792	2279	397	798
Chlorobaculum parvum	475	1388	303	358	12970	314
Paraburkholderia phytofirmans	3909	605	384	10151	624	87
Streptomyces sp. CFMR 7	12693	1589	125	804	495	33
TM7 phylum sp. oral taxon 955	5869	459	1154	3130	829	4298
Lysinibacillus sphaericus	1655	2097	3092	3650	984	4256
Salimicrobium jeotgali	8884	446	1237	2766	1289	1111
Pedobacter sp. eg	2888	997	2298	6360	731	2442
Bacillus beveridgei	1495	1426	672	10205	1089	828
Microvirga sp. 17 mud 1-3	607	1957	1220	2468	686	8771
Massilia oculi	4136	3137	3309	1760	1596	1759
Streptococcus agalactiae	1730	1591	864	6590	4158	737
Peptoniphilus ivorii	9269	674	842	2996	1395	483
Hoeflea sp. IMCC20628	4790	805	167	6147	3371	376
Desulfomicrobium baculatum	8487	1436	1694	1946	1063	1013
Brevibacterium linens	1707	6781	1146	3466	706	1829
Flavisolibacter ginsenosidimutans	1591	856	2573	2041	1340	7234
Dactylococcopsis salina	4710	108	2986	2907	592	4317
Magnetospira sp. QH-2	1535	6035	2608	1283	1450	2695
Pseudonocardia sp. HH130630-07	1933	2805	2282	3450	2039	3074
Echinicola sp. LN3S3	1614	5280	3826	1780	473	2593
Paenibacillus sp. FSL R5-0345	3184	1252	3714	1183	601	5595
Gemmata obscuriglobus	1275	1001	660	1135	874	10571
Amycolatopsis mediterranei	2497	1168	5900	1953	1874	2111
Treponema brennaborense	1730	567	685	1613	8394	2486
Cupriavidus oxalaticus	6125	614	1591	3601	1673	1861
Pseudomonas synxantha	3952	1267	875	1902	5380	2064
Streptomyces clavuligerus	2754	1600	3688	4206	1295	1891
Chitinophaga pinensis	3348	1642	2871	3688	2559	1262
Microterricola viridarii	1919	2354	4165	1755	1365	3793
Mycobacteroides immunogenum	10329	520	212	1268	1086	1931
[Bacillus] selenitireducens	2555	757	468	8572	2060	877
Acinetobacter sp. WCHAc010052	14781	19	8	83	297	64
Streptomyces sp. SCSIO 03032	3063	367	652	1035	1505	8588
Bacillus weihaiensis	11261	918	182	975	1204	660
Streptomyces sp. WAC00288	1409	2476	2289	2432	2354	4240
Stella humosa	3441	2529	2563	2052	1243	3287
Gibbsiella quercinecans	2038	4579	1406	634	3288	3170
Streptosporangium sp. 'caverna'	2988	2022	3418	2628	2615	1441
Dickeya sp. NCPPB 3274	3467	6099	156	3676	474	1225
Gemmata sp. SH-PL17	3254	3672	1477	896	2480	3306
Sulfurospirillum cavolei	928	2393	191	350	78	11144
Coriobacterium glomerans	2479	1239	2977	3019	1234	4123
Chryseobacterium piperi	3007	5888	727	1766	2534	1110
Streptomyces sp. ZFG47	2446	927	4890	1308	864	4483
Buttiauxella sp. 3AFRM03	1128	2568	5393	4623	490	683
Brachyspira murdochii	4419	3004	2743	887	2823	995
Streptacidiphilus sp. DSM 106435	3253	1878	2027	2891	1787	3004
TM7 phylum sp. oral taxon 957	2247	383	1040	2531	464	8175
Serpentinomonas mccroryi	1099	188	316	10174	1460	1599
Roseateles depolymerans	2770	3334	2202	2464	930	3125
Pandoraea faecigallinarum	12097	367	641	390	692	637
Planctomycetes bacterium ElP	2119	1936	2398	3761	1333	3269
Acidovorax sp. 1608163	2877	3715	2934	1798	1292	2199
Bacillus pumilus	4047	1330	1140	2598	4290	1400
Streptomyces luteoverticillatus	2641	640	4701	1909	891	4019
Bradyrhizobium sp. 2 39S1MB	12552	274	512	266	106	1083
Mesorhizobium sp. M6A.T.Cr.TU.016.01.1.1	3839	178	243	2311	7468	750
Pseudomonas sp. MPC6	2923	527	515	1152	292	9372
Enterobacter sp. R4-368	201	647	808	9138	3934	47
Sporosarcina pasteurii	3902	621	1842	2396	2173	3833
Streptomyces spectabilis	5279	3011	1635	1086	614	3110
Streptomyces sp. fd1-xmd	4559	4022	1464	718	1260	2690
Xanthomonas cassavae	1181	23	2307	256	177	10765
Arachidicoccus sp. KIS59-12	7246	253	443	3780	281	2698
Amycolatopsis sp. AA4	2234	5317	1129	2155	1410	2445
Thermosediminibacter oceani	3133	1464	1010	5090	1704	2275
Halobacillus mangrovi	956	1050	2932	901	7563	1267
Propionibacterium australiense	1744	4868	4781	1225	816	1230
Paenibacillus sp. MBLB1234	5531	1312	383	1404	5115	908
Microbacterium lemovicicum	2013	3029	4300	1380	645	3263
Actinoplanes friuliensis	2090	1560	5493	2076	1482	1879
Nocardioides sp. MMS17-SY117	1919	315	1358	9846	448	685
Actinomyces sp. Chiba101	397	12019	695	820	371	266
Terriglobus saanensis	517	582	154	3290	9618	398
Clostridiaceae bacterium 14S0207	2201	7526	121	1953	469	2285
Lysinibacillus sp. SGAir0095	2407	4100	2891	1841	427	2886
Hydrogenophilus thermoluteolus	2568	1510	244	5605	2984	1635
Myxococcus hansupus	1739	1676	5376	2657	1222	1827
Geobacter bemidjiensis	2911	571	2031	1482	4088	3380
Halorhodospira halophila	3724	2309	2282	3411	1080	1645
Burkholderia pyrrocinia	565	102	6743	845	130	6065
Candidatus Desulforudis audaxviator	3530	3355	1777	1373	3231	1169
Euzebya sp. DY32-46	2693	6417	1595	1605	953	1161
Bacillus kochii	6385	819	65	1470	389	5274
Streptomyces violaceusniger	2737	3726	1022	1389	1085	4430
Thermoanaerobacterium sp. RBIITD	7850	1038	1491	2019	1091	897
Pannonibacter phragmitetus	2488	2977	4505	1915	972	1454
Parolsenella catena	2369	1922	1109	5958	1612	1328
Acidovorax avenae	3073	1415	849	3290	1468	4189
Chryseobacterium jeonii	1021	941	1002	279	765	10274
Limnochorda pilosa	3532	1686	1240	2740	2980	2086
Leifsonia sp. 21MFCrub1.1	1784	1762	5786	1563	367	2983
Cedecea lapagei	3321	875	1349	6364	737	1598
Desulfomicrobium orale	2122	1165	633	3846	2166	4301
Acetoanaerobium sticklandii	2858	409	1802	7550	1061	548
Streptomyces hundungensis	2315	4642	1267	1852	1106	3024
Massilia sp. WG5	720	3425	4066	697	448	4845
Deinococcus metallilatus	3158	3110	1239	3116	2240	1330
Martelella mediterranea	2238	1269	205	952	8221	1308
Shewanella algae	1497	3322	5004	3508	117	744
Komagataeibacter hansenii	7284	3849	1147	456	1165	273
Streptomyces olivoreticuli	1847	525	2079	6668	1725	1321
Bacillus sp. 1NLA3E	1539	947	527	5680	771	4701
Geobacter sp. M21	2185	3233	3216	1155	1119	3239
Bradyrhizobium oligotrophicum	987	1883	246	9686	631	704
Frondihabitans sp. 762G35	478	150	496	358	947	11689
Mycoplasma mycoides	831	46	31	13010	62	132
Erwinia amylovora	565	1335	10721	690	196	597
Mogibacterium diversum	2369	463	192	10575	233	263
Sulfitobacter sp. D7	1000	2753	229	3459	5941	713
Janthinobacterium sp. B9-8	4443	1256	43	5197	3089	59
[Eubacterium] minutum	4487	480	3758	2727	1739	887
Geobacter pickeringii	2990	1839	831	2542	3306	2544
Rhodoferax koreense	4184	500	2712	932	4094	1601
Pseudomonas brenneri	913	11125	52	434	355	1132
Paenibacillus xylanexedens	4219	2435	1478	1367	1688	2816
Devosia sp. H5989	1517	1649	2397	1836	1025	5562
Idiomarina loihiensis	621	267	31	12547	14	506
Niabella ginsenosidivorans	4297	704	929	3524	1918	2592
Rhizobium etli	3254	2676	1957	3395	765	1902
Caminibacter mediatlanticus	2750	978	1188	810	8112	99
Microbacterium hominis	899	203	8304	1105	2505	914
Actinoplanes derwentensis	4403	2423	1370	1586	1258	2882
Helicobacter apodemus	3949	8578	341	284	139	619
Thiomicrorhabdus sp. G1	2193	1640	5170	276	121	4488
Labilithrix luteola	1812	1090	605	2378	6639	1358
Candidatus Solibacter usitatus	2435	1406	1210	3171	1642	4009
Klebsiella michiganensis	1165	3668	512	1106	5660	1761
Roseomonas sp. FDAARGOS_362	1174	833	8367	1614	1054	828
Rhodospirillum centenum	2277	1118	5836	2548	823	1256
Chryseobacterium sp. T16E-39	632	72	10208	2193	296	429
Arthrobacter sp. 24S4-2	1018	5319	1058	1097	1353	3983
Clostridium cochlearium	898	1232	296	10394	676	302
Nocardia seriolae	4581	1029	3708	1660	1036	1775
Kitasatospora aureofaciens	1683	3658	1568	1152	1199	4522
Mucilaginibacter mallensis	3339	381	770	1189	1156	6940
Aeromonas sp. ASNIH4	268	190	121	12308	722	145
Stackebrandtia nassauensis	1891	1509	3085	2596	2397	2274
Streptomyces sp. 769	1764	1304	895	2159	1193	6428
Meiothermus ruber	3689	3446	2504	858	1131	2084
Bacillus clausii	1171	1410	1186	1682	7831	411
Streptomyces katrae	2874	751	3917	2698	1852	1565
Saccharibacillus sp. ATSA2	3141	2208	1955	3181	1344	1805
Virgibacillus phasianinus	946	4227	2695	466	350	4944
Paracoccus denitrificans	1711	649	3551	3285	1611	2810
Limnohabitans sp. 63ED37-2	1305	1337	531	4053	588	5798
Desulfuromonas soudanensis	2403	809	4911	2092	1808	1576
Magnetospirillum sp. XM-1	1676	4542	1979	1126	1827	2439
Glutamicibacter halophytocola	587	2290	1244	366	1077	7997
Lysinibacillus fusiformis	923	3050	348	7359	555	1322
Erysipelotrichaceae bacterium GAM147	2948	2067	525	4370	1210	2434
Desulfovibrio sp. G11	2076	1651	1671	39	1043	7030
Allokutzneria albata	2867	1764	1495	2164	1323	3876
Pseudomonas azotoformans	1949	1934	2934	3358	1357	1950
Pelosinus fermentans	4338	942	1004	4308	1205	1677
Anaeromyxobacter dehalogenans	2498	691	4664	1671	2569	1367
Chromobacterium vaccinii	1947	4608	3117	1166	1609	994
Magnetospirillum gryphiswaldense	3160	625	1533	3980	3082	1054
Saccharothrix espanaensis	4954	1208	1667	2348	1528	1722
Rhizobium sp. 11515TR	4759	2415	351	2405	1656	1818
Gramella flava	1275	251	1258	1147	1131	8337
Nitrobacter winogradskyi	941	58	211	249	402	11538
Streptomyces sp. TLI_053	3233	1633	1251	1980	1386	3880
Candidatus Symbiobacter mobilis	3892	1018	815	2456	5046	120
Streptomyces parvulus	2574	1126	843	1496	670	6638
Arsenicicoccus sp. oral taxon 190	2181	1676	1369	774	870	6474
Acidipropionibacterium jensenii	5849	1521	1307	2783	729	1129
Bacillus flexus	654	1033	250	4209	5727	1441
Pelolinea submarina	1390	305	3960	4405	1587	1660
Alteromonas naphthalenivorans	2104	190	426	974	2718	6884
Pararhodospirillum photometricum	2476	2163	3035	1294	925	3382
Tenacibaculum sp. DSM 106434	1080	64	69	519	121	11394
Spirochaeta africana	1964	2287	3430	3450	549	1558
Aquaspirillum sp. LM1	1710	2016	3908	1493	466	3633
Nocardiopsis alba	1784	2359	4558	2407	1083	1028
Burkholderia stagnalis	1109	530	5587	1683	2143	2165
Bradyrhizobium icense	2016	2834	2593	2154	839	2776
Cupriavidus metallidurans	3226	1201	2072	3514	2375	819
Dickeya zeae	3189	1434	3513	1584	2245	1227
Actinomyces sp. 410	1821	1073	4091	1936	1152	3095
Enterobacter hormaechei	2554	2438	5446	520	328	1876
Mesorhizobium sp. M1E.F.Ca.ET.045.02.1.1	2016	771	139	494	1490	8235
Leclercia adecarboxylata	764	2705	3776	2644	2287	966
Oligotropha carboxidovorans	241	1698	909	9767	338	175
Asticcacaulis excentricus	2242	845	505	1258	4758	3485
Vibrio harveyi	2846	163	61	9834	74	98
Auraticoccus monumenti	4803	3728	1083	844	939	1676
Staphylococcus carnosus	695	64	11790	431	78	12
Bifidobacterium adolescentis	3270	2093	1493	4395	913	890
Coriobacteriaceae bacterium 68-1-3	2964	948	1048	3696	904	3478
Martelella sp. AD-3	2753	1581	2757	2790	776	2357
Rubrobacter xylanophilus	2468	1882	2036	1888	2951	1788
Campylobacter hyointestinalis	399	106	10110	276	26	2096
Yoonia vestfoldensis	7121	802	1739	565	361	2422
Micromonospora auratinigra	2331	450	3888	1418	978	3945
Syntrophothermus lipocalidus	3118	3498	1137	3010	1620	622
Bacillus oceanisediminis	1652	825	1770	1674	5975	1074
Echinicola rosea	1974	6323	265	758	950	2687
Streptomyces sp. WAC 01438	794	2617	3071	1338	925	4202
Streptomyces nodosus	2635	2212	1391	1875	1926	2840
Methylobacterium sp. 4-46	2155	1719	3337	2418	1324	1906
Chromobacterium rhizoryzae	3244	2317	1578	953	1826	2936
Ahniella affigens	7249	270	150	898	3784	488
Streptomyces sp. M2	1983	313	2655	2495	1056	4336
Arthrobacter crystallopoietes	2887	1839	4392	1203	2193	320
Filimonas lacunae	2062	298	1389	4965	1145	2913
Celeribacter indicus	949	778	2126	1273	1184	6453
Azospira oryzae	2492	1358	1697	964	5381	827
Herbaspirillum robiniae	1477	1625	1817	1047	1762	4972
Aeromonas schubertii	4035	1260	838	2214	2625	1727
Laceyella sacchari	510	974	700	1000	7469	2044
Clostridium tyrobutyricum	3643	2234	1220	3993	1112	493
Streptomyces sp. P3	2345	1011	2809	2664	1494	2368
Geobacter daltonii	3669	1194	884	4320	1128	1476
Phaeobacter inhibens	1946	2247	2049	1674	1313	3440
Sphingomonas sp. KC8	3588	2067	1659	2919	754	1674
Deinococcus actinosclerus	2330	1553	2082	3383	1175	2137
Lactobacillus apis	44	10383	0	64	98	2036
Streptomyces griseochromogenes	1372	2084	5074	1290	646	2140
Nocardiopsis dassonvillei	1652	1110	2957	2010	1915	2930
Sphaerochaeta globosa	2385	2786	2429	1944	1250	1771
Mycobacterium kansasii	2478	2402	5826	416	527	894
Legionella pneumophila	2479	1543	986	2468	1846	3210
Psychromonas ingrahamii	2143	7493	516	1399	687	290
Pedobacter ginsengisoli	2430	1392	870	4208	1401	2197
Morganella morganii	3452	569	3389	1581	991	2515
Streptomyces glaucescens	1418	731	1857	1005	6159	1319
Laribacter hongkongensis	1945	2059	2745	1531	1438	2770
Pseudomonas parafulva	5947	3060	909	1148	718	704
Fusobacterium varium	4213	690	467	2835	2267	2014
Austwickia chelonae	657	9914	455	849	538	72
Prevotella scopos	1406	649	2608	5418	553	1836
Alkaliphilus oremlandii	2124	884	587	7697	446	715
Flavobacterium album	5332	450	326	1991	1323	3001
Nitrosococcus wardiae	4236	106	878	1606	5552	42
Bacillus halotolerans	1726	1110	1056	3467	328	4731
Nakamurella panacisegetis	4490	2834	902	2126	702	1353
Serratia sp. FDAARGOS_506	114	10598	500	106	144	938
Arthrobacter alpinus	3246	1305	3738	1508	1583	998
Pseudomonas koreensis	2500	2321	2763	3433	1014	327
Myxococcus macrosporus	1597	1551	4727	1253	1981	1243
Mucilaginibacter ginsenosidivorax	639	1217	1529	892	6531	1543
Thiocystis violascens	720	415	1207	7229	958	1817
Streptomyces lincolnensis	3382	1333	1354	2511	1549	2187
Chondromyces crocatus	1082	813	1627	6714	986	1077
Pseudomonas sp. StFLB209	2383	1734	2108	2819	474	2768
Xanthomonas translucens	5027	735	2869	672	1341	1635
Janthinobacterium agaricidamnosum	2421	1403	1861	3128	2320	1140
Gluconobacter oxydans	3517	1692	2311	1476	1372	1901
Cellulosimicrobium cellulans	3777	869	2160	1449	2474	1539
Sphingomonas sp. Cra20	688	1968	149	3221	740	5502
Novosphingobium resinovorum	1684	2983	1584	2119	1015	2876
Enterobacter sp. SA187	718	463	294	859	1118	8796
Micromonospora echinofusca	2703	598	1771	1520	1559	4090
Streptomyces reticuli	2729	712	2631	1519	1453	3196
Collimonas pratensis	1309	443	1140	7567	444	1326
Confluentimicrobium sp. EMB200-NS6	716	1453	169	9320	361	204
Janibacter limosus	560	8320	698	497	2052	96
Serratia fonticola	1860	1075	2103	3381	1854	1907
Mycobacterium avium	1532	6034	288	1256	992	2068
Desulfobacter postgatei	1918	382	2802	3001	3229	836
Actinomyces sp. dk561	2762	1013	1833	659	1765	4131
Solibacillus sp. R5-41	1180	532	591	1266	454	8140
Pseudarthrobacter equi	1583	3744	1806	1637	1552	1833
Pandoraea pnomenusa	822	2619	1134	1241	870	5464
Thalassospira indica	7795	419	269	1983	1038	638
Corynebacterium sphenisci	1741	2642	1185	935	2194	3441
Thermacetogenium phaeum	1378	774	2350	2988	2336	2310
Pantoea agglomerans	2110	2405	3563	2483	1166	406
Magnetospirillum magneticum	6450	225	1202	1542	747	1943
Campylobacter lari	2104	5015	400	2371	1761	456
Stenotrophomonas rhizophila	1240	1907	2567	1763	2486	2144
Rhodospirillum rubrum	747	637	344	1140	3829	5409
Dickeya chrysanthemi	6038	2193	462	1582	721	1105
Petrotoga mobilis	950	272	10297	114	206	241
Mesorhizobium sp. M7A.F.Ce.TU.012.03.2.1	3518	829	1159	854	1334	4385
Candidatus Phytoplasma ziziphi	4173	89	1383	334	5799	284
Micromonospora krabiensis	1984	4537	1374	1394	1151	1620
Rhodobiaceae bacterium	126	1117	277	10143	102	293
Hymenobacter sp. sh-6	1600	901	587	2789	3420	2750
Clostridium sporogenes	946	5204	952	2076	474	2384
Clostridium argentinense	2847	5225	822	1083	405	1649
Pseudomonas mandelii	3453	41	144	8106	107	154
Rhizobium sp. ACO-34A	1961	516	389	7393	533	1207
Alkaliphilus metalliredigens	3068	2592	1246	3157	1444	460
Syntrophomonas wolfei	4034	1625	2472	2539	589	701
Opitutaceae bacterium TAV5	2522	1620	1401	1508	1001	3901
Riemerella anatipestifer	1664	1956	1462	1141	2758	2950
Hymenobacter nivis	3538	865	478	1879	3549	1609
Gilliamella apicola	1730	2909	413	4804	1623	439
Bradyrhizobium sp. WSM471	5452	19	43	4878	1428	85
Streptococcus sobrinus	1044	8593	155	986	902	196
Shinella sp. HZN7	4469	289	882	1448	3353	1430
Glaciecola sp. 4H-3-7+YE-5	247	552	3032	1345	254	6432
Jiangella sp. DSM 45060	2809	3050	1997	1313	1047	1636
Sporosarcina ureae	2125	958	1093	2902	1071	3703
Streptomyces exfoliatus	2031	2745	1076	3281	1308	1404
Pseudogulbenkiania sp. NH8B	1349	4027	2447	1490	1858	669
Phenylobacterium zucineum	1315	3762	1915	1155	987	2706
Actinomyces sp. Z16	2604	297	1151	1672	2199	3916
Planctomycetes bacterium Pan216	2496	2922	3124	1769	861	660
Planococcus antarcticus	2134	3448	2582	2545	577	541
Halotalea alkalilenta	624	2725	4267	760	417	3032
Bacillus mesonae	4050	1147	1843	1832	1903	1048
Streptomyces sp. MK-45	2066	912	1988	2643	1685	2523
Neorhizobium sp. SOG26	1965	4762	4093	443	295	256
Ehrlichia canis	18	37	10	737	10988	0
Actinomadura amylolytica	2356	1202	1324	1756	1024	4126
Ilyobacter polytropus	1933	4429	814	1671	581	2329
Bacillus pseudomycoides	1764	1064	1224	6616	922	164
Marichromatium purpuratum	3457	467	1721	3333	1975	784
Candidatus Promineofilum breve	1908	1162	4996	1390	909	1358
Corynebacterium glyciniphilum	6484	951	733	369	396	2787
Cupriavidus gilardii	1393	2057	3024	1092	1935	2207
Desulfosporosinus acidiphilus	5739	1326	875	2120	1043	592
Mycobacterium sp. djl-10	1669	1487	4192	2584	1176	567
Clostridium estertheticum	1897	1237	490	4864	807	2375
Dialister pneumosintes	1998	2392	2217	2958	304	1792
Burkholderiales bacterium JOSHI_001	2123	1671	1911	1530	873	3551
Kutzneria albida	1880	1786	1792	2293	1459	2430
Pseudomonas sp. K2W31S-8	4687	318	339	4986	908	400
Aquiflexum balticum	2304	436	665	1850	1313	5039
Streptomyces davaonensis	1455	2292	1234	1137	1339	4147
Cupriavidus pinatubonensis	3556	2874	1241	2167	553	1212
Streptomyces sp. Z022	1938	544	6485	1004	709	908
Rhizobacter gummiphilus	1794	1281	4079	1402	1350	1681
Paenibacillus sp. DCT19	4805	1116	918	1976	650	2116
Ktedonobacterales bacterium SCAWS-G2	1346	2096	1896	2197	920	3113
Streptococcus sanguinis	5035	899	765	3166	784	914
Streptococcus mutans	6367	527	562	2950	847	305
Spirosoma rigui	4378	267	362	4758	1111	674
Paracoccus sp. 2251	1265	1165	2617	1967	1090	3442
Chryseobacterium joostei	3522	2192	2897	1058	1267	601
Rhodovulum sp. P5	2558	1898	1449	1488	2725	1413
Anaerolinea thermophila	877	316	6040	571	3275	448
Trichormus azollae	2304	469	47	8441	171	90
Burkholderia sp. DHOD12	2443	441	1667	4884	988	1095
Halothermothrix orenii	664	581	328	7502	1440	1000
Murdochiella vaginalis	4123	2210	949	1581	1741	895
Pseudoxanthomonas suwonensis	1464	3075	1937	1781	1067	2169
Geobacter sulfurreducens	2214	2246	1497	3040	1164	1324
Croceicoccus naphthovorans	2931	4161	227	212	1030	2922
Kribbella flavida	2447	1889	1606	2304	1159	2072
Iodobacter sp. H11R3	4842	731	1129	712	1178	2865
Singulisphaera acidiphila	905	2579	217	2252	1042	4454
Pelobacter acetylenicus	1087	439	550	7746	952	659
Hymenobacter sp. 17J36-26	775	1015	503	821	1022	7272
Erwinia persicina	5044	462	318	607	4267	690
Streptomyces globisporus	3033	1016	3091	1284	1015	1946
Dyella thiooxydans	791	1842	121	2108	1303	5219
Brenneria rubrifaciens	3249	369	531	945	1948	4335
Streptomyces sp. M56	2017	71	1506	1978	382	5414
Kitasatospora sp. MMS16-BH015	2431	1678	1716	2516	1070	1942
Frankia sp. EAN1pec	2488	2502	1317	2568	1094	1378
Xanthobacter autotrophicus	1850	645	1924	995	1362	4570
Pseudomonas fulva	2209	1501	614	848	3301	2835
Porphyrobacter sp. LM 6	348	638	9739	221	128	223
Corynebacterium flavescens	783	262	865	1770	539	7073
Altererythrobacter atlanticus	1332	4803	1809	327	107	2911
Arthrobacter sp. YN	3520	1793	3172	1328	636	839
Pseudopedobacter saltans	1365	6571	538	707	538	1556
Microbulbifer thermotolerans	839	669	357	7285	1066	1057
Streptomyces griseus	1080	158	4083	3611	949	1372
Fluviicola taffensis	457	337	24	9584	732	80
Halomonas sp. KO116	279	693	222	9443	161	396
Pseudodesulfovibrio indicus	2069	1186	3294	2270	1127	1244
Pelobacter propionicus	2958	1316	1691	1432	1159	2598
Bordetella genomosp. 9	1246	2661	1381	1996	1565	2305
Planococcus sp. Y42	2630	1593	2506	2923	705	796
Anaeromyxobacter sp. Fw109-5	2778	792	840	1508	1256	3961
Corynebacterium vitaeruminis	2924	914	3409	623	356	2896
Sphingopyxis sp. 113P3	1533	2954	684	381	3001	2569
Streptococcus equi	5013	1343	516	2019	857	1349
Octadecabacter arcticus	399	10	357	364	141	9823
Arcobacter mytili	2031	1975	4070	1712	334	961
Micromonospora sp. HM134	1114	3288	805	1960	957	2959
Flammeovirgaceae bacterium 311	1376	955	1468	882	1314	5087
Nocardia brasiliensis	2094	1594	1961	1436	1722	2265
Bacillus cytotoxicus	2957	2105	981	3213	830	975
Campylobacter jejuni	2698	1167	659	5659	492	385
Pseudopropionibacterium propionicum	1303	1227	2228	1082	3701	1512
Rhizobium sp. NT-26	704	438	271	3648	4411	1547
Plantactinospora sp. KBS50	1433	1684	1792	1445	2050	2602
Robiginitalea biformata	763	182	665	2869	5900	626
Bifidobacterium dentium	3124	1313	1686	1398	1079	2392
Pigmentiphaga sp. H8	4301	1219	746	2666	1030	1028
Streptomyces globosus	1991	1999	2340	1737	1026	1885
Ereboglobus luteus	1293	283	682	3335	4767	603
Desulfitobacterium metallireducens	1142	886	911	6228	719	1052
Rhodomicrobium vannielii	388	336	1221	2559	5987	436
Stella vacuolata	1861	3103	2611	1446	877	1018
Shewanella baltica	1495	1644	138	2826	595	4217
Glaciecola sp. THG-3.7	4506	169	2708	2055	470	1001
Gynuella sunshinyii	1042	817	457	6112	2152	321
Megamonas hypermegale	1518	2587	1371	2311	2645	440
Methylobacterium sp. 17Sr1-43	1835	2940	3477	1264	773	579
Friedmanniella luteola	1588	822	6343	950	680	463
Pseudomonas sihuiensis	578	3531	116	6278	200	138
Shewanella sp. TH2012	2054	234	3913	565	403	3666
Psychrobacter sp. P11G3	3041	3544	0	1135	639	2468
Corynebacterium jeikeium	940	316	3071	595	1196	4696
Nocardia nova	1518	887	2099	1118	560	4605
Methylobacterium nodulans	2949	646	2625	1090	2062	1412
Brachyspira intermedia	1804	3146	321	1453	3869	160
Streptomyces sp. GGCR-6	1636	2342	2574	1905	875	1421
Bacillus horikoshii	3056	735	239	4480	2032	171
Bacillus sp. FJAT-45348	1165	824	5409	1115	1655	513
Deinococcus irradiatisoli	1354	2485	4132	669	641	1396
Azoarcus sp. BH72	1179	176	2681	175	43	6405
Streptomyces asterosporus	1698	1608	1191	2830	1022	2302
Leuconostoc carnosum	2657	5990	772	477	692	61
Rhodobacteraceae bacterium SH-1	3475	222	1095	2345	736	2756
Streptococcus pyogenes	1729	2278	1139	2865	1358	1255
Bradyrhizobium diazoefficiens	3667	1029	1439	1726	908	1849
Streptomyces spongiicola	1554	3504	675	1533	619	2708
Geobacter sp. DSM 9736	2234	666	3717	2856	401	709
Herbaspirillum seropedicae	2007	609	4358	1389	1429	788
Desulfovibrio carbinolicus	1093	988	1381	558	5643	912
Idiomarinaceae bacterium HL-53	1406	6495	1046	26	164	1424
Xenorhabdus bovienii	2137	117	2029	2418	519	3337
Paucibacter sp. KCTC 42545	1073	1994	5044	418	1580	445
Kineococcus radiotolerans	2594	1384	3314	1250	804	1176
Kibdelosporangium phytohabitans	1943	1259	2896	1593	942	1887
Cellulophaga baltica	439	453	87	3349	2400	3791
Actinoplanes missouriensis	3689	1936	524	2081	1180	1104
Desulfocurvibacter africanus	1065	734	1210	2673	1776	3056
Agrobacterium sp. RAC06	1342	1888	1639	2060	1938	1638
Aquitalea sp. THG-DN7.12	3259	1049	3651	770	1148	612
Jeotgalibacillus malaysiensis	3433	624	448	2473	789	2706
Egicoccus halophilus	2133	397	1044	1261	3686	1932
Corynebacterium mustelae	689	107	1963	2434	5082	171
Haematobacter massiliensis	1579	1792	1940	3470	912	743
Salipiger profundus	1806	3403	2924	1288	491	518
Shewanella sediminis	217	1737	1178	314	640	6342
Frankia sp. QA3	2832	1110	2410	1308	926	1816
Aminobacter aminovorans	759	2824	3041	726	490	2557
Rubrivivax gelatinosus	1352	619	1295	3312	1099	2719
Rhodococcus hoagii	857	338	567	757	502	7375
Streptococcus respiraculi	720	74	87	9250	157	107
Sporosarcina sp. PTS2304	1252	82	63	664	176	8153
Alcanivorax dieselolei	3523	275	2251	800	1258	2255
Streptobacillus moniliformis	2352	1740	1310	3860	972	127
Halomonas beimenensis	2758	1352	2803	783	1690	970
Sulfurihydrogenibium sp. YO3AOP1	991	752	113	1963	318	6212
Bacillus sp. Y1	1610	1775	349	3568	848	2198
Pseudomonas sp. CMR5c	908	3323	2604	762	136	2613
Caldicellulosiruptor obsidiansis	2812	140	142	1092	6048	92
Ornithinimicrobium sp. AMA3305	2522	3471	1370	2072	352	534
Polynucleobacter paneuropaeus	1727	62	49	920	5155	2404
Mycolicibacterium thermoresistibile	1436	4287	1812	1535	851	395
Ralstonia pickettii	1793	2338	2659	954	790	1774
Enterococcus gallinarum	552	30	5473	1141	118	2973
Microbacterium sp. dk512	1285	547	4959	354	590	2551
Sinorhizobium sp. RAC02	1660	3120	2263	1012	810	1410
Nesterenkonia sp. NBAIMH1	385	96	309	8164	172	1142
Defluviimonas alba	1523	2245	1537	1753	969	2232
Pleomorphomonas sp. SM30	2376	166	2305	3295	1453	659
Pseudomonas rhizosphaerae	884	1913	4505	756	328	1863
Tetragenococcus halophilus	1825	1539	1254	1945	323	3355
Bordetella genomosp. 8	3352	2400	526	883	447	2629
Methylomonas sp. LW13	2418	4931	223	1749	547	366
Mitsuaria sp. 7	1864	1998	3152	846	1153	1218
Cyanobium gracile	2432	1494	1403	943	784	3165
Prauserella marina	715	235	3810	1769	3092	589
Pseudomonas sp. 02C 26	2631	24	213	4505	2213	612
Celeribacter marinus	2314	6418	826	305	150	183
Burkholderia multivorans	2743	1232	2624	2094	693	794
Staphylococcus hyicus	561	1010	18	8210	109	267
Streptomyces sp. 3214.6	1331	3952	339	2401	931	1204
Burkholderia pseudomallei	1458	2363	1531	1450	2469	882
Paenibacillus crassostreae	3597	1931	507	1540	818	1758
Pedobacter sp. G11	604	2369	2336	492	909	3417
Marinomonas sp. MWYL1	1205	26	95	455	7804	538
Flavobacteriaceae bacterium F202Z8	698	3174	696	463	4394	681
Burkholderia insecticola	1300	69	4095	1376	2193	1070
Actinoalloteichus hoggarensis	1915	2087	2322	589	772	2417
Tsukamurella paurometabola	1520	328	2409	2749	1009	2075
Paeniclostridium sordellii	1151	1579	927	4028	437	1960
Sebaldella termitidis	2350	723	531	1992	3471	995
Rhodococcus jostii	5640	197	1877	1009	456	878
Streptomyces avermitilis	2483	2724	653	1617	1821	749
Streptomyces sp. Go-475	1885	3945	428	467	954	2367
Fibrella aestuarina	1886	1018	1352	893	2343	2550
Pseudomonas tolaasii	2182	2589	1879	1931	966	489
Halobacteriovorax marinus	473	4316	482	802	149	3806
Devosia sp. I507	5177	2572	144	1504	380	244
Methylobacterium aquaticum	1504	2934	902	1003	1094	2579
Syntrophus aciditrophicus	2241	1240	1601	1541	1782	1566
Pseudonocardia dioxanivorans	851	1455	682	2380	1265	3330
Mycoplasma californicum	1957	2447	55	544	3681	1275
Pseudorhodoplanes sinuspersici	1313	151	187	1048	1690	5532
Micromonospora siamensis	2487	1707	1675	2255	1041	731
Bacillus krulwichiae	2308	839	195	436	6061	51
Acidihalobacter prosperus	1646	1529	3538	1728	734	706
Desulfobacula toluolica	4230	1269	229	3737	295	118
Desulfobulbus oralis	3293	658	2127	935	1036	1828
Streptococcus uberis	1302	75	3225	811	90	4344
Salinicola tamaricis	1900	1074	2968	769	591	2531
Arenibacter algicola	7886	166	152	513	362	733
Sphingomonas sp. IC081	798	1369	752	738	3745	2403
Xylanimicrobium sp. FW10M-9	1017	2946	646	755	1358	3077
Arthrobacter sp. UKPF54-2	4134	468	786	489	3613	306
Bradyrhizobium lablabi	5544	510	1133	545	1702	359
Pseudomonas furukawaii	1935	2593	2141	1405	587	1132
Brachyspira pilosicoli	3202	1379	853	2804	716	835
Leptotrichia wadei	2316	1948	245	3505	668	1095
Bradyrhizobium canariense	1181	2411	2585	1828	827	937
Proteus vulgaris	1914	251	136	870	1683	4912
Hathewaya histolytica	2018	304	5326	794	562	758
Rhodobacteraceae bacterium BAR1	1187	424	760	2869	3537	979
Actinoplanes sp. N902-109	2646	755	1180	1828	2075	1259
Rhodococcus sp. S2-17	921	208	74	7618	416	501
Tsukamurella tyrosinosolvens	2791	911	1545	1880	775	1834
Pseudoalteromonas spongiae	1805	183	328	1760	1015	4621
Capnocytophaga sp. oral taxon 323	5520	2536	37	578	28	1011
Caulobacter segnis	1253	2557	3743	1016	463	675
Deinococcus ficus	2694	635	1057	487	4244	588
Paracoccus zhejiangensis	1377	5372	543	1410	497	506
Thermus sp. CCB_US3_UF1	801	930	1654	806	1129	4379
Cellulosilyticum lentocellum	2920	1056	303	3128	228	2054
Tessaracoccus sp. T2.5-30	1765	4328	659	1883	850	202
Actinomyces radicidentis	1800	454	1512	737	1077	4095
Fusobacterium mortiferum	1951	1591	205	3742	1684	492
Microvirga ossetica	1012	1008	534	850	1711	4525
Agromyces aureus	5805	919	1078	446	376	1010
Anaerolineaceae bacterium oral taxon 439	3575	1133	749	3026	811	336
Schaalia meyeri	1383	1155	325	1856	249	4653
Salegentibacter salegens	365	386	53	631	335	7850
Kozakia baliensis	1704	771	543	1073	3819	1698
Pimelobacter simplex	884	2922	169	5022	493	110
Brevibacillus sp. SCSIO 07484	868	4486	522	1689	1087	936
Sphingosinicella sp. BN140058	1687	3160	1754	1051	594	1340
Moraxella osloensis	850	2432	3617	704	209	1772
Pseudomonas alcaliphila	559	4237	16	159	264	4348
Nocardia farcinica	3097	1278	1853	561	947	1846
Gryllotalpicola sp. 2DFW10M-5	1320	2321	2012	1294	366	2264
Alkalilimnicola ehrlichii	2879	1032	374	2746	695	1846
Aneurinibacillus soli	1742	289	2611	1013	635	3280
Flavisolibacter sp. 17J28-1	1340	962	839	3349	998	2068
Sulfuricaulis limicola	575	1583	838	1300	774	4464
Sphingobium herbicidovorans	1988	1943	171	1837	1438	2155
Denitratisoma sp. DHT3	945	1379	1152	1556	492	4003
Draconibacterium orientale	1656	1730	811	1695	2334	1292
Desulfohalobium retbaense	1518	2441	2463	991	1110	981
Tabrizicola sp. K13M18	1207	137	473	4021	2604	1059
Cupriavidus basilensis	1333	336	1162	1097	4248	1314
Sphingomonas sp. MM-1	448	857	1537	510	301	5817
Mesorhizobium ciceri	2083	263	3571	681	2448	411
Clostridium formicaceticum	2064	1382	488	2792	1299	1432
Variovorax boronicumulans	1909	3014	255	1048	1207	2007
Chryseobacterium sp. 17S1E7	422	5289	540	389	248	2551
Planctomycetes bacterium Pla175	1588	443	1926	2984	1269	1225
Planctomycetes bacterium CA12	2010	2540	627	2176	1392	688
Corynebacterium glaucum	1653	35	4673	341	2559	166
Modestobacter marinus	1543	1652	2019	851	861	2483
Geovibrio thiophilus	2128	156	278	2357	3225	1258
Boseongicola sp. CCM32	5308	1735	224	734	797	595
Blastococcus saxobsidens	1418	1624	1616	1091	1512	2115
Spirosoma radiotolerans	3323	272	2219	1613	640	1305
Epibacterium mobile	1064	959	3486	1004	690	2165
Mucilaginibacter gotjawali	1603	2160	652	1286	969	2697
Desulfurivibrio alkaliphilus	1791	1582	1451	1599	806	2131
Candidatus Pelagibacter sp. IMCC9063	439	184	2795	2412	2778	745
Deinococcus swuensis	760	1938	705	4084	768	1093
Deinococcus sp. S14-83	775	4606	1367	1063	843	692
Candidatus Planktophila versatilis	171	1785	890	244	33	6202
Azospirillum thiophilum	2494	715	263	1647	2032	2172
Actinomyces israelii	1331	3151	876	950	281	2710
Cyanobium sp. NIES-981	2595	2004	777	2641	389	885
Pseudomonas antarctica	3019	2759	793	863	974	881
Cetia pacifica	739	1649	931	3265	208	2490
Yangia pacifica	2014	502	1697	1135	2508	1420
Planococcus rifietoensis	1743	1972	277	1583	2848	843
Phaeobacter gallaeciensis	3761	1320	515	2026	704	939
Flavobacterium columnare	1872	2637	195	2521	921	1112
Treponema sp. OMZ 838	5240	834	429	1017	1312	425
Micromonospora coriariae	1466	2156	2313	746	1023	1553
Bacillus sp. FJAT-42376	1165	1409	1216	1984	1199	2280
Vibrio tubiashii	1027	1111	825	1237	3588	1457
Sutterella sp. KGMB03119	2366	1465	1362	1601	1492	958
Methylomicrobium alcaliphilum	80	188	62	8571	71	232
Brachybacterium sp. VM2412	1332	1403	1791	2803	846	1021
Streptomyces qaidamensis	2287	1127	1131	2494	1005	1147
Polynucleobacter necessarius	1128	1469	1669	2427	1563	927
Lelliottia sp. WB101	716	4711	1867	417	319	1148
Thioalkalivibrio sulfidiphilus	2415	680	1931	2179	703	1252
Bradyrhizobium guangzhouense	3290	96	222	2890	1879	781
Bifidobacterium thermophilum	2131	1582	1234	858	1634	1718
Nitrosospira multiformis	325	84	1000	1820	444	5481
Marinobacterium aestuarii	2721	495	710	1807	1246	2172
Enterococcus durans	297	2557	4376	463	415	1043
Simiduia agarivorans	515	208	6449	1416	419	140
Labrenzia alexandrii	1389	283	3889	1474	1094	1016
Frankia inefficax	1584	1381	1513	1364	1506	1789
Burkholderia sp. OLGA172	678	456	593	5443	1293	673
Mesorhizobium sp. DCY119	355	585	198	5595	2113	289
Actinobacillus succinogenes	4468	291	498	661	2307	909
Streptococcus pantholopis	772	413	5153	432	638	1717
Bacillus sp. FJAT-22090	824	151	270	1636	237	5995
Bradyrhizobium japonicum	4681	1144	815	394	847	1231
Mycobacterium dioxanotrophicus	2319	684	2647	373	1739	1350
Comamonas serinivorans	1535	649	1196	1369	713	3644
Chlorobaculum limnaeum	2020	2514	187	3582	193	603
Actinopolymorpha singaporensis	906	1526	2490	764	567	2842
Trueperella bialowiezensis	126	755	1719	202	119	6173
Vibrio rotiferianus	1370	232	37	1103	6262	72
Bacillus litoralis	1327	3493	223	1383	549	2089
Aureimonas sp. AU20	4322	2320	273	1079	725	336
Microbacterium oxydans	1776	1877	3379	834	391	788
Spirochaeta thermophila	1392	1127	651	1089	2947	1831
Desulfosporosinus meridiei	1751	1019	398	3877	927	1045
Alicyclobacillus acidocaldarius	2142	1119	685	1333	3260	468
Caulobacter sp. K31	2179	555	1189	702	1405	2911
Actinoplanes teichomyceticus	2896	1363	500	2300	814	1049
Maribacter sp. MJ134	896	97	242	1805	5775	93
Marinifilaceae bacterium SPP2	681	3177	1822	953	490	1771
Thermanaerovibrio acidaminovorans	1721	1249	877	1748	889	2408
Sphingomonas sp. JJ-A5	969	919	495	4960	246	1297
Campylobacter coli	1700	1780	629	992	844	2931
Neisseria sp. KEM232	7679	373	228	134	260	189
Pedobacter cryoconitis	1852	2313	1119	2020	227	1320
Stenotrophomonas acidaminiphila	1945	1375	999	695	880	2955
Mucilaginibacter sp. BJC16-A31	1024	911	281	1278	964	4390
Sphingobacterium sp. 21	829	269	244	1646	5712	145
Microlunatus sp. KUDC0627	788	2899	960	1268	1745	1177
Methylovulum psychrotolerans	2381	320	1860	3316	347	595
Alicycliphilus denitrificans	2297	1004	2137	967	987	1417
Thiomonas intermedia	1477	245	312	3015	2474	1269
Spirosoma sp. KCTC 42546	3121	872	338	1875	1706	864
Bacillus circulans	1433	2744	1114	1149	1804	529
Moraxellaceae bacterium HYN0046	439	2295	3447	953	82	1535
Frankia alni	1962	376	2622	2463	678	643
Jiangella alkaliphila	1312	666	1389	1298	1119	2956
Planctomyces sp. SH-PL62	1277	769	445	1180	987	4076
Methylocaldum marinum	746	2221	206	2154	1909	1496
Hymenobacter sp. DG25B	4364	54	160	2567	989	595
Geodermatophilus obscurus	2369	899	1360	1125	1249	1722
Methylorubrum extorquens	685	957	357	4545	953	1223
Mycoplasma bovirhinis	379	234	0	1158	6935	14
Streptomyces fungicidicus	1263	1447	1822	2535	1174	477
Microbacterium aurum	561	6568	465	327	466	328
Thermus oshimai	1273	2824	1258	853	414	2086
Treponema caldarium	4453	1523	621	877	620	609
Azorhizobium caulinodans	1231	1596	521	3838	439	1037
Nitrosomonas eutropha	749	577	5505	635	490	705
Verrucomicrobium spinosum	1568	1213	1250	2602	655	1372
Pectobacterium wasabiae	1831	21	298	5118	395	995
Planococcus donghaensis	358	5930	1850	361	107	51
Geobacillus thermodenitrificans	1856	437	1790	2480	954	1130
Methylobacterium sp. 17SD2-17	656	390	1271	678	1877	3768
Clostridium isatidis	1693	3469	601	1667	608	582
Scytonema sp. NIES-4073	360	255	267	7389	262	75
Achromobacter sp. MFA1 R4	2222	452	525	1201	1126	3080
Streptomyces sp. NEAU-S7GS2	1967	1914	1899	663	599	1564
Arthrobacter sp. FB24	792	551	2404	1320	1073	2466
Emcibacter congregatus	1801	1649	596	1274	1098	2186
Gordonia alkanivorans	262	1055	1071	114	151	5949
Escherichia albertii	1189	2462	943	1944	1143	907
Tomitella sp. HY188	1317	3532	1808	541	369	1009
Methylobacterium brachiatum	2810	1795	1754	816	826	571
Leisingera aquaemixtae	1717	265	439	3984	1866	292
Caldilinea aerophila	1615	1046	1580	1050	1743	1529
Hafnia alvei	1282	159	147	4940	1858	174
Aerococcus sanguinicola	823	2429	2701	1237	80	1281
Rhizobium jaguaris	1644	1617	2691	1703	674	217
Aggregatibacter aphrophilus	1157	1137	827	2931	520	1972
Microlunatus phosphovorus	2685	55	462	1238	3997	106
Plantibacter sp. M259	829	2249	2700	1202	612	951
[Arcobacter] porcinus	6798	58	25	853	188	601
Nocardioides daphniae	898	502	1059	4037	482	1542
Magnetococcus marinus	3702	740	2328	843	659	243
Candidatus Saccharibacteria bacterium YM_S32_TM7_50_20	2061	545	636	3338	713	1218
Pseudomonas protegens	4653	522	490	1297	598	948
Streptomyces atratus	1327	1093	1289	2225	1797	777
Pseudomonas oryzae	2212	231	497	3463	677	1426
Clostridium septicum	2348	895	836	1624	1749	1045
Campylobacter pinnipediorum	1014	2940	193	2966	1045	337
Acetobacter aceti	489	2602	2227	333	80	2761
Hyphomicrobium denitrificans	1661	1820	2098	1025	626	1253
Lactobacillus koreensis	1285	183	1173	4008	1728	94
Chromatiaceae bacterium 2141T.STBD.0c.01a	463	1393	47	586	4127	1855
Phenylobacterium sp. HYN0004	965	2260	1203	1176	802	2058
Arcobacter trophiarum	526	3297	560	1356	201	2496
Vibrio campbellii	1541	152	1158	977	374	4233
Flavobacterium crassostreae	6724	92	214	532	375	487
Melittangium boletus	1971	1544	1216	1449	1214	1018
Arachidicoccus sp. BS20	2007	904	278	3952	730	535
Chitinophaga caeni	2621	158	174	4224	545	675
Comamonas testosteroni	3407	622	724	1575	1421	646
Mesorhizobium sp. Pch-S	3100	111	776	2405	1536	467
Thioalkalivibrio versutus	1788	1403	566	2617	996	1020
Candidatus Desulfofervidus auxilii	392	99	89	198	473	7128
Brachybacterium ginsengisoli	2685	462	2230	903	1457	640
Novosphingobium sp. ABRDHK2	4374	288	465	1860	1091	287
Acidipropionibacterium virtanenii	2030	218	1859	1974	1107	1177
Hydrogenophaga sp. PAMC20947	1568	1255	1819	1111	1236	1360
Virgibacillus sp. 6R	2095	2200	386	1858	1714	94
Phaeobacter porticola	5873	631	149	915	739	30
Alphaproteobacteria bacterium WS11	1734	1762	779	3346	413	303
Paracoccus aminophilus	463	1776	1958	498	969	2669
Hymenobacter sp. PAMC 26628	896	1940	1496	969	1043	1985
Solimonas sp. K1W22B-7	2527	228	1246	1012	1006	2308
Massilia umbonata	2144	499	1134	1837	2415	290
Conexibacter woesei	1807	808	1848	1728	1406	720
Micromonospora coxensis	1738	826	1543	982	1332	1879
Planctomycetes bacterium Poly30	1338	1007	827	3557	855	710
Myxococcus stipitatus	1735	2291	950	911	1305	1097
Actinomyces howellii	1152	619	2786	1173	524	2034
Mycobacterium shigaense	2533	306	480	1073	2135	1752
Pectobacterium parmentieri	1672	977	1487	1503	863	1776
Polaribacter sp. SA4-10	6258	121	109	347	1394	46
Mesorhizobium sp. M1B.F.Ca.ET.045.04.1.1	1664	1832	1524	1180	653	1410
Vulgatibacter incomptus	1069	1000	2101	1769	931	1371
Rahnella aquatilis	687	673	753	990	1845	3269
Streptomyces lunaelactis	940	1275	2215	1264	795	1726
Legionella adelaidensis	416	38	6	275	7454	15
Micromonospora inositola	2102	1482	275	2387	1430	519
Vitreoscilla filiformis	2252	929	2294	379	1578	743
Denitrobacterium detoxificans	2298	587	1725	1123	678	1756
Ensifer sojae	644	910	3108	854	381	2269
Lysobacter gummosus	1183	970	506	2134	340	3032
Spirosoma pollinicola	2857	414	567	2990	999	335
Hartmannibacter diazotrophicus	2011	591	1185	2013	1231	1131
Tenacibaculum todarodis	516	6710	51	124	651	110
Brevundimonas naejangsanensis	2577	708	1049	1048	1288	1478
Salinisphaera sp. LB1	1477	193	509	2398	2102	1464
Leadbetterella byssophila	1013	3887	1103	1599	165	363
Pseudoalteromonas luteoviolacea	2580	1174	520	2899	328	623
Paraburkholderia caledonica	3571	761	394	1113	1372	909
Georgenia sp. Z443	2208	210	2539	1425	757	980
Luteibacter pinisoli	659	639	1340	3696	437	1340
Nocardia sp. CFHS0054	1817	696	1181	2842	676	893
Gemmatirosa kalamazoonesis	1049	2382	2117	926	690	940
Rippkaea orientalis	2847	23	1835	553	2678	167
Pseudodesulfovibrio piezophilus	280	3118	3043	382	819	458
Planctomycetes bacterium K22_7	1611	225	943	593	4100	627
Fictibacillus phosphorivorans	1132	137	221	2443	748	3415
Devosia sp. A16	1380	847	562	1806	1791	1700
Paracoccus sp. BM15	1802	99	622	774	351	4423
Jatrophihabitans sp. GAS493	1111	1126	2424	1012	499	1892
Komagataeibacter nataicola	361	5090	907	1131	44	529
Luteitalea pratensis	1712	660	2166	1025	1195	1302
Methylosinus trichosporium	1258	1586	2305	2073	561	277
Pseudomonas veronii	4820	1989	546	343	81	275
Carnobacterium maltaromaticum	3564	757	60	837	2749	77
Pseudomonas sp. LG1E9	1494	3431	1684	250	780	402
Acinetobacter guillouiae	349	47	5923	135	248	1319
Pelagibacterium halotolerans	1882	501	1045	1463	2012	1108
Chlamydia muridarum	80	237	0	7640	50	0
Chryseobacterium shandongense	1535	2321	676	1448	408	1614
Cronobacter dublinensis	508	212	1280	4954	304	743
Bordetella genomosp. 13	1652	1107	2898	578	561	1204
Haemophilus parainfluenzae	1184	4093	414	1436	669	198
Microbacterium sp. DFW100M-13	1677	901	1484	645	1515	1768
Bacillus sp. FJAT-18017	1539	3072	535	1445	743	656
Janthinobacterium sp. SNU WT3	1055	108	269	773	5349	424
Granulibacter bethesdensis	2091	1174	1205	938	346	2222
Deinococcus gobiensis	1219	788	2121	883	895	2056
Xenorhabdus doucetiae	245	3395	3152	898	117	154
Kluyvera intermedia	2072	1748	66	2508	104	1462
Arcobacter ellisii	992	1820	1345	824	457	2517
Amycolatopsis orientalis	927	1005	2697	648	923	1729
Pseudomonas frederiksbergensis	1932	1628	1372	819	629	1545
Geminocystis herdmanii	2644	171	74	4218	746	70
Hyphomicrobium sp. MC1	5144	1249	204	819	334	170
Enterobacter cloacae complex sp.	1269	210	759	505	4585	589
Nocardioides dokdonensis	1437	966	1104	1318	1454	1621
Chlorobium chlorochromatii	5152	306	79	1265	969	121
Anoxybacillus flavithermus	2327	2796	1025	846	767	130
Corynebacterium singulare	787	1485	1150	1609	897	1963
Kordia sp. SMS9	1908	1006	954	1591	608	1820
Tumebacillus algifaecis	1247	503	1415	1260	1818	1643
Bacillus simplex	1981	1052	749	2061	1324	713
Agrobacterium rhizogenes	4518	334	199	1645	989	192
Corynebacterium riegelii	554	3202	1043	386	1299	1393
Nostocales cyanobacterium HT-58-2	831	3835	854	520	152	1683
Desulfobacterium autotrophicum	1953	751	1261	1829	888	1192
Tatumella ptyseos	1242	1371	1543	962	616	2135
Phycisphaera mikurensis	1101	1743	811	1886	1667	661
Sphingobium yanoikuyae	2954	1341	380	1057	1352	784
Rhizorhabdus dicambivorans	2867	129	92	278	854	3648
Pseudovibrio sp. FO-BEG1	674	2987	1123	1074	1120	878
Vibrio vulnificus	1870	1553	825	2558	582	467
Planctomycetes bacterium ETA_A8	1644	179	4479	246	418	876
Leptospira weilii	819	447	292	4329	1799	155
Brachybacterium sp. VR2415	1170	1626	2555	627	190	1663
Sphingomonas taxi	1438	115	451	1825	1245	2744
Bacillus safensis	561	2259	1170	1598	354	1871
Lactobacillus amylovorus	1581	394	30	5194	205	404
Chromobacterium sp. ATCC 53434	1239	600	1245	2134	1131	1456
Mucilaginibacter ginsenosidivorans	1127	609	2597	517	1748	1199
Sedimenticola thiotaurini	1392	1651	376	1505	366	2504
Methylobacterium currus	1274	733	1551	1027	1123	2067
Sphingobium sp. YBL2	1251	1451	3413	277	28	1351
Micromonospora echinaurantiaca	1373	948	1327	840	732	2543
Nocardioides sp. 603	866	1958	1709	2049	831	342
Novibacillus thermophilus	4402	922	272	670	353	1123
Streptococcus cristatus	1989	325	347	1318	3508	254
Devosia sp. 1566	992	459	1313	3053	690	1226
Caulobacter mirabilis	1242	555	1535	2755	556	1089
Mycolicibacterium chubuense	1717	1353	1182	386	869	2209
Streptomyces sp. SirexAA-E	917	1619	2057	1819	825	471
Nitratireductor sp. SY7	1339	2215	246	1390	2020	483
Streptomyces cyaneogriseus	2111	1739	1581	1354	508	398
Helicobacter sp. MIT 01-6242	5028	1058	421	204	27	949
Azotobacter chroococcum	2622	574	1021	1704	845	903
Bifidobacterium animalis	1546	1302	462	2774	393	1172
Parageobacillus thermoglucosidasius	1568	103	127	5486	143	190
Ignavibacterium album	1843	813	204	912	3385	447
Cryobacterium sp. LW097	1230	1345	934	1203	667	2224
Ammonifex degensii	1153	863	775	1005	1472	2329
Neochlamydia sp. S13	2046	2826	82	1166	778	689
Microbacterium foliorum	2497	151	516	1446	753	2214
Xanthomonas sacchari	708	1612	712	1268	401	2873
Frankia casuarinae	857	850	570	1498	374	3424
Indioceanicola profundi	1320	1247	2663	771	902	667
Mycoplasma sp. (ex Biomphalaria glabrata)	1959	248	0	4847	469	34
Rhizobium tropici	2547	240	2975	1151	552	86
Shewanella japonica	300	1066	65	5897	199	22
Caldicellulosiruptor hydrothermalis	397	6099	406	203	411	32
Brachybacterium sp. P6-10-X1	1092	383	2373	622	1672	1405
Serratia rubidaea	1925	613	508	1477	1109	1909
Pseudomonas sp. R5-89-07	547	659	1879	1320	312	2815
Campylobacter lanienae	6437	332	60	480	22	199
Planctomycetes bacterium I41	1288	153	287	414	207	5174
Nocardia asteroides	2728	472	1694	869	650	1107
Acidibrevibacterium fodinaquatile	3376	576	427	2053	399	681
Endozoicomonas montiporae	2605	1096	192	2285	1046	288
Bacillus thermoamylovorans	2571	382	441	1920	852	1342
Inhella inkyongensis	1506	151	1836	2008	1475	522
Mesorhizobium sp. M9A.F.Ca.ET.002.03.1.2	3297	445	259	2104	1182	193
Paraburkholderia megapolitana	2355	269	472	1194	1978	1211
Alcaligenes faecalis	1245	812	1846	800	1488	1286
Halomonas hydrothermalis	2062	199	455	3450	993	312
Miniimonas sp. S16	1712	281	3037	512	489	1439
[Mannheimia] succiniciproducens	1428	104	180	990	4287	477
Citrobacter amalonaticus	722	644	2215	3403	315	162
Flexistipes sinusarabici	1826	249	497	1715	487	2686
Acidithiobacillus ferrivorans	684	970	2404	755	1165	1477
Acinetobacter sp. WCHAc010034	3864	477	288	2305	401	118
Cohnella sp. HS21	1682	1726	327	2303	825	587
Colwellia psychrerythraea	348	219	132	392	998	5354
Jeotgalicoccus saudimassiliensis	5949	123	259	295	229	582
[Eubacterium] sulci	1270	565	471	3706	742	676
Streptomyces sp. YIM 121038	1718	635	2007	631	918	1519
Hoeflea phototrophica	2275	205	2484	1515	635	310
Thermomonas sp. SY21	1518	1185	2556	697	391	1077
Marinovum algicola	3016	1415	428	1064	708	787
Treponema putidum	1597	1118	2360	632	1130	574
Caulobacter vibrioides	1367	2363	540	1559	872	688
Paenibacillus lautus	2321	1029	235	2391	461	950
Bifidobacterium choerinum	2422	461	898	1601	296	1706
Sphingomonas indica	2986	497	256	2578	483	572
Massilia sp. YMA4	3431	698	1164	1266	250	552
Candidatus Enterovibrio luxaltus	1148	3386	518	1397	31	880
Massilia sp. NR 4-1	1658	501	449	2977	1155	617
Neisseria elongata	938	2416	874	1122	606	1400
Pseudolabrys taiwanensis	1351	2078	1156	1071	922	771
Brachybacterium sp. SGAir0954	798	416	2787	363	746	2239
Arcobacter pacificus	751	836	1677	1864	2015	185
Nocardia terpenica	1090	678	1507	1737	796	1510
Vibrio anguillarum	593	4698	110	1374	111	413
Serratia liquefaciens	1522	1891	73	669	340	2788
Rhodoferax ferrireducens	776	1116	1296	2916	588	591
Micromonospora viridifaciens	772	711	3431	940	1125	295
Caulobacter flavus	1457	1186	1223	1597	648	1155
Nitrosomonas ureae	832	88	176	1164	1251	3754
Lactococcus sp. KACC 19320	602	4289	98	1862	125	287
Actinomyces pacaensis	4479	548	85	275	546	1317
Arthrobacter sp. PGP41	985	3663	644	920	728	302
Bacillus freudenreichii	1738	2954	163	1326	175	885
Legionella waltersii	478	4	2280	4309	82	87
Vibrio cholerae	3064	1034	901	1270	511	459
Massilia violaceinigra	1510	745	569	2628	1436	351
Ochrobactrum anthropi	519	574	580	2770	2264	530
Virgibacillus necropolis	1482	307	1170	3766	286	219
Sphingobacterium thalpophilum	1575	794	1160	937	400	2363
Pseudomonas fragi	894	305	201	589	270	4969
Brachybacterium saurashtrense	738	1350	1400	1338	1088	1312
Sulfurospirillum sp. UCH001	198	6406	34	400	121	63
Streptomyces sp. CNQ-509	2252	471	384	2550	605	953
Glaciecola nitratireducens	1025	737	817	1746	2883	6
Enterococcus avium	1402	325	409	3776	458	842
Planctomycetes bacterium Pan44	1836	193	497	2164	1713	801
Comamonas terrigena	3074	836	1303	856	638	489
Hyphomonas neptunium	1793	66	481	3675	701	469
Sphingomonas sanxanigenens	1013	851	2195	455	1467	1203
Desulfuromonas sp. DDH964	475	494	2462	965	2404	377
Maribacter cobaltidurans	527	939	282	363	239	4824
Planctomycetes bacterium Pan97	1172	227	320	1329	179	3944
Thauera sp. K11	726	2533	394	1120	390	2002
Sphingorhabdus sp. Alg231-15	2759	658	1670	411	964	691
Streptomyces sp. CMB-StM0423	1379	1293	1876	896	421	1287
Acinetobacter nosocomialis	408	1852	223	399	213	4057
Plantactinospora sp. BB1	1904	576	895	2275	860	640
Psychrobacter arcticus	61	97	83	6805	29	67
Gordonia polyisoprenivorans	2477	1426	702	439	485	1599
Ketogulonicigenium vulgare	793	42	229	4841	974	248
Parascardovia denticolens	1846	661	449	1522	961	1685
Elizabethkingia meningoseptica	1008	955	399	1783	2758	216
Thermus sp. YIM 78456	3502	542	1672	537	358	494
Thermodesulfobium acidiphilum	113	32	120	6607	174	59
Lactobacillus kefiranofaciens	830	2821	1672	983	149	649
Campylobacter avium	3824	513	283	2099	300	78
Sediminispirochaeta smaragdinae	2744	470	435	1949	681	816
Candidatus Sulcia muelleri	992	2595	621	554	943	1389
Corynebacterium kutscheri	846	2075	925	341	668	2236
Mixta gaviniae	1195	420	1960	1751	662	1091
Flavivirga eckloniae	2380	1747	1059	499	789	585
Alloactinosynnema sp. L-07	2932	296	926	583	766	1549
Intrasporangium calvum	889	1613	1967	888	365	1323
Aeromicrobium erythreum	1101	327	524	897	3633	562
Streptococcus anginosus	873	922	210	753	267	4019
Peptostreptococcaceae bacterium oral taxon 929	908	648	1959	2518	469	522
Pantoea sp. CCBC3-3-1	1134	1226	525	2064	759	1311
Vibrio fluvialis	943	832	656	3830	494	264
Chelatococcus sp. CO-6	840	639	629	2911	482	1518
Paenibacillus baekrokdamisoli	1189	401	2301	974	1220	920
Actinomyces viscosus	1413	261	23	4501	410	392
Thermobifida fusca	3050	1444	511	524	687	781
Streptomyces sp. S063	3709	220	79	851	371	1761
Sphingorhabdus sp. M41	3699	926	1621	314	339	87
Streptococcus oralis	4309	305	1210	369	67	724
Aggregatibacter actinomycetemcomitans	1389	87	114	4310	886	189
Chryseobacterium sp. NBC122	2528	953	140	1146	1986	221
Photobacterium gaetbulicola	2463	521	1829	334	685	1140
Plautia stali symbiont	2769	1533	255	380	629	1391
Streptomyces sp. CCM_MD2014	1812	890	1285	1165	674	1130
Streptomyces sp. Tue 6075	1669	3121	303	699	685	479
Altererythrobacter sp. TH136	876	1441	488	2938	386	821
Rhodoferax sp. Gr-4	2312	1215	708	684	803	1225
Solitalea canadensis	1366	240	161	2895	1743	541
Pedobacter sp. PACM 27299	943	3144	1364	552	231	708
Bartonella apis	2634	630	327	513	1458	1376
Lactobacillus reuteri	3384	328	368	1724	650	480
Rhodoferax saidenbachensis	553	1392	164	3146	925	752
Leucobacter triazinivorans	2584	1338	1169	768	682	384
Brevibacterium aurantiacum	1689	260	296	1009	3311	353
Burkholderia sp. KK1	2424	105	21	1767	2241	356
Brachyspira hampsonii	1590	345	655	2494	733	1097
Vibrio coralliilyticus	919	2128	2435	273	574	574
Gordonia iterans	855	1412	936	1031	897	1765
Maricaulis maris	1807	931	1338	547	350	1916
Mesorhizobium sp. M1D.F.Ca.ET.043.01.1.1	530	1323	716	681	695	2940
Orrella dioscoreae	1601	472	1247	589	574	2401
Planctomycetes bacterium Mal65	557	889	1478	2890	700	370
Rhodococcus sp. SGAir0479	1126	1453	1977	982	788	551
Neisseria animalis	2339	112	17	588	104	3711
Hydrogenophaga crassostreae	1039	1505	2041	865	206	1214
Paraburkholderia terricola	2372	588	133	2290	613	871
Mesorhizobium loti	1590	2840	416	652	731	631
Ornithobacterium rhinotracheale	2640	1054	957	1061	917	213
Leptotrichia sp. oral taxon 212	3251	881	508	1260	293	648
Pseudothermotoga thermarum	2469	294	205	218	522	3128
Haematospirillum jordaniae	2349	435	69	2005	1746	232
Planctomycetes bacterium HG15A2	1324	569	1578	508	234	2622
Pseudomonas monteilii	1105	2693	668	616	737	1005
Flavobacterium commune	301	429	259	840	511	4483
Tetragenococcus osmophilus	211	107	74	239	241	5948
Corynebacterium diphtheriae	2643	934	487	1069	1062	606
Massilia armeniaca	1349	2614	1007	584	875	369
Micromonospora zamorensis	1188	380	231	798	3627	559
Sinorhizobium medicae	950	916	322	3088	1063	440
Bradyrhizobium sp. ORS 3257	855	159	126	685	3828	1123
Delftia acidovorans	432	170	114	294	277	5476
Aquimarina sp. AD10	3081	634	787	390	473	1391
Planctomycetes bacterium Mal4	1776	279	1739	1540	477	943
Amycolatopsis sp. BJA-103	1960	632	320	1495	1194	1150
Afipia sp. GAS231	2648	214	1836	1439	286	321
Burkholderia sp. Bp7605	298	83	231	572	5028	524
Bacillus xiamenensis	228	5574	329	422	87	96
Bacillus albus	375	40	3151	161	434	2566
Xanthomonas arboricola	3380	196	205	188	640	2110
Mycolicibacterium smegmatis	1524	873	654	1676	855	1136
Marinobacter salarius	940	802	2167	1242	1004	559
Bacillus sp. OxB-1	1945	629	500	1700	410	1524
Salinibacter ruber	1553	455	953	1236	1504	990
Actinomyces sp. oral taxon 414	1360	1039	1127	586	1082	1492
Sagittula sp. P11	869	311	862	1643	1812	1184
Acidovorax carolinensis	1286	253	2755	1002	691	688
Rhodoferax antarcticus	1178	914	665	1127	782	2009
Campylobacter concisus	1277	825	331	1345	2716	163
Nocardioides baekrokdamisoli	866	1720	1113	768	262	1928
Prochlorococcus marinus	1894	840	258	2334	952	377
Streptomyces olivaceus	1241	401	381	1290	1131	2211
Lactococcus garvieae	2216	262	257	1589	2083	242
Hahella chejuensis	1399	2118	166	745	338	1875
Sphingobacterium sp. ML3W	1829	328	397	882	2496	702
Ruegeria pomeroyi	590	587	555	972	2078	1848
Micromonospora sp. WMMA2032	2130	595	698	753	1129	1324
Melaminivora sp. SC2-7	583	344	1279	2279	651	1487
Chryseobacterium glaciei	2124	718	493	1671	1291	324
Streptomyces autolyticus	427	1979	223	517	168	3306
Solibacillus silvestris	2011	787	182	3070	166	401
Sodalis glossinidius	1496	334	586	1938	1809	451
Flavobacterium branchiophilum	1463	208	970	1237	607	2121
Pseudomonas sabulinigri	929	376	384	516	523	3876
Lutibacter sp. LPB0138	252	3589	154	442	1896	270
Listeria grayi	2403	353	63	878	2677	221
Alteromonas mediterranea	1439	735	30	3435	827	126
Burkholderia ambifaria	1005	910	1991	1017	408	1252
Leminorella richardii	357	3588	410	1312	652	264
Mannheimia sp. USDA-ARS-USMARC-1261	617	191	616	861	3217	1066
Pseudomonas libanensis	3439	562	1641	505	121	299
Cloacibacterium normanense	681	122	178	2994	373	2219
Sulfitobacter sp. JL08	261	3490	88	237	388	2103
Bordetella sp. N	1216	788	943	1199	822	1590
Lautropia mirabilis	461	357	812	1050	1062	2807
Sulfitobacter pseudonitzschiae	3336	345	263	940	1348	314
Halomonas sp. JS92-SW72	2456	663	449	1252	1064	662
Carnobacterium divergens	1579	259	2066	2267	175	200
Rhodovulum sulfidophilum	3252	329	240	531	863	1328
Azoarcus sp. DD4	1450	493	1225	1084	1332	959
Mycobacterium paragordonae	2559	1022	590	1448	319	599
Methylomicrobium album	718	1254	383	1080	424	2673
Staphylococcus simiae	721	1488	537	580	281	2924
Comamonas thiooxydans	5507	58	128	554	10	266
Streptomyces anulatus	1342	1387	760	1386	781	865
Paracoccus yeei	1820	674	1160	1026	707	1122
Nitrosomonas sp. Is79A3	976	724	1234	2389	109	1063
Corynebacterium halotolerans	908	2625	720	736	734	770
Xylanimonas cellulosilytica	1670	645	3078	334	361	377
Croceicoccus marinus	909	1374	894	1169	278	1837
Collimonas arenae	1472	1003	385	1005	812	1780
Verrucosispora maris	1005	653	1916	1027	1322	534
Desulfotalea psychrophila	493	334	371	3931	342	977
Paraburkholderia hospita	3461	147	390	1223	756	458
Thiomonas sp. X19	3724	389	408	787	380	737
Sphingopyxis alaskensis	2009	381	328	1741	1759	189
Magnetospirillum sp. ME-1	1235	679	484	462	1719	1818
Rummeliibacillus stabekisii	874	543	1689	1998	364	928
Gordonia sp. 1D	335	220	401	1427	813	3195
Streptomyces sp. ETH9427	2058	271	767	2010	1135	147
Sphingomonas panacis	1849	1299	1669	379	334	855
Actinoalloteichus hymeniacidonis	534	1834	1611	572	542	1289
Echinicola vietnamensis	2458	418	960	1095	574	876
Oceanithermus profundus	991	839	1483	1641	631	781
Deinococcus wulumuqiensis	1198	244	1470	1166	848	1428
Opitutus sp. GAS368	1554	878	738	1187	780	1215
Serinicoccus chungangensis	2979	400	581	723	241	1415
Leptotrichia trevisanii	1423	761	408	1958	550	1231
Aeribacillus pallidus	520	2515	1540	558	705	492
Sphingomonas sp. YZ-8	1149	2501	1831	192	314	342
Altererythrobacter namhicola	547	128	776	1794	1747	1333
Luteimonas sp. Gr-4	836	282	1889	322	1418	1571
Bacillus sp. AK13	1978	290	315	3363	264	103
Lysobacter maris	1148	177	248	689	3645	406
Deinococcus deserti	1188	933	553	530	1068	2037
Corynebacterium urealyticum	375	880	1364	1070	1887	725
Chryseobacterium carnipullorum	2686	574	502	1679	549	310
Bosea sp. RAC05	1866	1333	613	868	990	626
Enterococcus casseliflavus	3396	465	123	1346	547	412
Blattabacterium cuenoti	1437	639	785	318	2787	323
Streptococcus parauberis	2223	101	277	2154	506	1027
Kitasatospora albolonga	916	1210	419	435	1294	2007
Citrobacter koseri	186	5104	207	233	155	392
Flavobacterium johnsoniae	571	295	135	4520	325	430
Pantoea rwandensis	4980	193	233	520	97	246
Noviherbaspirillum sp. UKPF54	1368	178	271	1274	2590	584
Pantoea stewartii	1261	1030	587	1598	1461	325
Rhodococcus sp. PBTS 1	2039	38	2231	379	1201	371
Aerococcus christensenii	336	1468	1039	246	61	3109
Mycoplasma suis	6019	48	8	36	69	77
Streptomyces sp. ADI95-16	1643	465	725	941	641	1831
Arthrobacter sp. QXT-31	1364	341	948	1753	519	1318
Nocardioides humi	898	294	1038	756	2818	434
Gammaproteobacteria bacterium soil36-7	913	3867	286	482	327	356
Providencia heimbachae	186	394	1556	2938	411	746
Yersinia pestis	1077	0	0	578	2608	1964
Actinomyces sp. oral taxon 897	906	711	1703	1278	523	1101
Dokdonella koreensis	569	570	492	659	227	3705
Bacillus vallismortis	936	1177	154	3191	430	331
Mycobacterium canettii	47	788	456	267	144	4514
Raphidiopsis curvata	3785	563	10	1472	353	29
Mycobacteroides abscessus	1402	347	782	2709	458	514
Bacillus asahii	955	1282	355	1072	129	2417
Sinomonas atrocyanea	697	160	3132	495	778	943
Pusillimonas sp. ye3	382	208	474	399	193	4548
Methylocystis sp. SC2	380	95	689	4380	626	31
Fischerella sp. NIES-3754	1564	776	881	845	1326	808
Novosphingobium sp. P6W	1472	1691	292	996	425	1321
Muricauda ruestringensis	2064	683	403	1951	445	650
Streptococcus pluranimalium	1808	793	785	1368	448	992
Melioribacter roseus	2960	309	183	1930	401	409
Glutamicibacter creatinolyticus	776	936	687	903	612	2273
Comamonas kerstersii	1726	781	592	506	179	2397
Gloeobacter violaceus	1793	1165	652	739	1023	808
Geobacillus subterraneus	1433	1043	1293	1085	616	703
Dyella sp. M7H15-1	1149	777	871	1910	841	623
Leptotrichia hongkongensis	1421	579	417	1909	622	1222
Flavobacteriaceae bacterium MAR_2010_188	2249	358	157	2007	1297	98
Haemophilus haemolyticus	808	2305	1633	1052	57	306
Anoxybacillus amylolyticus	838	901	448	787	269	2914
Hoyosella subflava	314	748	333	778	457	3526
endosymbiont of Acanthamoeba sp. UWC8	96	1066	914	173	38	3867
Bradyrhizobium sp. ORS 278	1335	573	1133	734	521	1840
Steroidobacter denitrificans	1303	706	878	1345	820	1077
Nocardia sp. CS682	1171	135	777	714	1247	2084
Erythrobacter atlanticus	1135	1309	233	800	2487	164
Burkholderia stabilis	2685	257	301	1134	715	1033
Kosakonia sp. CCTCC M2018092	1404	118	1828	753	1889	133
Thiolapillus brandeum	1548	532	1033	1665	749	594
Acinetobacter radioresistens	904	846	1717	428	560	1658
Plesiomonas shigelloides	584	567	833	745	1907	1474
Flavobacteriaceae bacterium	835	298	285	929	117	3642
Vibrio jasicida	103	173	3884	47	114	1784
Corynebacterium testudinoris	3172	287	358	376	804	1105
Treponema pedis	1708	589	91	2052	330	1331
Glaesserella sp. 15-184	4032	66	53	761	228	960
Sphingobium sp. YG1	1891	1462	1499	487	271	488
Mycoplasma cynos	2623	182	65	3018	42	159
Seonamhaeicola sp. S2-3	565	332	459	1399	2238	1087
Acidisarcina polymorpha	1269	732	827	552	323	2373
Curvibacter sp. AEP1-3	1209	554	2056	1137	611	509
Lactococcus raffinolactis	1222	1016	1213	846	821	954
Leptothrix cholodnii	1990	530	634	494	1675	743
Desulfobacca acetoxidans	786	651	421	1246	358	2596
Thermoactinomyces vulgaris	1203	1247	575	1035	1144	853
Piscirickettsia salmonis	1222	385	1497	996	1696	258
Micavibrio aeruginosavorus	1869	382	1485	781	540	993
Methylocella silvestris	1569	224	509	866	1237	1635
Rivularia sp. PCC 7116	1869	1119	75	1662	1099	207
Mesorhizobium australicum	555	2237	476	671	334	1755
Calothrix sp. NIES-2100	2348	333	119	381	2594	247
Nissabacter sp. SGAir0207	1121	393	240	1509	1268	1490
Bradyrhizobium guangdongense	1035	710	661	729	553	2330
Providencia rettgeri	1735	782	750	1759	680	311
Bradyrhizobium ottawaense	1748	875	438	825	403	1725
Streptomyces tirandamycinicus	1262	432	1766	1108	1164	282
Corynebacterium atypicum	765	852	297	968	583	2542
Lactobacillus sakei	869	528	499	3325	324	457
Staphylococcus capitis	527	968	167	2164	1864	309
Paracoccus sp. CBA4604	489	481	1918	441	876	1790
Photorhabdus thracensis	2619	264	221	1863	968	56
Ferrovibrio sp. K5	1425	1125	1165	1048	727	500
Acinetobacter sp. LoGeW2-3	416	177	252	660	4142	340
Aeromicrobium choanae	312	1165	1012	158	2635	705
Bacillus butanolivorans	905	1707	90	659	309	2316
Streptomyces formicae	974	582	951	1056	569	1850
Jeongeupia sp. USM3	870	513	897	2087	866	747
Winogradskyella sp. PC-19	494	4694	159	166	337	113
Mesorhizobium sp. 8	1665	229	1379	1290	910	481
Nocardioides sp. JS614	1773	429	170	1354	673	1547
Pseudomonas salegens	2292	857	1353	520	715	205
Deinococcus maricopensis	944	324	1170	1242	999	1261
Planctomycetes bacterium K23_9	482	567	312	240	362	3973
Hymenobacter sp. DG25A	912	207	331	1295	2590	600
Streptomyces nigra	955	478	546	1669	1015	1269
Ectothiorhodospira sp. BSL-9	1245	1079	1355	447	1617	187
Actinotignum schaalii	1363	255	811	1017	2218	265
Microbacterium pygmaeum	516	637	1694	135	706	2240
Celeribacter ethanolicus	2718	328	320	1313	437	809
Leptospira interrogans	809	1503	908	574	218	1912
Nocardioides sp. 78	886	864	1094	850	1154	1074
Microlunatus soli	2263	309	685	1227	752	675
Breoghania sp. L-A4	3579	410	238	779	386	512
Brevundimonas sp. M20	902	162	1881	728	269	1962
Kushneria marisflavi	1425	336	183	2806	327	824
Proteus mirabilis	754	1583	812	1411	591	744
Rubinisphaera brasiliensis	494	1075	1295	1889	403	736
Leptolyngbya sp. O-77	348	2451	623	1707	306	453
Kocuria turfanensis	1103	313	292	2032	1301	846
Marmoricola scoriae	1398	298	1159	867	1242	921
Paenibacillus sp. IHBB 10380	1205	940	99	2428	769	441
Rhodococcus sp. X156	616	260	1446	1888	356	1299
Lawsonia intracellularis	1380	738	686	458	888	1708
Saccharomonospora marina	925	1321	854	935	961	853
Baekduia soli	797	1445	1132	826	653	991
Arcobacter anaerophilus	795	1000	467	2521	552	509
Deinococcus radiodurans	742	235	447	3194	216	1009
Fischerella sp. NIES-4106	5065	151	119	211	271	23
Terriglobus roseus	1250	594	1067	1966	416	545
Sporosarcina sp. P33	569	264	3822	749	241	186
Spirosoma aerolatum	1714	756	181	1081	1626	469
Runella sp. SP2	3075	425	385	403	1195	342
Sphingopyxis macrogoltabida	1397	608	947	1563	619	689
Salmonella bongori	1196	450	288	2680	519	689
Acinetobacter baumannii	2634	412	343	1528	408	495
Salinispira pacifica	342	469	2491	740	413	1364
Lactobacillus sp. HSLZ-75	4252	6	8	233	1246	73
Planctomyces sp. SH-PL14	1056	1460	318	1030	1205	739
Escherichia sp. E4742	173	4909	481	98	34	109
Hydrogenophaga pseudoflava	437	1641	1472	285	403	1565
Devosia sp. Gsoil 520	1132	659	1143	638	638	1592
Thermosipho sp. 1063	5777	0	0	0	12	0
Frondihabitans sp. PAMC 28766	1541	822	975	608	1325	517
Helicobacter cholecystus	4054	54	43	206	1034	392
Hirschia baltica	3951	76	287	444	285	740
Terasakiella sp. SH-1	621	916	425	637	557	2625
Enterococcus wangshanyuanii	478	1671	517	1832	365	915
Akkermansia glycaniphila	527	764	591	582	418	2895
Polaribacter reichenbachii	1787	298	73	3308	175	135
Pelosinus sp. UFO1	1211	556	526	1366	1138	979
Halioglobus pacificus	950	2341	787	825	728	144
Herbaspirillum hiltneri	883	257	3201	601	509	324
Sodalis endosymbiont of Henestaris halophilus	289	296	332	890	3949	18
Roseibacterium elongatum	2237	169	1396	369	317	1284
Leptotrichia sp. oral taxon 498	1802	564	376	2571	139	314
Beutenbergia cavernae	1138	374	622	2540	386	705
Synechococcus sp. CB0101	2232	808	312	1264	494	649
Streptococcus dysgalactiae	1301	358	384	2245	751	709
Klebsiella sp. FDAARGOS_511	408	2665	121	108	67	2379
Flavisolibacter tropicus	938	266	151	2513	1389	490
Bacillus sp. Y-01	48	0	0	5646	0	46
Histophilus somni	1745	338	419	1349	1606	282
Saccharomonospora cyanea	982	566	391	2467	970	360
Fabibacter pacificus	1360	380	520	431	2490	552
Thermus brockianus	432	1933	276	2093	243	756
Halobacillus halophilus	2206	369	272	1011	1568	301
Acetobacteraceae bacterium	865	132	202	585	3785	158
Arthrobacter sp. PAMC25564	1770	310	757	270	2328	291
Streptomyces sp. MOE7	878	1904	2187	212	474	71
Advenella kashmirensis	1923	378	175	984	1980	283
Micrococcus luteus	843	1348	1497	941	716	378
Pseudarthrobacter sp. NIBRBAC000502772	913	632	805	552	557	2261
Fuerstia marisgermanicae	853	118	310	1694	640	2105
Lactobacillus crustorum	171	115	3267	295	1745	126
Halobacillus litoralis	811	349	365	365	1533	2295
Mycolicibacterium gilvum	713	738	617	1385	623	1639
Flammeovirga sp. L12M1	1311	930	992	505	412	1559
Listeria welshimeri	406	4271	151	412	161	307
Synechococcus sp. SynAce01	398	193	582	2348	1981	206
Thioflavicoccus mobilis	1521	507	629	843	1364	843
Burkholderia territorii	658	1979	1330	876	464	395
Escherichia fergusonii	1686	76	2597	831	342	167
Rhodoferax sp. CHu59-6-5	1310	118	2723	647	571	319
Burkholderia sp. CCGE1003	4407	61	89	239	190	701
Flavobacterium sp. HYN0086	708	1469	882	742	470	1408
Pelobacter carbinolicus	1242	465	1357	740	787	1080
Marinobacter sp. NP-4(2019)	710	2044	1474	977	68	395
Staphylococcus cohnii	1667	265	572	2042	1017	100
[truncated: 2,653 more rows]
