# Supplementary material for: Deficiency of exchange protein directly activated by cAMP (EPAC)-1 in mice augments glucose intolerance, inflammation, and gut dysbiosis associated with Western diet
Source: Microbiome. 2022 Nov 4;10:187. doi: 10.1186/s40168-022-01366-0 (PMC9635209; doi:10.1186/s40168-022-01366-0)
Supplement: Supplementary file 11 — Additional file 10: Table S8. Gene coverage of various functional KEGG genes detected through shotgun sequencing. [file 40168_2022_1366_MOESM10_ESM.csv]

Table S8. Gene coverage of various functional KEGG genes detected through shotgun sequencing.
KEGG number	Gene coverage
	control	group1	group2	group3	group4	group5
K00001	19.60423026	50.90717763	39.68175	52.15132895	26.52720395	66.66147039
K00002	194.0310987	248.5039737	331.8652105	319.871625	401.1704013	179.9419342
K00003	1152.114687	1588.512148	1456.38858	1771.577526	1555.755355	1640.604336
K00004	119.1511974	273.1096579	255.7016862	369.2640592	297.5945132	369.8447566
K00005	94.77603947	98.93722697	136.7048289	128.0589276	82.23718421	160.122
K00006	2.349631579	0	8.430453947	3.210986842	21.24759868	0
K00008	612.7434829	985.7992105	866.0176362	852.4059079	1455.812209	1047.789898
K00009	139.5411908	197.8479079	189.3132237	251.6236579	173.8295526	155.5544605
K00010	246.9950921	906.5523553	458.1819039	725.944875	381.0651237	914.7953289
K00011	64.37281579	243.3963158	90.90311842	148.9188039	205.8278684	614.3032105
K00012	5002.060855	2571.785868	3994.142295	2385.435101	3351.095013	2514.218151
K00013	1931.863678	1834.541068	1862.230328	1879.127947	1777.926632	1784.150813
K00014	2299.673684	2920.374651	2321.971577	2758.92768	2276.319336	2825.257717
K00015	153.9893487	195.1846184	93.94736842	221.9853947	131.5749671	235.311
K00016	562.4900526	833.8775526	738.2207941	796.0793289	865.6444539	630.0485921
K00018	1555.083414	1598.589413	1542.714474	1411.497849	1667.632956	1545.028579
K00019	228.7178072	14.15974342	53.50740789	14.61528947	26.42970395	13.40538158
K00020	118.0427566	185.9754395	59.77129145	196.0209868	95.73756316	199.5602566
K00021	0	0	0	0	2.896164474	0
K00022	24.31977632	0	50.099625	0	17.48707895	0
K00023	0	0	2.475710526	0	0	0
K00024	1706.53273	1468.375046	1406.5935	1320.324257	1048.221493	1408.108658
K00025	285.3512566	41.60901316	73.22236184	55.08118421	227.1505461	141.2739474
K00026	902.0268947	1069.849954	660.4146316	900.4616447	851.1856579	958.2229539
K00027	784.8267039	1460.679059	1465.704107	1627.155413	1362.399442	1729.364151
K00029	2064.178441	1370.285191	1385.80962	1261.006322	1333.29852	1363.245989
K00030	24.43225658	7.952526316	30.40701316	11.38365789	49.42944079	15.99414474
K00031	891.2388711	1360.739068	1286.010053	1478.602391	1399.552421	1409.397
K00033	131.0672368	685.2056842	116.7315592	318.468075	166.8842171	426.6917171
K00034	8.069664474	3.230664474	0	2.060210526	20.48569737	8.411072368
K00036	103.4933487	261.1958684	53.1915	232.8142697	126.09075	324.2946711
K00038	0	54.83743421	0	20.57605263	0	21.25480263
K00040	417.1183164	309.9377171	628.7440263	342.8058947	636.4097822	339.7400329
K00041	1432.464116	567.1946053	1692.429896	544.6012638	1308.69148	481.8786316
K00042	101.5942303	152.076375	337.155375	177.1459145	195.9582829	134.5164868
K00044	0	0	0	0	1.953301974	116.2318421
K00045	154.3427763	6.968111842	43.85299342	11.06646711	12.22815789	10.62509211
K00046	2080.322428	1332.539467	1915.269547	1036.979842	1777.997813	1248.844441
K00048	1065.947728	423.5647954	1202.461445	416.1425921	1030.439108	353.9111053
K00049	0	0	0	4.125256579	5.881421053	2.031730263
K00052	2193.313532	1907.972664	2173.721339	1835.685203	2122.252089	1779.340853
K00053	1978.089661	2017.919963	2124.128842	1852.550562	2191.635389	1881.165612
K00054	4.825756579	3.498809211	0	0	11.60820395	0
K00057	2982.673997	3156.031127	2567.965342	3031.446809	2573.822289	2754.831215
K00058	2896.785835	4642.058357	3163.746105	4333.115536	3003.171095	4200.060501
K00059	8233.569499	8750.139533	8076.788072	8505.990495	7915.087147	8819.423678
K00060	239.587502	730.1110322	333.5949059	928.7206164	301.1994474	705.1474539
K00062	0	0	3.822078947	0	2.989401316	0
K00063	0	0	0	0	11.04673026	0
K00065	151.0461908	134.8468026	351.021	203.8713947	332.176873	134.5839474
K00066	12.89879605	2.870486842	5.642289474	6.249315789	8.346828947	0
K00067	2944.044024	2951.409632	2296.748392	2643.100559	2613.727916	3210.884526
K00068	16.81397368	119.4040658	19.49275658	127.8641447	30.931125	74.64046776
K00069	3.067539474	9.124164474	0	11.30994079	0	6.064381579
K00070	0	0	0	5.609328947	0	0
K00071	0	0	12.23840132	0	10.47836842	0
K00073	31.18505921	197.5641316	29.02478289	292.0116513	50.68541447	218.8289408
K00074	417.1475724	1458.99077	892.0417618	1162.468539	830.9133237	952.333125
K00075	2370.325822	2720.491125	2389.835556	2696.898736	2397.170974	2700.757954
K00076	298.7984803	300.1897303	205.2992566	247.5259342	194.3611776	236.1987039
K00077	352.7219211	294.1565408	389.1974803	258.7393678	429.8273822	225.7148487
K00078	125.4177711	259.2133421	154.6992039	171.3449013	187.0569474	110.3822171
K00086	623.2978224	969.8410658	344.2975461	921.6956447	425.9885724	891.5150526
K00087	208.3322704	631.9175329	473.0429605	842.7111908	255.9004737	544.1764145
K00088	3205.666303	3453.964046	2930.407498	3483.637954	3104.560088	3326.139434
K00090	47.60107895	36.11625	28.65584211	84.60532895	33.29175	52.72138816
K00091	14.38437434	260.0451118	74.61799342	184.8259145	55.65560526	257.0946908
K00094	45.40557434	36.69566447	146.2677632	46.88522368	77.15784868	13.91913158
K00096	205.6154704	222.1274447	353.4620526	175.8109934	411.5345013	217.5619342
K00097	2967.961188	1846.64548	2238.606928	1800.233901	2074.291895	1893.536704
K00098	0	0	0	2.981980263	0	0
K00099	2839.892021	2939.53051	2732.431609	2763.487145	2719.682684	2628.552809
K00100	685.253173	885.069375	926.9854105	818.0312763	915.2013849	760.262177
K00101	130.0625921	462.7043289	240.9411316	623.8075855	176.9898947	463.7669546
K00102	5.359598684	9.594236842	23.56821711	11.00188816	26.019	0
K00104	291.768375	252.1500197	237.8417171	377.0938816	238.1834368	302.3581579
K00106	2.786526316	0	5.295138158	6.232973684	12.62169079	4.645381579
K00107	0	0	0	0	4.718960526	0
K00108	7.789559211	0	0	31.55348684	0	0
K00109	3.243611842	3.556184211	0	0	11.85278289	0
K00111	1211.80426	1473.093349	1144.593539	1338.906365	1055.90533	1262.159611
K00112	742.9560197	378.7149809	416.5745329	333.8175395	350.5571645	313.1968026
K00113	741.5795132	394.4950855	432.5373553	390.7546184	356.7038487	309.6935329
K00116	36.95271711	5.304651316	53.51676316	41.71460526	65.20555263	17.07296053
K00117	8.374421053	0	0	36.23782895	0	0
K00121	382.2402039	430.2064737	449.5417105	245.1240197	472.8039651	279.1658092
K00122	3.692960526	83.50758553	0	69.96823026	2.790335526	71.41811842
K00123	221.5253684	107.9770263	255.7917237	283.4856849	274.1626776	95.77113158
K00124	51.44569737	5.936013158	45.99852632	68.19436184	39.42901974	23.99305263
K00125	0	0	1.701451974	0	0	0
K00127	63.88326316	30.473625	71.85213158	71.70631579	88.51170395	17.43825
K00128	249.8270921	945.1717895	481.7956836	903.7080829	501.2431974	861.0623664
K00129	0	0	0	6.829993421	11.68085526	2.041736842
K00130	31.59357237	15.47155263	6.114888158	38.07457895	7.880447368	12.78621711
K00131	3.247184211	0	0	0	0	0
K00133	3038.257798	3173.475578	2829.669399	3158.690783	2831.810112	3219.980884
K00134	3405.901036	3576.348572	3183.119143	3927.000414	3659.567266	3315.955739
K00135	19.21796053	75.08530263	31.27170395	60.42548684	31.55913158	32.92355921
K00137	5.272697368	0	0	23.28256579	0	0
K00138	10.66223684	0	2.581302632	43.68967105	0	0
K00140	59.93944342	280.2317368	72.95173026	271.0285658	110.9063487	216.7850329
K00143	2.902480263	0	0	0	0	0
K00145	3184.555297	2318.688195	2842.313157	2412.357789	2550.411493	2422.19043
K00146	5.681565789	0	0	23.02085526	0	0
K00147	2102.171803	2024.893164	2159.166624	1942.047253	2022.145463	1989.405999
K00150	18.24434211	299.5044079	61.77817105	246.0144079	18.72313816	210.6599803
K00151	8.052828947	0	0	37.71256579	0	0
K00153	8.245243421	0	10.29590132	5.052789474	10.31398026	0
K00154	3.109065789	0	2.768842105	0	0	0
K00156	114.1010921	139.7440855	8.935460526	65.68371711	23.88335526	72.61024342
K00158	2.578855263	0	0	2.426664474	5.920638158	3.364243421
K00161	35.96911184	77.59186184	118.1179539	87.07999342	113.7435395	163.7633882
K00162	198.6164289	125.6566382	156.5059421	201.4352566	188.5300697	218.5946447
K00163	8.374421053	0	0	36.23782895	0	0
K00164	122.6245066	13.16844079	32.06038816	38.78628947	69.01308553	21.26486842
K00166	5.536559211	6.047486842	3.384394737	6.891296053	0	0
K00167	10.68984868	7.055743421	3.254526316	14.28505263	17.80991447	14.96923026
K00169	350.0882289	404.0805789	558.8815974	371.5793724	675.4935592	364.5911447
K00170	231.3031776	257.0577039	398.8544329	252.0343026	432.4035178	239.8811842
K00171	190.4719342	211.9276382	315.2340316	178.2092368	369.0355461	204.0664342
K00172	103.2079342	82.66786184	191.3255724	228.4467039	169.7196118	229.191
K00174	4797.465598	4220.72729	3819.024308	3894.982105	3528.686329	3995.29637
K00175	4737.694257	4286.865276	3532.398511	3613.530612	3358.228322	3631.07458
K00176	602.5448684	424.8004342	583.2044605	527.6711645	672.8739671	399.3640461
K00177	2223.145717	2013.245191	1677.797566	2075.028513	1590.697678	1988.407993
K00179	1090.092118	2527.577347	1379.364928	2443.617197	1536.413803	2434.119434
K00180	840.1154803	1990.514396	973.8791645	1720.525269	1075.740651	1704.657308
K00184	161.7826974	424.6782039	91.46210526	528.5169276	99.73758553	431.3786447
K00185	0	7.73475	5.176223684	9.856381579	0	5.792980263
K00186	3.373815789	3.267296053	9.80475	6.704506579	21.07634211	0
K00187	0	8.375151316	0	7.790151316	0	6.694618421
K00188	0	4.948618421	0	5.597447368	0	7.990401316
K00189	110.7074408	145.3994013	132.4527434	96.21280263	218.981625	78.53727632
K00193	171.5545066	480.7078816	228.9195395	532.1902105	123.9652697	408.9970658
K00194	23.01714474	27.42027632	27.95551974	90.49665789	29.42660526	153.4306382
K00196	20.09299342	17.00244079	38.10803289	15.36783553	58.59868421	0
K00197	30.55353947	50.25357237	20.67603947	36.04902632	64.74973026	43.39158553
K00198	196.8239211	1025.780151	277.8578289	922.6878355	230.7556224	703.4906842
K00205	438.8529276	352.1572697	414.2211711	449.7216711	261.01725	289.3088684
K00207	0	3.626486842	6.817322368	0	0	0
K00208	1120.947138	1035.993178	895.9709408	1029.607816	878.0648684	1059.395645
K00209	32.97230921	0	43.76471053	0	55.146375	0
K00210	0	4.189144737	0	0	0	0
K00213	0	0	0	0	0	2.579980263
K00214	0	4.252046053	0	20.76611842	0	9.439243421
K00215	2881.861066	2837.973572	2488.460724	2749.150867	2339.004142	2718.918276
K00216	77.04858553	7.004348684	26.3985	79.77789474	85.42823684	9.739243421
K00219	42.64596711	105.1761711	42.58269671	74.57256513	39.20915132	35.22440132
K00220	0	10.11953289	2.458203947	15.21351316	2.605736842	9.072078947
K00222	0	0	0	2.318092105	0	0
K00223	0	0	0	0	11.52396711	0
K00226	241.2641447	868.8874539	169.5430895	725.4532303	320.9954013	847.9166842
K00227	0	0	0	0	12.31117105	0
K00228	15.69673026	0	0	30.66888158	0	0
K00230	26.94226974	0	12.96675	48.01085526	10.04731579	0
K00231	7.004960526	91.23783553	20.25420395	70.32911842	13.89448026	55.90977632
K00234	29.28913816	0	13.468875	11.18917105	24.20532237	0
K00235	3.955993421	3.269664474	0	5.479302632	47.12802632	0
K00236	0	0	0	0	23.52927632	0
K00237	0	0	0	0	19.01255921	0
K00239	2701.957539	2117.542184	1798.152868	2081.867718	1858.705263	2347.229882
K00240	2032.459794	1935.35773	1317.474059	1732.588322	1206.64873	1853.114329
K00241	7.081993421	5.713125	0	35.55986842	0	0
K00242	7.081993421	0	0	27.83546053	0	0
K00243	1460.629798	1537.024226	1478.261514	1493.192822	1789.518316	1687.416967
K00244	877.6992059	227.5987105	892.153125	294.7004211	764.4287171	186.1279145
K00245	162.44475	7.943368421	140.9494342	68.47835526	262.8889145	17.81668421
K00246	75.85346053	7.943368421	94.11098684	68.47835526	106.8220461	18.52113158
K00247	9.288532895	0	0	43.03875	0	0
K00248	1003.211037	2152.424368	1866.137132	1974.631421	1494.574697	1908.664164
K00249	81.64958882	35.10142105	63.88243421	44.47109211	135.9650329	58.61038816
K00251	5.711427632	0	4.068256579	133.0283882	5.152618421	0
K00252	2.756546053	0	3.616776316	0	8.644065789	0
K00253	18.59455263	0	11.20501974	0	0	11.12015132
K00254	363.2098026	559.2929605	308.5685526	550.4833618	314.93925	591.9005526
K00257	418.8928895	264.908625	355.3951599	234.2452105	221.0474013	178.8706579
K00259	2365.926324	1315.045362	1642.078439	1496.755086	1164.54586	1405.605513
K00260	7.276243421	0	8.295552632	0	2.798546053	0
K00261	0	9.204039474	2.600802632	14.08888816	5.890223684	3.824664474
K00262	4866.314211	5581.664013	4391.552556	5056.649743	4465.554651	4783.553203
K00263	0	0	2.909072368	0	0	0
K00264	0	10.12985526	18.17358553	0	61.59795395	10.87452632
K00265	2499.032641	1681.741441	2290.623235	1506.27748	2596.854523	1611.091697
K00266	5390.525929	5824.762103	5541.75015	4501.307414	5484.802843	4914.513553
K00275	110.6962105	16.65536842	11.21228289	31.24263158	37.18353947	39.29192763
K00276	14.53756579	2.716085526	0	23.02085526	0	4.452217105
K00278	3022.582441	2533.184822	2275.583586	2283.160583	1999.153516	2086.776809
K00280	0	0	0	0	0	2.578263158
K00281	562.2141572	1140.442401	546.4101908	997.1786645	522.1187961	1129.772842
K00282	1331.056297	1005.337066	977.3627171	1130.632026	841.3641908	1037.627645
K00283	1372.218572	1183.78202	1080.932155	1403.419184	955.5919737	1193.547217
K00284	7.092118421	0	12.67632237	0	7.639934211	6.068842105
K00285	12.03059211	0	0	23.85868421	0	0
K00286	2061.985382	2044.334211	1898.308342	1861.933796	1894.900395	1776.434586
K00287	2710.439171	2455.889216	2089.274822	2308.919443	2030.640474	2353.868289
K00288	6.261078947	46.43463158	56.53355921	126.7965987	34.93725	181.1250987
K00289	16.49727632	7.644828947	26.0715	10.81725	5.908578947	15.465375
K00290	2735.098125	2037.679618	1885.373325	1840.980691	2086.682329	1759.792441
K00294	38.58607895	144.7662829	75.370875	145.6598289	57.89376316	124.3634803
K00297	2120.924309	2132.195289	1878.347151	2291.956539	1878.955644	2273.622987
K00299	13.78308553	0	0	26.87486842	0	0
K00302	50.75265789	51.43290789	111.3554605	120.6604145	94.77197368	110.8153224
K00303	13.61617105	21.11648684	61.45196053	85.72113158	29.77460526	82.16048684
K00311	0	0	0	0	2.103888158	0
K00313	44.43684276	9.627019737	30.47536184	61.59594079	17.54157237	18.31417105
K00315	0	0	0	0	3.514953947	3.500625
K00318	29.48192763	65.90330921	15.92398026	44.41679605	26.45259868	36.93268421
K00320	0	20.94927632	0	10.70832237	5.242598684	2.868967105
K00322	12.38173026	0	7.140098684	47.12486842	4.070605263	0
K00324	7.859131579	25.90557237	7.666046053	38.09036842	3.887565789	7.764434211
K00325	11.91402632	25.75509868	11.97167763	39.72414474	2.581184211	18.08923026
K00326	7.331703947	3.345236842	11.03025	2.377934211	30.96367105	7.312657895
K00327	0	0	0	0	23.24557895	0
K00329	11.74107237	13.45671711	0	99.99031579	6.990730263	11.90532237
K00330	1964.350914	984.1572039	1323.54448	894.5035066	1267.441421	974.0133947
K00331	2005.855934	1173.760599	1388.668342	1121.63548	1326.690572	1173.968171
K00332	121.3844211	15.52859211	69.44540132	29.19153947	86.61371053	35.14683553
K00333	1723.536276	532.9920592	1226.860816	550.348875	1045.016211	493.1339605
K00334	198.0134112	234.7913882	285.9867829	217.043625	308.9934474	152.8165263
K00335	152.3187632	163.9927105	78.09570592	127.9369737	119.7976974	82.38801316
K00336	175.7391513	37.43585526	131.8895329	84.26623026	176.5089079	79.03955921
K00337	2010.237237	1019.08723	1403.351443	925.9443947	1331.621526	1004.418888
K00338	756.3573553	641.2201382	461.7446842	528.9375789	568.1486645	659.4387237
K00339	1281.049125	695.1376184	886.9837697	737.7774079	722.6071974	744.3164605
K00340	997.2217105	120.5190789	676.9680987	220.9463289	360.7267303	117.3164013
K00341	2111.146581	1180.262783	1471.787408	1164.426257	1510.889783	1230.769757
K00342	2449.80073	1363.470888	2209.320691	1136.056658	2023.805301	1242.118579
K00343	2211.113941	1229.297507	1723.838447	1212.034599	1822.295171	1324.13577
K00344	13.48993421	53.42482895	58.70842105	40.69598684	40.71479605	46.83286184
K00346	1993.736803	1514.798724	1362.141584	1184.009724	1168.450747	1453.545257
K00347	1974.229188	1683.72675	1632.675207	1514.587855	1450.527059	1625.696349
K00348	1824.243513	1443.372197	1315.700291	1149.831888	1123.3125	1287.562776
K00349	1858.138204	1483.556132	1372.440772	1193.007908	1179.120385	1389.933276
K00350	1873.267757	1542.142577	1363.689553	1267.739546	1115.239263	1433.8155
K00351	1959.345079	1709.579455	1390.885816	1545.268243	1175.164579	1633.079487
K00354	30.28882895	82.37654605	49.53426316	72.75517105	108.634573	98.28939474
K00355	158.1001579	56.06565789	113.2990855	120.887625	63.39197368	32.49453947
K00356	0	0	0	0	21.48394737	24.21706579
K00362	109.7526908	347.3056776	204.7042875	287.7704408	262.4718395	253.8067105
K00363	10.01121711	0	0	41.96506579	0	0
K00364	27.70379605	0	18.14149342	36.23782895	15.69649342	0
K00366	119.5035789	329.5289013	277.8334539	279.2925197	283.6110099	266.6270724
K00367	16.11907895	0	0	0	13.54391447	4.886309211
K00370	47.76834868	0	23.52189474	44.27388158	15.03641447	5.113559211
K00371	51.06388816	7.73475	32.03666447	53.21988158	20.25844737	5.015368421
K00372	7.197907895	0	21.48769737	3.161723684	7.761868421	0
K00373	18.40505921	0	5.061118421	44.27388158	0	0
K00374	29.016375	0	16.63624342	44.27388158	7.484447368	0
K00375	562.5402059	1006.349473	1058.942171	970.3003026	1060.565696	961.2065526
K00380	359.6643553	238.8756316	301.7988158	247.9225461	240.1909934	324.9613618
K00381	110.1237434	14.83551316	5.194875	40.80680921	23.08717105	25.12026316
K00382	2084.373892	2586.932661	1530.699099	2275.633153	1564.614456	2275.712211
K00383	9.062486842	7.451486842	0	41.96506579	15.19967763	7.618894737
K00384	2994.348653	3176.659618	3150.344546	3272.764693	3067.123628	3335.642386
K00385	35.80501974	15.64549342	58.54594737	31.64267763	85.40480921	35.03930921
K00387	0	0	0	0	0	2.506578947
K00389	10.66620395	0	0	47.00289474	0	0
K00390	540.3121974	727.1731974	586.8168158	823.2403224	748.0583487	744.9686842
K00394	46.24586842	207.8518618	46.44199342	198.2500263	19.2	164.5371316
K00395	0	9.533723684	4.496743421	5.181118421	0	5.474013158
K00404	49.8525	13.74177632	74.88671053	35.75970395	101.8394211	32.48707895
K00405	49.8525	4.368059211	74.88671053	26.88138158	97.56039474	24.52022368
K00406	49.8525	3.910776316	78.63566447	26.88138158	97.56039474	22.33198026
K00411	47.34651316	9.877342105	80.18475	26.24822368	110.6250987	31.87440789
K00412	51.06406579	14.84711842	80.18475	29.30759211	97.07917105	25.29345395
K00413	47.34651316	11.944125	89.35330263	26.24822368	116.4591908	31.78638158
K00414	0	0	0	0	14.32377632	1.802413816
K00415	0	0	0	0	20.00723684	0
K00416	0	0	0	0	35.88710526	0
K00417	0	0	0	0	42.85006579	0
K00418	0	0	0	0	40.75184211	0
K00420	0	0	0	0	30.93039474	0
K00425	2351.781039	1942.595664	1658.187868	1735.335257	1532.125638	1987.490447
K00426	875.2240066	898.6337961	638.0430987	819.8531053	714.9117237	881.4309276
K00427	10.57032237	2.445197368	3.437151316	43.41671053	0	0
K00428	256.1341974	281.4842763	156.3635724	131.1499934	258.2901118	82.27231579
K00432	170.4615789	123.3763816	40.80477632	94.92331579	139.8646776	187.8522632
K00433	0	29.10572368	15.34101316	16.47807237	8.518401316	11.91594079
K00441	59.29563158	261.2821184	98.60115789	184.8305724	69.59171053	190.588875
K00455	8.052828947	0	0	37.71256579	0	0
K00459	113.0588684	111.6843553	185.6076711	102.7498026	171.7098947	106.7760789
K00469	0	3.034717105	0	0	0	0
K00473	0	0	0	1.69755	0	0
K00478	0	0	0	0	0	3.222335526
K00483	18.57018947	0	22.87691447	37.01940789	20.17391447	0
K00484	9.264611842	0	0	37.01940789	0	0
K00497	0	0	0	0	0	2.495743421
K00503	0	0	0	0	0	2.438072368
K00504	0	5.478414474	3.852256579	5.831348684	0	0
K00507	0	0	0	0	23.59875	2.797756579
K00511	0	0	0	0	7.530631579	0
K00513	0	3.006217105	0	0	0	2.567506579
K00522	0	2.484236842	0	2.487986842	0	0
K00523	8.993486842	0	8.957526316	0	8.056894737	0
K00525	2374.823303	1966.512868	1920.066908	1925.17202	1706.359954	1849.716138
K00526	101.1655066	25.714125	81.60959211	83.73294079	110.1546316	52.59667105
K00527	3084.528939	3666.750152	4174.016047	4002.591711	3570.686191	3794.96973
K00528	2526.631342	2495.456779	2413.046572	2514.534653	1819.559647	2367.417053
K00529	21.76014868	11.23876974	28.93288816	42.73371711	25.84142763	10.67220395
K00532	417.6103401	1529.011954	745.7554105	980.5196645	781.6135579	923.7548388
K00537	454.2830329	859.5021118	583.2724105	807.6745678	742.9202961	723.4030066
K00542	0	0	0	0	0	2.763769737
K00544	0	0	0	0	0	3.782171053
K00545	0	2.321585526	0	0	0	0
K00547	99.33355263	102.0223816	307.9601842	111.6454145	185.0766711	76.55853947
K00548	3429.178346	4077.009738	3140.558755	3813.230357	3084.624051	3522.30828
K00549	122.1055263	11.80160526	139.5880461	71.71026316	102.9352895	36.13448684
K00550	0	0	0	0	47.20243421	0
K00554	3008.239018	3049.753847	2728.82086	2846.882355	2608.940309	2851.820941
K00556	396.5309605	961.1887303	350.9321645	837.449625	375.7302632	731.5028882
K00557	60.00065132	7.647118421	80.070375	70.19388158	95.93735526	16.46930921
K00558	7364.362502	5917.553151	7252.441198	5769.467978	5927.811089	6150.805747
K00559	0	0	0	0	3.796855263	0
K00560	3586.758748	2515.064984	2439.975197	2382.992645	2539.28702	2413.43025
K00561	26.60926974	16.14823026	70.66760526	40.55996053	166.6903026	8.633960526
K00563	149.3405921	435.1928882	261.6316638	492.4981974	244.1758026	369.6331382
K00564	39.49855263	5.004513158	97.122	41.66135526	184.1635263	10.54000658
K00566	3090.229818	4293.376472	3045.043638	3920.61973	3181.397599	4274.573132
K00567	2354.227324	2602.184112	2237.540897	2636.064651	2235.012128	2433.080033
K00568	27.11469079	4.928940789	17.49588158	41.32711184	49.93430921	8.834625
K00570	0	3.082638158	0	2.283217105	0	0
K00571	2748.536169	2203.61848	3026.217849	2489.34375	2586.274993	2509.895664
K00572	0	2.679217105	0	0	0	0
K00573	79.775625	327.9355461	93.4875	317.0444605	119.3053816	238.5809803
K00574	40.78823684	25.67058553	83.43033553	45.99017763	74.68991447	30.124125
K00575	628.5244993	1473.184086	1193.644782	1710.113053	1357.165382	1404.774943
K00586	0	0	0	0	5.208217105	0
K00587	0	0	0	3.299052632	0	0
K00588	154.1488816	137.2631645	156.3773487	118.7566579	175.0567303	238.9980197
K00590	143.9231645	230.0743816	183.7457763	263.3932697	208.5193224	330.0353882
K00595	726.1392632	703.2355263	775.6280526	892.0439803	451.0101908	788.7511776
K00598	8.954309211	0	22.17598026	62.44225658	18.53599342	7.402855263
K00600	2890.02028	2986.410987	2724.822397	2503.721814	2573.003564	2634.571105
K00601	0	0	0	5.077381579	6.092052632	7.374493421
K00602	3572.778888	3512.664164	3482.436006	3663.449171	3528.63567	3762.393513
K00604	2947.499558	3080.408293	2798.76448	2925.828061	2696.050198	2822.456374
K00605	1846.699137	2306.811651	1342.246441	2298.252572	1198.430743	2085.647704
K00606	2455.116868	1938.768276	1722.681651	1929.714553	1487.849349	1862.148237
K00609	2773.382124	3262.507944	2593.453245	3026.577197	2499.107418	3145.297725
K00610	1361.796705	1658.583178	1381.08602	1524.563645	1406.480289	1686.885888
K00611	2364.440274	2755.591638	2667.149659	2848.160242	2699.319551	2719.357364
K00612	161.5641513	140.6905658	163.7949474	51.17224342	302.3360724	73.87999342
K00615	4840.182703	6577.540796	5817.109889	6269.372588	6244.576909	6073.394303
K00616	282.4040132	606.234375	329.3383618	600.1275612	483.2241711	558.4503276
K00619	11.17859211	164.7760658	29.19671053	208.3709013	27.77151316	187.4014539
K00620	717.4806079	1724.11348	1263.707554	1757.708961	1298.751884	1629.45283
K00621	0	0	0	23.95953947	0	0
K00624	0	0	0	0	42.31042105	0
K00625	2546.504832	2545.156125	2429.132655	2414.316245	2428.761997	2467.376408
K00626	534.0482171	1429.465263	1088.421217	1201.277072	1028.544434	1232.002303
K00627	233.4574382	593.9147763	211.9410592	351.3303158	136.7876645	409.0475724
K00629	0	2.426664474	0	2.747585526	0	0
K00631	9.513828947	0	0	41.52039474	0	0
K00632	24.17384211	61.33298684	0	108.4056908	7.525085526	18.56690132
K00633	1997.66775	1759.053395	1687.682191	1693.353118	1678.954184	1601.806857
K00634	1169.611164	1913.617342	1140.02023	1711.73848	1368.187303	2179.655822
K00637	0	0	0	0	13.76672368	0
K00638	0	9.070026316	4.911631579	5.215539474	0	0
K00639	3243.793776	3463.583349	2425.528421	2985.561395	2321.811138	3130.405934
K00640	3029.973347	2643.784007	3093.229113	2625.121263	2909.516191	2606.016059
K00641	1457.001987	430.0340526	997.4862237	337.5451579	695.9893816	438.1955132
K00643	0	0	2.579960526	0	6.275940789	0
K00645	2544.797061	2553.235993	2270.265586	2328.426886	2399.50079	2375.409786
K00647	45.62180921	79.96598684	0	90.97480263	3.041743421	28.74986842
K00648	4171.962128	3481.003046	3346.536414	3065.708822	3245.852803	3295.333693
K00650	0	6.219592105	0	0	0	0
K00651	988.9095355	1546.359497	1291.906336	1678.400722	1686.817409	1636.109822
K00652	2234.024763	1139.796237	1516.338612	1216.836468	1081.201164	1099.991664
K00653	0	2.255644737	0	0	0	0
K00654	0	5.589355263	5.997828947	9.301993421	15.14453289	5.867092105
K00655	1564.311063	2126.146283	1642.647651	2157.014763	1797.557461	2086.026099
K00656	1601.058791	2394.963296	2249.658067	2880.232007	3328.020748	2800.729362
K00657	145.4491776	363.1771382	237.5251579	358.7952632	303.1073487	340.7314342
K00658	351.0205658	235.5923684	81.89198684	296.5040132	160.7972566	179.8241447
K00659	0	0	0	0	0	3.227684211
K00661	4570.71168	2929.368829	4414.926969	2933.080559	3979.54277	3479.018151
K00662	24.00740132	32.46584211	32.11334211	59.55025658	37.65678947	32.15366447
K00663	0	0	0	8.873763158	29.41361842	6.564217105
K00665	0	0	0	2.574375	0	0
K00666	261.6787895	1011.951158	518.7546592	1265.514849	395.0320125	1198.947257
K00667	0	0	0	0	18.846375	0
K00668	0	0	0	0	16.86108553	0
K00673	5.226572368	0	0	21.50822368	0	0
K00674	290.2286842	975.9429671	372.8114289	759.0351711	414.4484447	817.9511645
K00675	35.10708553	43.30703289	12.31713158	52.87448684	27.09684868	17.91126316
K00677	3839.298118	2790.179408	2837.377697	2655.778934	2566.891618	2885.928336
K00681	89.73622697	311.8240855	147.4238289	388.6818039	201.8398618	282.1553289
K00682	34.38982895	147.9035329	118.2756118	52.81334211	36.95601316	29.31870395
K00683	410.4280461	342.9099079	219.5521382	260.8818158	256.2175461	342.0700658
K00684	780.0930987	503.4162632	659.6954408	586.3090461	877.2456711	538.0018224
K00687	0	5.642486842	18.18982895	0	12.87676974	0
K00688	3950.91675	4623.697184	5030.5116	5074.27323	4379.239374	4708.806714
K00690	47.27788816	124.87875	133.1624408	192.5889079	222.2554737	108.0249079
K00691	233.7991184	703.1716974	460.0377039	1107.055895	372.9087336	1184.973533
K00693	1567.86498	720.2307237	1205.612349	1008.599053	1136.166632	947.7156691
K00694	27.98859868	0	26.07373026	47.04355263	8.479184211	0
K00695	0	0	0	0	9.378493421	0
K00696	0	0	0	48.94144737	0	26.46690789
K00697	12.40460526	0	0	23.00703947	18.38526316	11.00895395
K00698	0	0	0	0	16.78764474	0
K00699	7.491217105	10.70068421	0	9.785447368	0	4.725375
K00700	3577.790477	3855.835204	3868.108976	3798.334143	3774.42811	3803.432882
K00703	2213.157178	3462.02025	2273.724197	3115.933125	2591.580416	2934.518428
K00705	2843.146121	2569.047407	3163.191211	2677.20448	3251.751036	2647.488849
K00706	0	0	0	0	55.18306579	0
K00709	34.82236184	8.570901316	43.44477632	18.95820395	44.36698026	14.50184211
K00710	89.57940789	6.521800658	9.485072368	2.628078947	45.72371053	7.967605263
K00712	383.4111316	135.3224803	224.5914928	194.6170855	370.3121447	281.4553224
K00715	0	2.515480263	0	0	0	0
K00718	369.1866908	129.4944474	304.3011316	217.5727697	406.2209408	392.7433816
K00721	1722.723612	1271.649039	1246.21577	1099.995414	1431.078039	1234.387066
K00722	0	0	0	0	2.265019737	0
K00725	0	3.679421053	0	0	0	0
K00728	0	0	4.714164474	4.826309211	20.50805921	0
K00729	8.418907895	112.9090658	16.71890132	154.7231447	22.17519079	133.7793158
K00733	0	3.971644737	0	0	0	0
K00737	161.1482566	194.1308882	304.01025	231.3649145	449.1829737	264.1065395
K00743	565.1264211	218.5491513	442.3474145	161.5437632	614.6853355	278.505
K00744	0	0	0	1.854817105	0	0
K00745	4818.49423	2994.427125	4070.755382	2986.3422	4054.270914	3244.703092
K00747	0	0	0	3.296131579	0	0
K00748	2656.632493	2087.136671	1744.048125	1913.691355	1653.975414	2043.990691
K00752	0	2.184276316	0	0	0	2.051171053
K00756	123.2893026	329.9789605	317.0108013	245.9139671	393.182027	218.5272434
K00757	2110.550238	2234.993033	1936.370309	2133.127914	1801.538013	2189.865028
K00758	11.76319737	18.73524079	4.310743421	53.55511184	4.553625	6.41475
K00759	2486.27775	1308.385599	1930.202931	1388.737757	2054.115691	1498.136961
K00760	2823.816809	3002.918605	2642.639023	2989.458336	2680.117303	2864.216447
K00761	2676.45001	2905.246678	2798.540005	3090.857659	2678.832334	3031.946309
K00762	3664.099549	3240.988411	3032.331829	3173.604572	3134.174082	3110.122658
K00763	1573.323197	1946.333092	2107.599618	2232.745652	1833.729868	1954.6275
K00764	4584.453359	5062.370647	4753.726463	4735.209949	4742.364328	4924.059172
K00765	1796.177096	1379.315915	1576.780135	1308.438395	1525.262643	1218.721236
K00766	1304.361336	568.0495855	862.7517434	414.9707763	886.7687842	562.2950921
K00767	1847.528755	1807.757822	1529.537625	1607.562711	1466.076967	1590.288888
K00768	1344.361579	1017.114332	1176.954709	1390.624283	845.6457237	1145.936191
K00769	23.90178947	154.3336993	24.34622368	234.4165855	21.67144737	175.1070197
K00771	0	0	39.28628289	1.682117763	0	42.84789474
K00772	39.82974474	152.4769145	49.78588816	214.8044408	46.87292763	181.3382763
K00773	2648.542772	3155.964841	2567.1285	2858.234552	2648.976197	2879.402801
K00779	0	2.146026316	0	0	0	0
K00780	0	0	0	3.098230263	0	3.199756579
K00782	66.92840132	257.5015066	90.36284211	360.7917039	109.7674934	253.5067105
K00783	1975.888776	2693.818717	2040.468454	2401.252678	2086.884868	2425.191395
K00784	2529.208046	2659.677829	2279.53577	2577.845842	2399.347411	2722.808566
K00786	223.862852	501.7765461	418.2098684	445.9175132	543.87135	307.4156368
K00787	0	6.58425	0	0	12.02994079	4.474342105
K00788	2213.179342	1784.618945	1746.825752	1608.932487	1756.023118	1715.888917
K00789	3663.272724	4233.439737	3664.186324	4292.33805	3598.982033	4142.147629
K00790	2971.357788	4532.770038	3513.149516	4426.252579	3866.515553	4291.38643
K00791	4221.991105	4080.971862	3612.411586	3602.181264	3491.741053	3887.255838
K00793	2409.93123	1891.128257	1807.686987	1751.436823	1516.064211	1716.261059
K00794	2548.130072	1850.363645	1868.195035	1770.799757	1799.518224	1728.961026
K00795	45.57542763	33.820125	78.94752632	59.66236184	89.27273684	29.09853947
K00796	2390.500184	2322.076895	1879.466128	1999.504993	2018.005401	2263.512789
K00797	101.4317368	291.5290263	282.7634605	359.2734079	532.4511691	210.7876184
K00798	3172.757526	1961.211079	2168.717447	1693.589171	1771.410829	1823.064947
K00799	28.77927632	10.453125	2.980401316	76.34782895	23.00936842	6.521328947
K00800	2787.570947	3376.820428	2987.131111	3110.817632	2800.532272	3186.453691
K00801	0	0	0	0	5.659598684	1.843957895
K00803	0	112.8518882	3.356605263	56.46813158	4.711953947	26.62559211
K00805	26.35152632	120.5099013	111.7794868	124.7514079	73.09034211	131.7547303
K00806	3115.792455	3156.048272	2863.567459	2979.428743	2971.808234	2915.632204
K00809	0	35.31493421	0	38.30824342	13.99395395	65.43769737
K00812	4914.343386	4359.016869	4067.333286	4068.269211	3736.084419	3950.296186
K00813	10.96426974	0	0	26.87486842	2.609644737	0
K00814	0	0	0	1.682117763	5.155993421	0
K00815	43.44	0	24.52951974	23.41203947	37.56710526	6.814460526
K00816	16.70786842	5.611914474	6.608960526	2.055927632	10.11260526	13.17268421
K00817	3289.207346	2733.017566	3046.814633	3006.594888	3048.591416	2932.082102
K00818	0	3.666927632	0	3.393355263	4.378089474	0
K00819	11.26296711	32.43201316	12.24303947	24.98115789	16.24174342	93.02323026
K00820	2767.267184	2484.114474	2778.657217	2261.170958	2772.26399	2196.068832
K00821	2842.168299	2949.06673	2662.739355	2929.973846	2570.076032	2864.912092
K00823	76.51221513	84.16203947	51.20638816	62.87192763	30.82261184	29.35659868
K00824	36.30463816	180.5410658	73.95933553	187.5771513	67.57624342	173.1759079
K00826	2835.254301	3906.095842	2813.306045	3383.322671	2876.982164	3499.568814
K00827	0	0	7.580723684	0	6.166065789	0
K00830	9.490914474	166.0411776	6.792138158	112.3705461	38.70909868	141.6875526
K00831	2332.946053	3091.603613	2395.111873	2888.053678	2346.308309	2806.958266
K00832	25.41686842	0	12.888	40.69598684	9.434585526	0
K00833	2676.898007	1397.527461	1638.023661	1381.801988	1452.8787	1291.239405
K00835	106.3986908	15.51830921	8.948072368	53.59788158	22.54519737	23.93565789
K00836	14.12844079	0	13.146	5.348565789	19.95430263	3.872309211
K00838	0	0	2.928315789	0	4.416414474	0
K00840	5.226572368	0	0	21.50822368	0	0
K00841	23.07177829	22.01007237	30.45398684	42.18680921	31.63914474	20.18063684
K00844	10.84533553	37.92736184	13.54853289	31.02984868	101.1610263	23.83002632
K00845	4794.102142	5112.579361	4479.190689	4774.59856	4570.258772	5286.457125
K00846	0	0	0	2.920361842	3.402513158	5.365559211
K00847	2679.870385	2732.858447	2830.78995	2576.706594	3278.217083	2674.52402
K00848	1478.886608	1125.543178	1504.250447	1197.84223	1480.548774	1186.536259
K00849	2973.236418	2360.532099	2874.899386	2472.520559	2505.05639	2395.820842
K00850	3786.036217	5036.911007	3676.414016	4628.655819	3809.95668	4678.282644
K00851	99.60870395	73.49934868	115.0386711	243.8417566	138.5320066	62.08306579
K00852	889.9497276	1321.76997	937.2304401	1638.802855	1292.060291	1619.257993
K00853	235.1607237	754.9346053	199.1164145	704.4074211	356.7311053	847.476375
K00854	2382.749459	2862.154816	2969.71847	2942.86902	2795.427217	2797.956113
K00855	80.28225	110.1953684	104.2973289	111.5829474	184.7459013	79.67267763
K00856	2.213486842	16.83665132	3.459927632	11.21832237	10.95933553	6.664993421
K00857	2014.111816	1473.864138	1613.874079	1445.792092	1549.241901	1784.729625
K00858	3003.594932	2836.906461	2704.287888	2766.992803	2666.88918	2729.246884
K00859	1901.069842	2191.616901	1710.959507	1846.495914	1783.37173	2023.654836
K00860	304.234125	842.9388553	467.6710066	989.5388289	678.3164408	1037.505414
K00862	0	0	3.183355263	0	0	0
K00863	16.45334211	9.147651316	45.48775658	16.15636184	47.63333092	0
K00864	1802.265087	1834.368351	2264.351426	2017.307959	2301.886843	1827.256099
K00865	670.6523289	1120.480697	723.1457171	1203.964599	747.7525243	1420.619388
K00867	10.02844737	0	0	37.61032895	3.714078947	0
K00868	557.3162171	1518.264987	964.0327697	1613.323855	1440.377053	1574.626934
K00869	3.518723684	0	1.899779605	0	3.347703947	0
K00871	0	46.39815789	0	15.17824342	0	15.14293421
K00872	93.49983553	59.71547368	117.4576283	141.1936579	114.7201579	84.50765132
K00873	2257.927601	2631.252914	2335.489324	2597.093031	2766.014439	2665.15917
K00874	2357.051159	2280.813316	2693.580422	1627.774086	2412.304287	1579.959691
K00876	4894.144761	4773.102985	4461.618993	4734.978113	4429.918816	4867.830671
K00877	0	0	2.890460526	0	4.042578947	0
K00878	308.7871816	535.9192776	319.2132237	653.6386382	338.7365921	434.2510461
K00879	260.7628816	130.7499474	167.0106316	74.93717763	142.2878487	220.8589145
K00880	93.897375	48.52511842	81.20928947	97.23722368	75.72635724	56.70161842
K00881	15.64101316	7.914671053	10.33924342	25.21843421	17.76165789	15.07150658
K00882	445.3314158	783.0288355	978.0914151	1043.911145	1108.571941	954.6481382
K00883	10.66620395	0	5.461223684	47.00289474	0	0
K00884	12.88494079	15.76705263	18.16452632	65.96980263	7.091605263	10.24336184
K00885	25.38692763	50.59271053	4.299513158	145.2462039	13.26230921	94.45717105
K00887	107.1546908	170.5653947	73.57754605	175.1865395	171.1069934	230.8563947
K00889	88.59953289	12.27631579	56.86348026	20.81096053	42.02344737	38.32379605
K00891	3315.162178	3012.30298	3024.595583	2965.792322	3194.816157	2818.073842
K00892	7.555638158	0	0	32.02203947	0	0
K00895	1900.567283	1139.577947	1370.467243	1041.894355	1456.317947	1303.367329
K00897	31.27188158	297.6527763	61.5765	154.0698947	86.46274342	202.1082237
K00898	0	0	0	0	0	3.450493421
K00899	17.90429605	4.576006579	41.18644342	9.987217105	18.05646711	8.867111842
K00900	0	0	0	0	15.32555921	0
K00901	67.31630921	26.99688158	87.99558553	67.81651974	83.42054605	26.26320395
K00903	297.8749342	35.56697368	292.6524474	20.91078947	145.8808421	74.94592105
K00906	9.513828947	0	4.042736842	41.52039474	0	0
K00907	0	2.055927632	0	0	3.796361842	5.884894737
K00911	0	1.685948684	0	0	0	2.431638158
K00912	2103.96148	1833.062822	1494.531454	1656.335842	1518.726679	1816.225468
K00917	12.28249342	3.990927632	10.23846711	9.177809211	19.62828947	4.066598684
K00918	0	41.121375	11.46234868	0	4.630361842	0
K00919	2640.967757	2808.175737	2503.94505	2637.770528	2441.941238	2649.308643
K00921	0	2.382039474	0	0	0	0
K00923	0	2.426664474	0	0	0	0
K00925	2879.54519	3574.707338	2994.182284	3335.582211	3033.247605	3286.661507
K00926	513.5826118	1288.174725	967.56825	1390.161004	914.1127974	1062.290368
K00927	2747.006935	3589.129105	3239.187825	3786.701051	2891.252964	3452.754034
K00928	3262.834737	4135.514801	3042.314739	3811.411737	2982.891772	3675.373539
K00929	1275.457346	1982.281421	1303.482343	1764.9015	1500.699174	2090.326145
K00930	2327.008847	2435.123033	2153.149297	2415.311278	2417.271643	2493.558296
K00931	2383.389651	1822.404079	2003.433255	1804.546303	1971.623293	1624.624441
K00932	8.781355263	0	0	36.19144737	0	0
K00933	0	2.394118421	0	0	0	5.58075
K00936	147.9907895	207.6655855	259.0998158	220.4492566	316.2871184	294.8551303
K00937	1125.887349	1534.18562	1433.264434	1597.845985	1487.669382	1776.236803
K00938	3.064776316	0	0	0	0	0
K00939	2868.504756	3149.459769	2779.45392	2969.041145	2747.915803	2930.97825
K00940	1732.508151	953.5516579	1337.434914	982.5780789	1105.509829	1175.384013
K00941	2045.794772	1681.668089	1756.696224	1517.879682	1721.601638	1593.710128
K00942	2459.773668	2911.465382	2262.991214	2671.471145	2287.386888	2625.711685
K00943	463.6967684	1463.892395	734.8109803	1412.801092	720.1252895	1358.448967
K00945	2532.075626	2601.598595	2326.161353	2630.964821	2395.169611	2676.500921
K00946	2268.627691	2183.085928	1657.620336	1909.802546	1647.462059	1838.433316
K00948	2940.192493	3482.330763	3118.533456	3466.948541	3399.69227	3387.009965
K00949	484.8845842	1665.764921	545.0091158	1353.671605	664.9628684	1309.27723
K00950	2199.789691	2138.405309	1750.599217	1849.95752	1743.819626	2080.544072
K00951	2780.696507	2984.033422	2727.29821	3179.506658	2531.324963	2822.425678
K00953	0	0	0	2.602657895	0	0
K00954	2740.849759	2855.379178	2404.094941	2826.171219	2731.068375	2784.137211
K00955	285.3988026	449.4613421	219.3891513	386.5358289	537.6489079	591.8549803
K00956	10.38331579	16.44371053	40.91389737	60.46184211	35.223375	27.35853947
K00957	307.7829079	439.6017553	251.1658283	439.5907303	574.384125	614.8646447
K00958	17.27476974	51.04235526	39.89992105	24.21878289	55.95582237	27.47459211
K00962	3598.634299	4443.37473	3726.779469	4544.717441	3437.347463	4224.418796
K00963	368.2199803	540.0317171	346.5980487	536.7978947	458.2671711	419.5359276
K00965	642.7176237	1337.839539	1196.179644	1323.791353	1235.79898	1165.513382
K00966	2730.810967	1176.168276	1963.489243	1213.49852	1642.409814	1195.68598
K00967	107.6226908	51.90481579	119.5576184	65.94521053	126.8208355	72.14834211
K00969	2388.700342	2162.638934	2002.833182	2186.99892	2161.241558	2131.729914
K00970	2870.427091	2979.39867	2773.071774	2877.702268	2738.68873	2694.955105
K00971	3044.878026	2539.290079	2141.743784	2454.899092	2454.44852	3000.573081
K00972	237.2393487	330.4939934	470.82525	303.6290724	627.1388487	309.1452434
K00973	3530.929589	3336.998507	2770.418364	3041.62665	3231.805997	3342.742007
K00974	330.1420401	253.6499013	280.7808099	358.3963816	190.8127184	271.9932336
K00975	1640.338796	3368.87852	2863.535694	3023.391083	3417.483762	2863.28776
K00976	5.579644737	0	3.250085526	0	8.290046053	0
K00978	486.6038447	924.3871974	788.8529803	781.0112961	812.3079809	625.8143487
K00979	2400.673974	1681.249342	1621.563928	1510.485434	1315.491632	1583.121847
K00980	679.2784678	278.2580132	644.9951842	406.6593355	1139.243643	515.0380263
K00981	2272.773807	2789.89965	2237.008832	2628.751275	2265.289836	2546.34902
K00982	30.36207237	0	21.72951316	36.34401316	23.68061842	0
K00983	1697.841626	606.6729276	1292.148691	708.3799342	994.4599934	567.7821908
K00984	0	0	0	3.129493421	0	0
K00987	0	0	0	0	8.219881579	0
K00988	0	0	0	0	5.032657895	0
K00989	242.8869	274.6598882	182.1142303	381.8946553	137.6028553	290.4908882
K00990	33.57301974	0	17.57356579	36.23782895	13.74001974	0
K00991	2996.186422	2876.557257	2826.209256	2796.84165	3472.066565	2865.792099
K00992	321.2259671	506.5956908	179.0354605	319.9786579	130.0595132	521.9540329
K00995	1341.066099	1833.658468	1774.387826	2098.645516	1624.898072	1902.886026
K00996	189.5944934	192.2079474	284.1215724	172.4325395	292.9825974	179.8302829
K00997	226.9115921	433.8820855	178.755375	444.6226776	195.1482829	317.7182368
K00998	6.452585526	0	0	30.66888158	0	0
K00999	0	0	0	0	7.241407895	0
K01000	3432.470862	3431.417301	3080.52648	3236.248303	3077.718152	3219.059449
K01001	0	1.729278947	0	0	2.268611842	0
K01002	58.95453947	93.28091447	161.2625704	98.00228289	177.6441513	69.17238158
K01003	0	0	0	0	4.928763158	0
K01006	2882.8368	4153.359282	3378.298289	3632.854232	3234.400591	3679.643102
K01007	321.5918289	798.4685329	584.9225941	731.5086513	619.1711447	894.0213947
K01008	161.1869408	562.2021513	311.9679967	800.79135	269.7773625	631.7715789
K01011	26.08215789	6.035486842	13.83228947	40.64324803	22.09067763	14.58578289
K01012	2670.902171	2079.343461	2146.156117	1856.04314	2059.368793	1884.691599
K01019	0	2.756940789	0	2.119282895	0	0
K01021	0	0	0	0	0	2.530361842
K01022	0	0	0	0	0	1.705194079
K01023	53.55296053	88.68406579	34.76871711	87.97320395	64.09379605	86.29221711
K01024	0	0	0	0	0	9.842743421
K01026	9.920684211	0	0	13.20197368	4.899059211	0
K01027	11.63593421	0	0	5.220394737	0	4.128217105
K01028	21.79764474	59.31059211	50.50811842	27.12493421	20.38736842	22.77785526
K01029	27.36355263	62.982375	62.02355921	76.92396711	29.09025	81.42959211
K01034	66.27698684	301.5530724	89.41030263	179.1556974	35.21934868	157.2353487
K01035	64.180875	340.2578289	132.4522105	156.4481842	31.96931053	107.9881776
K01039	34.93509868	130.4339605	84.40967763	139.2920921	26.69575658	126.9939868
K01040	13.525875	3.728960526	34.03756579	2.334690789	0	16.32566447
K01042	94.92023684	226.6889013	161.415375	422.9027961	202.4479934	319.0573026
K01044	3.820026316	0	0	0	0	0
K01046	262.4877434	245.4786908	490.0302039	257.5310329	727.3477697	374.0460493
K01047	0	1.824268421	0	0	0	0
K01048	27.54017763	36.33426316	56.41442763	111.4123816	94.22601316	34.01234211
K01049	5.030486842	0	0	0	7.151151316	0
K01051	2104.449	416.6803026	1876.615717	442.4691513	1455.138276	349.9541645
K01053	5.90025	17.60579605	13.13603289	40.12559211	30.87007895	19.39245395
K01054	23.27668421	20.69703947	52.367625	45.11705921	68.43250658	23.58698684
K01055	37.74730263	65.19718421	51.11735526	148.8865263	79.47907895	103.5138355
K01056	2616.536862	2916.135533	2584.167	2708.860914	2644.339691	3001.301546
K01057	91.68420395	394.2235066	64.68939474	381.2808553	137.7056645	443.8847171
K01058	1599.411454	626.6805	1305.896941	710.4561316	794.6495132	596.856
K01060	1231.207401	795.6488684	886.5467566	615.8563618	968.9613553	800.4886974
K01061	20.39151316	0	3.29175	84.35486842	4.051006579	0
K01066	1598.499093	1200.443645	1680.747975	1333.889013	1597.593138	1244.316967
K01067	12.01691447	3.234907895	11.63567763	0	25.30898684	8.252940789
K01068	0	4.498164474	0	0	0	3.513631579
K01069	24.48951316	107.5620987	139.8680921	151.7527303	121.8017566	129.2213487
K01070	129.4946645	469.6469013	94.51383553	477.1343882	98.66141447	380.7277697
K01071	48.17188816	158.6209737	71.53379605	121.5253618	56.35576974	92.80697368
K01075	7.135717105	0	0	0	0	0
K01077	1994.667138	1715.804605	1376.876053	1591.327243	1238.448691	2015.041204
K01078	0	0	0	0	3.655717105	0
K01079	1647.153428	931.0048224	1408.693046	868.0178882	1445.915961	800.2664013
K01080	0	2.664473684	0	0	0	3.134407895
K01081	124.9000461	260.2301447	226.0618224	174.8334079	274.3480263	244.9437237
K01082	358.1477961	902.7595658	336.3498474	882.7430724	389.4431842	997.1734145
K01084	0	0	0	2.426664474	0	0
K01085	657.1713947	193.6227039	346.5030987	306.5080461	346.0186184	198.2475197
K01087	5.682927632	0	0	23.00703947	0	0
K01089	784.7938421	418.5579276	474.958125	266.1334737	661.8912434	385.6879342
K01090	0	0	0	3.689723684	4.525953947	0
K01091	3344.509332	3893.083474	3497.741171	4274.206007	3650.677678	3913.480539
K01092	1700.299816	1132.896276	1635.179526	1224.204454	1627.246342	1108.062868
K01093	22.700625	13.01064474	18.96378947	57.91215789	8.662046053	13.77481579
K01095	756.0561118	533.1119605	743.7419211	822.3346382	707.9801645	702.6744868
K01096	5.406059211	0	0	23.02085526	0	0
K01097	16.35120395	4.522914474	13.72955921	4.346131579	9.334993421	3.128782895
K01101	258.6286579	914.1674211	444.4989276	731.1476507	559.7583553	660.0295066
K01103	0	53.17517763	3.215388158	41.01973026	4.579401316	24.20664474
K01104	4268.870122	3220.170592	3608.258309	2958.929862	3340.343063	3113.121938
K01106	0	0	0	2.333743421	0	0
K01109	0	0	0	2.064118421	0	2.627131579
K01111	141.6095132	42.07677632	152.5970526	26.30336842	34.97563816	28.05538816
K01114	0	0	0	40.16921053	0	0
K01115	0	0	0	3.149486842	0	0
K01116	0	0	0	0	0	2.195309211
K01118	76.03488158	372.2845066	131.5965592	252.5826513	235.5636118	303.0898421
K01119	1148.604612	701.8499605	821.006625	703.9079211	1121.690349	883.1037829
K01120	0	0	0	0	19.90164474	0
K01126	814.9564145	1874.821693	991.2012039	1738.137209	1237.654263	1616.316829
K01127	0	3.014782895	0	0	0	0
K01129	3092.664081	2421.119556	2571.656696	2658.969276	2712.216541	2507.352967
K01130	1873.243599	1814.106572	884.9389145	1823.876724	875.6606447	2319.801
K01131	85.64782895	34.44376974	103.4869007	20.445	27.58480263	18.17080263
K01132	373.9855461	410.5426382	125.6415079	538.3341316	184.0581711	226.3848158
K01133	333.2231447	620.9211711	378.5685197	698.9912368	442.0651697	808.7417566
K01134	284.2265132	567.3940855	184.3110789	543.4514803	273.6188092	649.6568092
K01135	212.3389737	98.67515132	31.33924342	66.99343421	54.45566447	99.93177632
K01136	75.71218421	77.23046053	59.25365132	40.50323684	53.60265789	57.56569737
K01137	18.59958553	147.6615789	25.70050658	138.7340329	39.41656579	208.7565789
K01138	731.130375	1420.399155	734.6881184	1153.021993	675.0681118	1634.09892
K01139	4308.022307	2820.644526	3485.542388	2813.84702	3079.574329	2857.583631
K01141	31.34605263	15.59392105	47.76165789	39.07509868	34.01370395	7.837835526
K01142	1720.746572	1992.514993	2095.712398	2158.372585	2124.493322	2112.340836
K01144	492.6252039	337.2534868	360.60375	544.8263487	404.8201776	406.6995987
K01146	17.47651974	0	0	33.67618421	0	0
K01147	31.66626316	0	25.65351316	23.02085526	11.59515789	0
K01150	66.04020395	13.14215132	93.04902632	67.25583553	95.22479605	31.56420395
K01151	1956.417592	2241.591334	1949.428018	2138.657641	1781.642514	1997.718714
K01153	5244.52098	4648.574799	6177.958332	4238.761555	6310.767833	4552.315086
K01154	3515.138122	2604.458183	3518.42548	2636.150151	3366.050359	2846.015467
K01155	1971.730214	1857.581605	1759.954763	1860.532097	2587.349359	1426.936836
K01156	1420.659314	665.0620263	835.4571118	793.4105447	997.1442632	624.7992237
K01159	2155.393697	2429.377184	1889.916703	2235.891612	1648.900338	2138.481566
K01160	6.820105263	0	0	22.98059211	0	0
K01163	1129.032158	1256.083007	1009.258303	1233.25936	942.6893072	1346.184178
K01165	0	0	0	3.239092105	0	0
K01169	14.17115132	0	0	29.66605263	0	0
K01173	1603.344651	1192.352921	1073.246368	1098.259875	1109.563184	963.1365789
K01174	6.114868421	16.20945395	6.050447368	51.67456579	0	17.34353289
K01175	102.0602763	246.5254737	60.78665132	294.1274013	121.2651711	230.4850658
K01176	2420.823407	1532.018783	1706.210507	1098.415638	1676.523967	935.5217171
K01178	0	0	0	0	3.245565789	0
K01179	2604.152361	1965.894888	2366.664138	1420.418542	2292.180825	1749.194349
K01180	93.11153289	0	64.70453289	0	151.026	0
K01181	43.65888158	0	56.28396711	0	19.64498684	0
K01182	169.1310454	571.8419605	397.5785329	501.7423421	284.5332434	372.795152
K01183	818.9436079	592.9067961	655.6444145	683.0229868	637.3161908	559.5983882
K01184	32.88836842	5.488381579	72.81789474	0	33.55638158	0
K01185	174.6214145	282.6513158	169.2723553	305.2451053	189.0878487	221.1806447
K01186	371.7367105	334.4601908	267.2401579	359.6687368	265.5974211	254.3307829
K01187	4090.595441	3465.939286	3650.684597	3335.99667	3272.500401	3534.434734
K01188	3.975276316	73.83483553	0	113.4767961	17.43266447	65.49292105
K01189	0	9.139993421	31.30269079	2.858131579	70.78399342	21.87676974
K01190	13994.12311	9052.681222	11701.79223	8378.67675	12101.98091	10410.98704
K01191	460.5191053	2094.442461	730.5534414	1449.83698	1197.041061	1588.926178
K01192	594.3934145	1070.290125	676.5110605	791.5945461	902.5332434	847.5109362
K01193	1139.183112	1491.631697	1723.934961	1327.146434	1922.533463	1432.377817
K01194	55.00361842	72.32321053	27.36582237	125.0441053	47.99506579	73.32050921
K01195	3341.557909	3974.033566	2991.209033	3491.210822	3068.321293	3682.974493
K01196	191.7306316	337.8912829	275.4119605	187.8962763	358.8441513	327.8890263
K01197	0	3.052085526	0	0	0	0
K01198	2638.833	1028.518853	2617.809158	824.6838947	2226.243059	925.095
K01200	2075.051659	1941.515428	2228.582623	1715.262296	2019.315255	1574.107737
K01201	374.4171316	368.4919737	367.1311579	238.5205855	363.9092368	279.5691513
K01202	0	0	12.58063816	0	0	0
K01203	2.540625	6.738710526	15.25543421	4.60275	22.63790132	0
K01204	116.6903289	6.329486842	4.60575	1.9606125	0	2.697513158
K01205	1400.479224	1582.653829	737.2978421	1253.146283	724.345875	1781.399388
K01206	3969.458941	5117.851125	2868.69753	4229.686863	2747.671751	4750.683776
K01207	1894.455837	2594.438459	1863.505875	2660.586667	2033.486329	2505.146862
K01208	2692.378038	2020.299093	2395.411417	1605.807679	2851.369283	2017.839178
K01209	2174.507487	1244.782974	1950.510643	1099.735603	1978.731099	1203.06721
K01210	502.9451645	242.1091184	417.0274539	153.9259934	344.5887237	108.1269868
K01212	0	11.00267763	23.80205921	10.74763816	75.12730263	28.02278289
K01214	2029.845756	2134.273484	2440.302864	2303.89006	2293.996093	2028.31096
K01215	149.9454671	188.9817434	279.8303289	216.8338421	313.9768816	201.6651908
K01217	7.557453947	0	3.665210526	0	8.238118421	0
K01218	2202.189928	1009.533336	1611.060987	738.7387303	933.4027895	1236.88273
K01220	0	3.770861842	38.22045395	9.58275	56.52684868	10.41992763
K01222	123.368625	182.0134934	215.5141382	121.1588092	192.3011921	116.5031092
K01223	953.7965151	1599.432503	1469.732471	2436.057803	1758.529782	2788.814807
K01224	2201.036664	502.6481645	2033.400724	480.3964737	2283.208316	606.9225789
K01226	657.2230046	795.1934211	656.4215862	864.7021382	1026.919042	821.9863618
K01227	24.56261842	4.776157895	31.32745263	19.43036842	40.85984803	4.923276316
K01228	17.18003289	0	3.877638158	0	0	0
K01229	4.308453947	5.452559211	4.807144737	13.51243421	0	0
K01230	3.264809211	3.27975	0	4.463506579	0	4.485651316
K01232	78.68026974	72.573	109.7024605	152.364	142.1346118	102.2136316
K01236	48.56253947	0	62.98736842	0	15.15655263	0
K01238	0	0	0	0	45.95032895	0
K01239	60.69317763	50.27476974	90.67051974	80.61848684	98.57867763	43.19265
K01240	10.17161842	91.38770724	33.25636184	169.7179934	36.35820395	125.1010855
K01241	95.76076974	204.3436974	45.67336184	218.6755461	113.6512895	334.1648487
K01243	2060.892894	1725.090868	1834.879855	1632.041361	1765.825245	1545.977366
K01244	0	0	51.00335526	0	154.6865132	0
K01245	74.99980263	0	68.34	0	29.07315789	0
K01246	1263.713704	1650.847005	1182.269588	1478.686283	1362.766052	1494.093079
K01247	346.3814211	177.0931579	293.8907388	250.4406316	264.4637171	180.4707237
K01250	36.77934868	206.4362961	86.11225263	435.8488816	72.93186908	362.7101447
K01251	686.0634671	1781.945053	790.4599401	1613.685888	1181.978368	1722.872724
K01252	7.065888158	0	0	29.66605263	0	0
K01253	0	0	0	2.685276316	0	2.710835526
K01254	0	0	0	0	10.17854605	0
K01255	251.5203355	606.755625	379.6563355	780.3395586	254.6604533	589.1830461
K01256	70.28435526	91.03624342	88.82685395	83.82497368	84.18138158	70.63492105
K01258	2523.115062	2449.303822	2435.747968	2492.566599	2252.395895	2714.954033
K01259	34.60405263	196.4209737	101.2863553	89.22874342	33.14585526	131.8469013
K01260	0	0	0	0	0	2.421
K01261	13.45519737	46.28348684	32.46939474	18.11459211	58.47183553	7.732539474
K01262	5118.753726	4946.202205	4022.886004	4877.881928	4166.736981	5212.853661
K01264	0	0	0	0	9.084335526	0
K01265	3531.502796	3918.326963	3737.037024	3969.060395	3759.192158	3928.853396
K01266	50.50650987	49.12215789	99.15757895	119.375625	93.47151711	90.94760526
K01267	1812.870217	1317.344092	1733.436791	1420.721769	1834.217925	1378.772591
K01268	0	0	0	0	4.788986842	0
K01270	3823.02587	3821.136045	3313.894243	3454.095079	3603.435174	3909.652224
K01271	1257.475342	610.9680395	880.1974954	857.3589888	753.0881842	595.1772434
K01273	289.1668026	925.3026513	576.9530921	918.5604888	716.3351447	845.7446842
K01274	3.229657895	7.025210526	10.62430263	7.322289474	8.307410526	9.943381579
K01276	0	4.191118421	9.061618421	12.00505263	10.70447368	0
K01277	1979.653954	1626.98654	1396.381263	1315.990638	1246.716276	1522.365039
K01278	2275.727191	1678.002572	1557.154559	1348.489855	1508.865118	1548.097836
K01280	4.313368421	133.1871316	26.10223026	25.59858553	20.61521053	75.72329605
K01281	20.70949342	13.55796711	8.060940789	21.68336842	9.590901316	23.13751974
K01282	429.0722961	104.8949803	391.5125921	203.8829013	283.8685263	279.4860987
K01283	0	0	0	2.503618421	0	2.365717105
K01284	2229.657332	1917.106934	1613.470796	1711.930007	1487.304237	1790.684349
K01286	12.68589474	3.895421053	3.913361842	22.57855263	6.172421053	7.632947368
K01288	0	0	0	0	91.61960526	0
K01290	0	0	8.348743421	0	0	0
K01292	0	0	4.386434211	0	5.342052632	0
K01293	15.84078947	134.1890921	32.81780921	54.96704605	39.36321711	21.28002632
K01294	0	2.732032895	0	0	0	0
K01295	55.44408553	281.9961711	68.92663816	383.2798224	72.16308553	329.6804605
K01297	2208.677404	1842.908329	1744.583076	1693.416572	1215.989929	1557.751816
K01299	117.6732632	141.0417829	256.8698882	126.3808816	245.5895921	188.0735724
K01301	0	2.775493421	2.788105263	0	0	0
K01302	174.036	84.67671711	113.4106974	75.07622368	82.00085526	64.92418421
K01303	151.0335197	575.6088553	207.2742237	132.8598158	305.4065132	402.0497961
K01304	163.20675	227.3852763	252.2890855	324.1208882	132.9490658	288.61725
K01305	81.85207895	223.7767697	120.3987434	288.1153816	126.9118816	303.8844809
K01306	0	2.205690789	0	0	0	0
K01308	112.0273224	161.6957368	403.6500987	115.4330842	397.0543618	61.45156579
K01312	32.66822368	20.00786842	0	0	14.8245	8.510309211
K01318	0	0	5.745986842	0	3.500151316	0
K01320	0	2.910631579	0	0	0	2.97375
K01322	1598.712316	795.8762763	1288.323395	670.4904671	1026.761132	666.7751842
K01325	0	3.131388158	0	3.840927632	0	0
K01329	0	0	0	1.969326316	0	0
K01330	0	0	0	2.760197368	0	0
K01331	0	0	0	0	0	1.752001974
K01332	0	0	0	0	0	2.792940789
K01336	0	0	0	0	35.91375	0
K01338	2518.250593	3235.732889	2943.465991	3095.942751	2866.685724	2962.707928
K01340	0	0	0	4.010013158	0	0
K01341	0	0	0	4.364763158	0	0
K01342	551.8433289	466.4346513	387.3999671	78.90260526	463.5955855	131.848875
K01347	32.43925658	0	2.155717105	159.3876316	0	0
K01349	78.495	67.27513816	100.0434868	41.96490789	57.20644737	36.56490789
K01354	5.500638158	0	0	23.00703947	0	0
K01356	428.8743553	1037.863421	918.2235928	1181.018447	880.759723	999.8401382
K01357	0	0	0	1.905917763	0	0
K01358	2998.24831	3382.309464	3230.409713	3222.325322	3264.429671	3187.405007
K01360	0	0	5.931907895	0	0	0
K01363	0	0	0	0	0	2.840802632
K01365	9.069710526	0	57.77828289	0	32.39492763	0
K01368	77.02026316	0	74.94588158	0	0	0
K01369	20.92914474	15.19245395	3.039157895	10.21640132	5.998993421	12.27574342
K01371	31.67076316	67.41369079	11.91404605	9.320289474	50.12439474	14.73738158
K01372	1714.517481	1356.163796	1079.58075	1111.278257	1474.546646	1240.616842
K01373	33.31657895	0	23.87072368	0	25.70822368	0
K01375	0	4.028625	4.409269737	0	0	0
K01381	0	0	0	0	15.2265	0
K01389	7.783059868	0	4.663085526	6.832440789	9.105335526	5.925217105
K01390	6.908585526	0	3.807039474	3.689052632	0	0
K01392	0	1.993815789	0	0	0	3.623151316
K01400	2.803519737	0	38.94199342	0	11.74867105	0
K01407	7.896789474	0	4.674513158	32.50006579	0	0
K01408	5.705309211	0	4.686947368	0	0	0
K01409	2768.326166	3399.752266	2879.372722	3070.59465	2760.147841	3042.089704
K01412	0	0	2.722322368	4.798460526	0	0
K01414	2261.711625	1547.540132	1603.973222	1195.466619	1386.766579	1496.889055
K01415	13.96620395	8.084723684	22.69249342	10.08728289	29.61565658	20.26882895
K01419	130.9752178	210.1673684	276.5486053	318.7640132	270.5371974	267.4730921
K01420	173.8079211	379.2182961	225.7869868	378.6281053	280.0068355	408.2270329
K01421	25.75896711	167.2060855	45.07314474	109.6314671	70.21673684	94.09778289
K01424	2725.433556	3321.550164	2578.713209	3280.955349	2447.815133	3294.020084
K01425	1158.770901	1142.75098	1105.947304	1059.775836	711.6397164	1155.936014
K01426	0	21.06001974	7.791138158	53.31005921	22.57953355	33.00734211
K01428	882.1048816	927.9360592	664.948577	837.3582632	566.8477697	791.1052697
K01429	823.9450658	539.3935461	585.8576447	390.4729145	447.5976711	381.1971711
K01430	810.0316382	508.2238224	592.2906711	476.8441382	448.4569145	490.7832829
K01432	8.003506579	9.011861842	0	8.667828947	0	0
K01433	646.2605132	319.8312632	593.9298947	228.8588684	558.4078026	290.4800132
K01434	9.264611842	0	0	37.01940789	0	0
K01435	0	2.649236842	0	0	0	0
K01436	429.3999375	1278.551605	652.4776184	1283.796574	615.7607013	1172.986303
K01438	1360.156263	705.0645987	868.4864013	772.0473355	784.7112434	771.5378605
K01439	510.6679441	1033.95393	1064.807051	1038.560151	1130.815362	871.2163026
K01440	0	0	0	0	23.00052632	0
K01442	2517.441055	2665.979842	2189.913225	2435.936901	1730.918388	2441.270743
K01443	1088.556018	2584.192804	1413.622948	2502.000099	1583.50122	2429.237092
K01444	3.574065789	15.10661842	5.990526316	20.95184211	6.009059211	16.92380921
K01446	556.1649276	237.576	295.1157237	214.7195921	226.3854474	251.6956974
K01447	761.3351447	468.8399211	667.0935395	584.8628092	969.6252237	544.5562105
K01448	3000.554655	4158.436676	3530.166213	4392.321943	3920.621307	4283.623638
K01449	403.4371184	968.2937171	960.9696316	1143.025342	959.9724276	924.4960382
K01451	107.3631711	211.6135658	159.4360658	225.2611658	174.3298224	174.9194862
K01455	3.092013158	4.011039474	3.198118421	0	3.935447368	0
K01456	3.583164474	15.46091447	4.112210526	8.877	4.191078947	8.600348684
K01457	0	0	0	0	4.004131579	0
K01460	8.761973684	0	0	37.18796053	0	0
K01462	2976.010421	3184.643461	2910.391362	3246.222967	2665.78427	3075.644518
K01464	175.4625711	463.7030526	359.6964671	492.4369539	199.1451928	333.4127763
K01465	3315.666863	3704.493574	3248.378327	3281.536263	3101.882345	3601.141421
K01466	62.86995395	40.03330263	70.73669408	72.96398684	36.22196053	25.33209868
K01467	9.288532895	0	0	43.03875	0	0
K01468	1334.216384	1239.405118	1008.503072	1088.113204	1112.628276	1187.808454
K01469	0	109.3899276	25.73765132	75.93947368	6.219907895	50.27684211
K01470	246.3398289	172.8687434	208.2772974	263.3040197	150.7283487	352.1764342
K01473	22.87567105	112.0194474	69.52201974	59.73367105	55.25374342	28.27541447
K01474	11.68288816	111.3495	32.04710526	56.92782237	32.38847368	25.14748026
K01476	95.98470395	257.7450987	120.1534737	131.0922434	131.1091579	169.0639737
K01478	131.6046711	934.6010329	244.8351711	843.5040987	163.5268816	787.6885461
K01480	265.6473553	1102.448921	416.1120592	1200.692467	773.6280474	1042.703566
K01481	0	2.541217105	0	0	0	0
K01482	11.65843421	16.36458553	20.30757237	29.41578947	10.53793421	29.16821053
K01483	7.769190789	0	0	29.49473684	0	0
K01484	5.226572368	0	0	21.50822368	0	0
K01485	40.13263816	148.1826711	89.51970395	118.7399605	85.2150375	46.56422368
K01486	251.4261454	1185.693661	621.9182171	1264.774836	477.9458368	999.5442039
K01487	1438.890197	813.4107711	1045.384342	882.3150789	891.7155	753.6685658
K01488	76.98949342	206.3484671	104.4547105	131.6304079	205.6181803	119.0213882
K01489	2641.269908	2927.596164	2428.754361	2764.780324	2271.317447	2656.900836
K01491	2985.502522	3094.290257	3113.591749	3059.819704	2528.999264	3028.203823
K01493	2467.715487	2735.847592	2381.763328	2754.417229	2275.114172	2591.36777
K01494	66.87075	255.1203355	159.7682961	172.426125	144.7361191	151.6665197
K01495	1810.308253	2107.313151	1833.997149	1656.860664	1760.378546	1974.353605
K01496	153.5100395	212.2636776	71.95071711	74.75530263	131.7285789	64.09728947
K01497	47.85724342	13.82072368	64.30397368	44.91809211	78.42003947	22.56554605
K01499	0	0	0	2.602717105	0	3.7995
K01501	22.73350658	20.48042763	26.68417105	38.38172368	42.28709211	48.93197368
K01505	26.83742763	165.6103224	75.37083553	258.2959145	74.61019737	262.5129671
K01507	1357.141488	1651.603648	1330.503116	1643.180053	994.4971382	1359.661105
K01512	122.5956118	31.62303947	152.9045921	64.7179875	263.7719211	51.81341447
K01513	16.43360526	24.57631579	12.10707237	26.77253289	10.31380263	29.14105263
K01515	1028.898393	1135.104486	1051.992809	1100.338678	1069.217033	880.8293487
K01518	7.886534211	124.2631184	28.47100658	86.93127632	10.14151974	37.06863158
K01519	0	60.075	0	0	42.06118421	18.96094737
K01520	3041.675487	3073.523132	3353.944226	2967.605961	2934.837308	2810.479559
K01521	10.96618421	0	0	49.43407895	0	0
K01523	35.67225	3.643993421	29.55876316	3.77025	15.18943421	0
K01524	770.1995546	934.1854737	925.4175967	1077.748895	1028.734277	1011.472638
K01525	31.99841447	2.175907895	18.23390132	34.59394737	18.89234211	3.032328947
K01526	0	0	0	0	3.839289474	0
K01527	0	0	0	2.432585526	9.839131579	0
K01528	0	0	0	2.980421053	0	0
K01530	0	0	0	2.674855263	2.972625	2.072368421
K01531	21.26208553	4.799486842	7.591875	51.09398684	9.274046053	27.53619079
K01534	2221.694088	2868.538111	2611.539815	2513.89773	2628.685757	2968.518851
K01535	3.920368421	0	0	0	20.54111842	4.554651316
K01536	0	0	0	0	18.36110526	0
K01537	3982.185399	3143.865786	3314.961979	2817.722402	3679.816895	2873.690114
K01539	0	0	0	7.061530263	0	3.336256579
K01541	0	64.21472368	0	0	4.621421053	0
K01542	0	5.737460526	0	0	0	0
K01546	27.67316447	137.7838026	36.22908553	164.7268026	30.18911842	236.9598947
K01547	23.75001316	135.0790066	38.13434211	156.4981974	36.25156579	236.9598947
K01548	24.73044079	135.0790066	22.19557895	149.3939803	30.18911842	236.9598947
K01549	0	0	0	0	17.20571053	0
K01551	116.3987566	52.29189474	81.46227632	50.15425658	238.1371638	64.39557237
K01556	0	0	0	11.32389474	11.71955921	11.31915789
K01557	330.5201053	728.1652303	281.9959145	529.2658618	386.7581053	516.0726908
K01560	228.5239026	369.2785263	218.7391974	539.2028882	301.9217171	406.9024342
K01565	217.6470592	243.3546908	126.8948882	290.6221579	214.5984553	247.7549408
K01567	367.1612961	727.0825658	648.9870474	837.9775342	836.0235987	769.8344013
K01568	2.277335526	0	2.452776316	0	110.9834605	0
K01571	303.0454539	479.2966184	410.5164829	659.7382895	398.4999868	810.4219342
K01572	2731.172516	3909.816926	2755.831691	3662.569974	2654.431488	3156.660527
K01574	0	0	5.394848684	0	0	0
K01575	13.86730263	0	50.66388158	0	59.70532895	0
K01577	1378.424822	439.4229671	989.7426908	476.4214539	708.8723684	404.2041711
K01578	0	0	0	2.084881579	0	0
K01579	1923.106697	1578.585987	1411.096836	1393.889743	1346.764206	1406.738289
K01580	417.9824013	482.3529276	229.9547566	541.1042171	250.9847763	367.8967105
K01581	34.50538816	6.045039474	30.98682237	65.39743421	27.45371053	8.054782895
K01582	497.0249072	974.6987368	1087.388053	1049.562276	1407.178204	946.3439132
K01583	25.81444737	10.12125	15.14056579	91.99152632	36.94736842	2.397
K01584	12.19030263	4.280473026	0	46.30902632	0	3.393414474
K01585	2059.174905	1804.769704	1492.242292	1592.156368	1406.102171	1954.046526
K01586	2097.149842	2274.45602	2277.597594	2248.927745	2160.651987	2343.658038
K01587	0	0	0	0	0	4.069776316
K01588	2911.190694	3229.089789	2626.04538	3006.691461	2552.020204	2955.909561
K01589	185.4664737	435.7481645	204.8278421	415.5984474	170.9059145	543.8204408
K01591	2613.398406	2986.416677	2641.593434	2873.620946	2539.416089	2916.882829
K01595	62.33690132	7.726993421	93.93791447	73.59019737	102.8128816	28.29357237
K01596	204.8112829	245.7231513	294.8407421	200.4147039	218.7357197	168.0731645
K01597	3.064776316	0	0	0	0	0
K01598	0	0	0	0	11.54773026	0
K01599	86.48615132	131.2060066	100.9662434	168.5639211	140.4279671	90.73833553
K01601	2.885230263	136.8021711	16.17556579	119.721	0	115.2386842
K01607	163.1623816	39.92299342	192.7418684	35.52124342	188.8044671	73.62649342
K01608	7.769190789	0	3.990059211	29.49473684	3.293585526	3.625914474
K01609	1310.546467	545.7275132	839.5054342	419.4535618	830.0651368	701.7430461
K01610	3462.912564	2897.13448	2993.398911	3069.722586	2414.964237	2825.217197
K01611	27.00909868	119.6002303	93.64896711	155.9851184	187.9472171	88.45040132
K01613	3414.120707	2321.413362	2191.701444	2117.102586	2010.540118	2071.719434
K01619	3106.331546	2925.878803	2690.106462	3034.80223	2837.842875	2856.114612
K01620	862.4667888	1620.457737	992.8879618	1565.876783	797.6645526	1526.981072
K01621	102.5215342	85.63242434	182.9925987	93.75305921	108.1625053	64.26282237
K01623	6.679008553	16.86848684	45.97865132	9.076657895	13.93073684	20.95472368
K01624	3325.324243	3990.969576	3447.632053	4460.305563	3955.921711	3938.559257
K01625	1995.966584	1726.419414	2201.236559	1337.644356	1888.125004	1292.77952
K01626	573.4272868	425.4525987	809.0802039	523.618873	1022.642546	568.1511908
K01627	2015.426013	1722.879371	1455.610583	1652.395086	1290.738434	1655.62125
K01628	345.6209842	602.5457368	482.30475	732.4535526	573.9629605	789.7571053
K01629	1167.269078	411.7383178	1177.732224	407.2747303	1078.647651	371.8559605
K01630	11.22986842	4.133013158	17.68513816	60.19977632	5.073197368	13.31516447
K01631	15.17263816	85.87251316	2.498190789	67.74039474	8.882861842	2.305993421
K01633	975.7886842	155.4807632	661.1891645	182.9279211	429.4719671	172.6358289
K01634	0	0	0	0	7.621953947	0
K01635	0	0	0	0	8.006111842	0
K01637	19.02765789	0	2.046453947	83.04078947	24.40738816	0
K01638	17.34759868	0	0	78.70835526	24.53970395	0
K01639	909.8311342	1801.857039	1052.728224	1853.70825	974.1553618	1968.797211
K01640	23.36115789	111.7083355	28.99288816	50.53361842	14.79448026	28.10565789
K01641	0	0	0	0	7.826723684	4.758888158
K01643	280.0376625	549.5072566	357.45345	590.0437895	307.1328947	355.905375
K01644	242.1246316	480.9702967	312.0535855	506.1680329	260.5033618	362.4128487
K01646	199.4999605	431.6048092	227.15925	436.1769868	201.7589605	317.0697237
K01647	886.9648618	1335.833408	1260.994697	1499.781008	1375.240271	1223.815263
K01649	3600.647072	3044.187555	3031.643179	3112.025961	3245.990301	3170.147945
K01652	3072.526873	4101.904583	4003.592049	3964.271167	4360.835351	3741.428209
K01653	1412.937067	1937.529178	1659.121441	1848.913461	2212.163643	1929.764349
K01654	1532.756171	638.6985987	1154.171132	682.2023092	1075.174901	618.8252961
K01655	0	0	0	0	24.13894737	0
K01656	0	0	0	0	6.092723684	0
K01657	1340.142592	543.5215658	844.2273355	506.3315132	824.5862171	686.0663289
K01658	1410.977447	906.5422105	844.5444276	636.482625	846.1252895	797.7577895
K01659	50.88489474	7.485493421	65.92963816	51.10253289	79.67830263	24.76385526
K01661	1646.466533	576.8583158	1078.577068	598.8070066	1044.562342	700.0455
K01662	3799.26738	3865.492464	3618.718887	3527.534151	3487.427057	3832.730368
K01663	0	0	0	0	5.497180263	3.307144737
K01664	14.34479605	0	3.270611842	41.96506579	0	4.485651316
K01665	395.73075	825.2694868	203.0800263	570.5585526	393.5996645	569.4753947
K01666	164.4624276	341.7104211	279.4310329	225.7091645	435.2322829	162.7288816
K01667	754.7004671	902.5851711	608.2577724	817.0887217	674.6981961	811.4387171
K01669	16.37538158	0	0	27.83546053	0	0
K01671	10.18476316	0	0	46.07072368	0	0
K01673	1401.323349	902.4996118	1396.276362	864.2893224	1321.964649	981.1399914
K01674	44.45703947	5.959164474	66.52105263	21.55421053	86.17920395	15.44484868
K01676	2014.469428	1804.542612	1534.044908	1582.462009	1479.188015	1753.837184
K01677	549.9111612	1141.496889	1041.320033	1174.680977	1230.262652	1132.177559
K01678	484.1086776	1046.171941	896.9060724	1116.284191	1101.613678	1082.971855
K01679	191.6622237	418.8348553	318.1314868	433.3465855	215.1731053	360.4077829
K01681	1175.232503	1885.42905	1815.909308	1855.762593	1850.783327	1977.887487
K01682	50.68869079	17.94471711	68.92482237	62.53419079	74.99123684	24.18071053
K01684	99.66410921	66.62173026	153.0341882	116.0293618	141.2524362	79.52698026
K01685	1640.390408	816.8050461	1769.227095	862.7746382	1610.761873	874.4166711
K01686	1999.233375	1407.290151	2067.500003	1334.424651	2145.418875	1438.064605
K01687	2533.072249	3105.843699	2841.468618	2630.274525	2992.777472	2643.92127
K01689	3146.445306	2905.440407	2976.696829	3192.054411	3178.028872	3367.093457
K01690	11.92594737	0	0	23.00703947	4.644177632	0
K01692	18.11473026	32.51453289	40.80521053	37.74108553	10.42651974	29.67104605
K01693	781.4098224	1093.15693	1033.453993	1083.052336	949.5732651	1050.329645
K01695	1325.357919	603.7385526	962.9927171	478.5108928	944.4490461	731.2267105
K01696	1694.814827	982.5565263	1192.35613	903.4311711	1120.534322	1116.548566
K01697	0	0	0	0	21.45986842	3.495296053
K01698	360.0016105	592.216875	478.9851908	758.8176572	555.5287697	625.3045046
K01699	40.73220395	17.92636184	205.5446842	23.26576974	11.22392763	25.03691447
K01702	0	0	0	0	4.401434211	0
K01703	2439.464191	1958.216213	2269.781297	1920.035445	2391.418198	1914.250982
K01704	2079.014619	1697.919861	1848.698921	1609.103128	2056.425182	1648.967497
K01705	0	0	0	0	13.00809868	0
K01706	46.20053289	23.73499342	155.1746447	68.25698684	76.98126316	47.65304605
K01708	47.86376447	44.67378947	81.40648421	121.6585658	84.31324342	52.84726974
K01709	420.1134967	808.6338474	555.9117079	737.1739737	658.2754145	587.9240329
K01710	3763.827024	3587.468953	3341.059048	3286.589664	4192.746182	3653.448144
K01711	3378.348738	1584.745713	2417.683703	1410.138602	2590.187568	1695.265993
K01712	1496.200559	1574.472533	1401.861375	1282.365296	1221.704882	1332.997234
K01713	16.96249342	5.343118421	13.44951316	3.970401316	12.09078947	2.798822368
K01714	2760.039934	3466.881284	3266.163861	3561.381045	3398.123244	3431.063463
K01715	370.7303487	1100.710303	782.6134737	918.439875	776.1992566	972.1338967
K01716	4.712684211	0	0	26.87486842	0	0
K01719	52.13996053	12.15673026	57.04304605	96.41046711	75.48975	33.60386645
K01720	58.72288816	7.485493421	92.50162895	77.87848026	123.003	41.91481579
K01725	7.957677632	0	0	32.02203947	0	0
K01727	51.13257237	167.0399211	53.74170395	144.5828289	60.15939474	222.1587237
K01728	1331.532691	34.04848026	1282.739704	28.80732237	1533.280263	54.14076316
K01732	5.086598684	0	51.60428289	0	36.68644737	0
K01733	2531.995103	2466.605072	2783.652195	2361.177296	2316.627296	2201.550385
K01734	1286.393173	2041.821197	1305.971313	1961.70179	1143.398141	1494.515882
K01735	3133.199736	2911.45048	2776.264234	2695.294401	2757.230191	2736.684341
K01736	3017.074395	3090.462866	2754.966381	2850.305349	2712.479842	2985.802421
K01737	1060.364447	1370.427789	1070.660931	1278.484204	905.6560066	1201.973921
K01738	2734.824843	2894.805592	2601.914376	2546.254411	2756.4495	2827.018086
K01739	101.5120855	74.98107237	158.7637697	132.7899474	200.9645526	49.19192763
K01740	4473.812422	3155.352158	4073.746644	3059.376476	3715.053742	3405.335607
K01744	1311.030059	976.0714638	628.1667434	811.8073559	839.6159467	744.5907632
K01745	1586.071776	1968.029428	1307.427582	1863.536033	1351.346171	2108.694
K01749	374.7266842	652.1646118	414.6248132	666.618	511.5966316	761.0923618
K01750	42.21477632	45.79128947	63.35567763	68.53979605	115.4924803	64.66292763
K01751	169.7111368	388.1866322	234.3274934	331.2832105	230.9872895	305.9647303
K01752	2639.466438	3119.67314	2303.988864	3341.416539	2353.523552	3043.368156
K01753	51.81142105	87.84572368	70.28295395	220.3447895	67.56813158	166.5700066
K01754	1751.636264	1625.617638	1902.773398	1523.683095	1776.52393	1518.973599
K01755	2536.511477	2199.860862	2265.069523	2271.190855	2426.578196	2164.672149
K01756	3052.730645	3574.914	3022.472307	3214.608738	2980.486814	3060.800664
K01758	23.45567763	125.6469079	58.25788816	84.44824342	27.45830921	65.11809868
K01759	798.8279211	1145.017895	720.9389605	1136.721474	912.444375	1378.45723
K01760	93.80125658	77.79199342	105.9249474	102.9244796	145.4556711	81.95632895
K01761	4.743532895	87.77506579	0	0	0	0
K01763	3.034973684	7.622822368	3.080151316	0	5.794756579	9.230921053
K01764	0	0	0	0	19.56157895	0
K01766	11.27040789	16.36134868	22.59882237	45.08952632	2.371736842	3.219453947
K01768	166.9574211	140.3880592	151.1337039	140.0675132	231.8465921	110.9901118
K01770	2718.346263	2854.952467	2354.145302	2729.810491	2564.665372	2738.723487
K01771	0	0	3.592875	0	4.042973684	0
K01772	127.5956053	39.13363816	158.1867632	109.7820395	195.19275	57.31286842
K01775	3423.72793	3863.284616	3726.794301	3896.235166	3513.303736	3724.277349
K01776	2763.375788	2768.605839	2693.800492	2893.618838	2822.33788	2934.265707
K01778	2487.611175	2841.618659	2393.244839	2545.410789	2511.015967	2411.700454
K01779	288.1999934	721.3386118	405.7519539	716.0138487	364.7070987	569.4168947
K01782	12.60825	4.123282895	0	27.54197368	0	0
K01783	2864.655154	3163.437028	2973.848136	3047.552655	3098.205557	2985.890783
K01784	6086.13658	5541.491907	5658.897639	5334.315	5652.630505	5952.093849
K01785	4715.767512	3677.205969	4271.788753	3504.872779	4044.005207	3614.296737
K01786	761.607375	1393.159145	1212.555553	1280.872954	1318.297415	1169.502474
K01787	951.5863816	1686.279553	978.4596513	1604.432698	802.2032171	1889.400955
K01788	221.5063757	433.6330066	332.8302039	423.0069079	423.504825	505.8660987
K01790	2603.840388	2460.329303	2466.324389	2305.956711	2377.895935	2451.524961
K01791	1379.294351	1983.001401	1422.820652	1953.717509	1613.036822	1793.924289
K01792	109.8050132	16.65536842	14.44571053	31.24263158	30.61709211	25.19565789
K01793	0	0	5.090407895	0	0	6.202223684
K01796	0	3.833190789	0	6.755348684	0	3.025302632
K01799	18.26780921	20.40007895	39.74023026	19.16411842	28.90989474	19.05726316
K01802	248.2532171	56.12932895	122.7545704	100.0965789	316.7127434	60.79490132
K01803	2316.163397	3281.068421	2531.920776	3404.639507	2892.527092	3313.356474
K01804	1752.404676	1285.309137	1760.274815	1112.778462	1630.713517	1114.919822
K01805	1747.38302	828.6381711	1441.106763	970.9981974	1167.409382	871.5815526
K01807	23.85751974	24.38044737	12.77188816	48.56463158	18.57519079	29.454
K01808	2543.829375	3193.099816	2582.847436	3012.420553	2467.980742	3131.850197
K01809	3198.662704	2606.592628	2436.577796	2332.679289	2377.903184	2898.252276
K01810	3262.933155	3620.032163	3309.377029	3568.492613	3405.087632	3389.664651
K01811	4026.72177	2477.449086	3665.943568	1873.995537	4159.620918	2259.62252
K01812	1974.802693	1218.775658	2131.17466	1077.910869	1698.496851	1003.993263
K01813	1284.344903	478.9262309	1268.477935	526.8723947	1391.387222	543.0268618
K01814	1824.097009	1563.836357	1644.201849	1613.437816	1604.434474	1475.358513
K01815	1905.705632	1112.200638	1865.700896	923.5022566	1653.144124	1000.976072
K01816	72.22103289	138.0480395	153.3219671	156.3975	91.03093421	132.0827368
K01817	912.2493355	530.2795461	788.0663684	391.6635789	705.174375	486.9471572
K01818	888.4841842	1341.311862	834.6660197	1555.586911	900.9698487	1271.287322
K01819	6.812131579	30.24228947	0	43.86422368	7.047671053	33.36771711
K01821	14.98430921	11.88714474	8.562828947	45.01361842	30.79582895	16.32903947
K01823	30.95676316	0	10.55364474	43.92740132	35.439	8.165289474
K01825	15.58719079	0	0	48.01085526	2.967888158	0
K01826	8.052828947	0	0	37.71256579	0	0
K01829	276.0546711	42.72031579	13.17700658	27.65326974	69.67588816	67.60065789
K01831	0	2.604355263	0	0	0	0
K01834	856.9599276	889.9994605	758.6120526	651.9880066	724.7116697	705.8737105
K01835	3301.325964	4307.779869	3698.396507	3991.885372	3519.475761	4188.617939
K01836	0	0	0	0	6.097006579	2.721907895
K01838	896.7641842	1003.274763	832.0421645	1358.396901	1336.32104	1431.127993
K01839	330.8530461	548.3823434	657.9773132	696.2847671	795.9950132	643.888875
K01840	52.59325658	409.594875	47.96210526	319.8845329	41.00101974	369.5324803
K01841	299.2500908	365.6527303	364.9993421	277.1025592	392.7953487	214.6659474
K01843	33.96645395	284.6735921	50.4255	161.5071513	105.3435987	197.8778684
K01845	487.4617697	1292.050164	629.3863421	1152.969414	746.9325592	973.7829079
K01847	3847.833474	3466.840697	2691.688553	3028.09545	2510.701658	3127.392474
K01848	58.99134868	53.35460526	86.52722368	48.90232895	54.85815789	41.03727632
K01849	4.384263158	15.04284868	6.871401316	18.13073684	0	11.69194737
K01851	5.392342105	0	0	0	0	0
K01854	1601.770881	1267.453757	1843.718293	1160.511957	1978.123914	1127.174941
K01858	2102.340928	789.5297368	1391.911362	785.52225	1280.117507	837.1247171
K01866	3209.037766	3425.451513	3105.395179	3156.551901	3047.451259	3204.355099
K01867	2930.672216	3207.122532	2966.391205	3098.874158	2828.630262	3215.804153
K01868	2876.892926	3925.198263	3446.193316	3404.016059	3210.26757	3665.61827
K01869	4398.303087	4360.84425	4065.34128	4405.842418	3770.021169	4070.207299
K01870	3288.645251	4307.077441	4074.255922	4337.571491	3738.813981	4351.730809
K01872	3731.047338	4960.146961	4158.754664	4604.634618	3633.003746	4510.335527
K01873	3454.708395	4288.939461	3725.349375	4334.347261	3752.971453	4161.809779
K01874	3908.828777	4391.750372	3900.06048	4152.805026	4084.909999	4390.985088
K01875	3371.88555	3600.985839	3068.045392	3437.452322	2938.187897	3249.422657
K01876	3832.976382	5001.774235	4393.401801	4650.268658	4236.77788	4102.814191
K01878	101.6459605	164.2820132	116.3158618	265.5904658	125.8912895	188.0805197
K01879	135.3282434	162.6294868	142.93125	281.1751974	149.1586776	199.8028816
K01880	3053.354363	3538.364526	3242.007395	3817.225836	3151.539233	3257.861368
K01881	2545.686488	3313.828178	2951.203459	3105.447817	2876.412111	3300.044724
K01883	3488.028158	3725.051783	3463.119083	3707.257362	3531.113775	3330.14998
K01885	4921.530815	4232.296389	4136.954704	4025.886006	3936.844332	4095.974783
K01886	2806.188788	3528.225495	2859.485155	3244.073228	2696.780084	3215.658527
K01887	3411.624697	3590.614757	3382.053326	3583.854513	3481.914551	3763.397246
K01889	2869.359643	3415.574925	2820.337727	3418.437381	2628.736018	3186.027336
K01890	3719.580379	4271.956044	3926.483761	3614.202947	3703.657137	3821.369428
K01892	2714.306732	3464.163	2985.304727	3231.917605	2832.311763	3243.237849
K01893	3105.613595	3290.360698	2870.554559	3206.258447	2885.251066	3229.778193
K01894	103.9362434	184.4050855	331.0858026	221.6917303	106.1146382	152.3031118
K01895	1078.420026	1279.175408	709.4318092	1681.784171	707.0054329	1372.518
K01896	613.2609474	414.0139342	421.3638454	309.4414875	388.4465724	164.3682434
K01897	7263.81375	6332.654211	5802.933345	5465.014717	6112.151617	5948.674993
K01899	0	0	0	0	10.68949342	0
K01900	0	0	0	0	12.44802632	0
K01902	195.4625132	66.02857895	28.49340789	53.09194737	44.93942763	40.55054605
K01903	114.3256974	45.48836842	30.00457895	68.98594737	38.83071711	38.83490132
K01904	0	12.66809211	11.10570395	27.83486842	41.09958553	14.278875
K01905	0	0	8.793631579	0	6.742736842	0
K01906	10.47321711	47.62010526	15.75138158	31.30847368	13.81399342	23.56930263
K01907	0	3.025697368	0	0	0	0
K01908	9.035605263	0	12.01016447	34.52009211	14.56973684	11.38661842
K01909	2.553	0	4.106348684	0	2.962125	0
K01910	242.1689487	538.9675066	326.4992763	491.1754539	583.1825191	337.4282566
K01911	1398.267	497.4609474	1003.798993	526.0629079	913.8188684	466.6786974
K01912	556.2853599	2017.351164	849.5088691	1987.968201	1119.91803	2075.330684
K01914	1922.164046	1870.623809	1763.169764	1800.987085	1877.083792	1842.209487
K01915	5131.435441	6567.428489	5488.958866	6080.288343	6364.043968	6237.888079
K01916	340.39125	1087.702678	804.2026184	1114.603013	437.8313684	899.4076579
K01918	2118.282908	1790.733414	1522.456145	1694.927605	1498.18108	1681.385487
K01919	9.944052632	0	6.255434211	30.14072368	11.91990789	0
K01920	8.282032895	0	0	36.45197368	0	0
K01921	2888.118855	4135.768563	3279.718042	3674.1057	3420.698635	3762.569428
K01922	0	3.119328947	5.022967105	10.26230921	0	0
K01923	2919.510981	3305.195203	2808.612472	3267.694032	2711.455555	3015.236252
K01924	3424.12003	3859.244578	3185.894538	3832.627449	3288.024004	3594.647799
K01925	3323.343859	3383.269243	3093.963132	3167.523089	3078.110826	3213.033004
K01926	1316.156136	1954.503176	1510.908651	1883.680664	1309.016258	1745.071701
K01928	3712.253509	4531.878085	3677.585686	4135.062178	3490.443689	4052.591136
K01929	2638.003301	3114.572055	2503.404547	3016.730033	2640.756651	3053.636724
K01930	0	0	5.376888158	0	3.413605263	0
K01931	0	0	0	0	0	6.640361842
K01933	3024.429896	3308.621708	2996.040369	3218.681613	2754.021081	2948.295868
K01934	2321.166632	2186.536881	2148.898832	2312.255822	2104.235428	2210.314277
K01935	1847.967809	1303.116572	1360.866302	1353.339493	1161.397066	1192.136793
K01937	3075.376257	3712.930007	3293.275997	3299.179826	3503.304118	3105.711955
K01938	982.5350507	2018.089459	1538.196549	2063.104907	1584.434996	2183.543765
K01939	3240.754437	3111.165847	3018.097184	3038.402593	2872.801486	3220.544941
K01940	2354.777582	2396.054408	2254.582636	2524.807993	2355.558432	2353.000054
K01945	3293.051882	3436.912737	3090.211881	3459.312551	3194.112671	3605.984222
K01947	293.0978092	109.8175461	244.4955	76.58427632	99.64280921	91.56927632
K01948	17.88888158	0	10.38286184	10.10601316	18.91247368	44.43634737
K01950	2820.877956	2929.231178	3065.506032	2973.136812	2856.572708	3053.285763
K01951	3761.627199	4678.529289	3529.490738	3978.909028	3756.40785	3937.682017
K01952	3803.669949	4790.14382	4526.082418	4721.770119	4124.983192	4635.974911
K01953	1583.55466	2583.482463	2495.963236	2356.946428	3432.368066	2670.386917
K01954	0	7.119217105	4.396815789	0	11.86906579	3.848171053
K01955	4274.822507	5576.658513	4990.815148	5313.858493	4746.765827	5472.845388
K01956	2956.686649	3074.138625	2863.395677	3164.260836	2787.036462	3056.615941
K01958	290.8369934	904.6616842	315.9198967	904.3394408	431.9433711	565.6535171
K01960	3565.152545	4343.498495	3080.776806	3679.576989	2811.464214	3983.264524
K01961	457.5777829	795.5743618	697.3221059	893.3665697	721.6883112	853.3191691
K01962	306.8898908	573.4483579	592.6886684	579.5707086	681.1402697	561.0043816
K01963	208.8445855	326.6219013	407.4726513	364.1402901	385.1074934	231.4921184
K01965	253.7168289	161.6835197	209.1945197	143.1441513	178.5279276	127.3135066
K01966	2887.794906	3287.797618	2637.581866	2842.820128	2888.273951	3450.788822
K01968	67.55814474	51.62530263	50.71993421	45.83413816	51.54503289	38.26282895
K01969	39.59751316	11.77951974	56.43986842	6.882414474	7.578493421	8.775
K01971	9.633473684	115.65825	138.3675592	165.0956842	127.9965395	76.24839474
K01972	3336.96227	4324.512178	3835.384938	3691.878355	3717.718052	3773.965399
K01974	15.48351316	0	4.826032895	41.96506579	0	0
K01975	14.45066447	8.593756579	0	59.39857895	3.624217105	20.67967105
K01988	0	0	0	0	0	2.281717105
K01989	235.3166388	574.8301184	509.7419211	538.5733421	425.4344211	580.4303289
K01990	12348.24611	21196.9199	17830.50459	22229.67748	22673.75974	20965.96236
K01991	1766.304	979.5565816	1038.975908	1149.867099	887.3177566	1054.99052
K01992	2186.170255	3396.438138	1741.00634	2776.451171	2041.758375	3014.862079
K01993	2585.241217	1980.860957	1753.318007	1786.017158	1696.169467	1949.419757
K01994	0	0	0	0	3.747296053	0
K01995	451.3392572	1895.768286	978.0447237	2120.324309	691.0620572	1487.052247
K01996	490.2775303	1931.239324	877.7139987	1798.722474	722.7348671	1549.753991
K01997	507.0270059	1796.201353	855.5663664	2108.663329	679.8016184	1683.17775
K01998	443.6562237	1535.452184	772.8044072	1754.566757	574.7121118	1428.623191
K01999	258.3394539	972.1643092	432.2732368	1106.358105	400.1236382	857.4497566
K02000	10.60571053	27.37081579	7.717875	58.21032237	20.01823026	47.41063816
K02001	10.60571053	27.57858553	3.694875	61.15389474	24.19365789	55.09302632
K02002	22.53702632	20.49414474	3.694875	44.30028947	11.74073684	43.41560526
K02003	14515.90793	16186.07972	17749.49882	16446.38929	20131.35379	16344.36209
K02004	8837.565941	9309.832796	9974.3178	8527.59957	10779.95386	8185.487704
K02005	1692.280539	1645.975413	1329.430283	1114.449813	1404.89698	1140.247697
K02006	993.8772237	401.0352039	653.9385395	419.7677171	535.6188553	355.3563355
K02007	998.6082632	389.6165329	630.0017566	400.2495	520.0566711	199.1248224
K02008	302.1585	26.78982237	146.9431974	56.68170395	154.17825	45.74469079
K02009	10.84294737	7.535644737	23.99463158	19.61804605	9.170269737	23.65111184
K02010	44.51107895	160.435875	114.5624803	89.84790789	80.70698684	134.9549803
K02011	98.35150658	441.5645882	461.3764934	502.0754803	256.8525	357.2822368
K02012	115.3719868	360.8075132	312.2856908	256.0239474	203.5396184	253.5545724
K02013	2956.11407	3479.786266	2695.697333	3764.858625	2754.770846	3418.941947
K02014	2638.964586	1564.832266	2099.35577	1571.712059	1571.367197	1520.23725
K02015	3077.238488	3929.328314	2780.647697	3902.267974	2664.450655	3745.473868
K02016	1607.825309	1921.726737	1377.565559	2065.070901	1273.905868	1892.415152
K02017	106.043625	188.8433684	204.2381645	174.0477414	141.6457105	166.3619605
K02018	185.2790724	227.2500395	268.6408816	242.0440461	269.6797697	266.1547895
K02019	70.82524342	5.514118421	88.53290132	50.90980263	85.61056579	30.82932237
K02020	133.3292763	199.6383355	274.8064145	244.0772309	261.0883816	179.9642961
K02021	153.4520132	20.62337961	228.6296151	32.03445395	200.7366513	40.75115132
K02022	20.00822368	0	7.062157895	0	19.22214474	0
K02024	9.513828947	0	2.612032895	41.52039474	0	0
K02025	2641.592574	4975.221987	4931.77635	6214.202655	5648.474516	5948.730584
K02026	2295.425084	5186.41425	5022.618351	5689.619264	5426.352024	5870.602822
K02027	950.1760816	2539.243725	1898.778225	2670.615551	2242.46925	2539.997286
K02028	1455.275128	2932.186054	2333.260867	3170.542307	3096.331549	3093.130974
K02029	879.0797171	2557.325862	1478.919022	2988.219474	1824.074035	2610.111754
K02030	617.5988487	1563.692905	1043.463103	1905.694678	1265.395772	1682.025434
K02031	746.0555901	1312.235816	1176.146889	1486.110671	1394.449297	1363.298708
K02032	1188.819182	1857.812301	1644.307376	2460.34723	1914.64305	2200.787799
K02033	1048.324196	2296.42003	1818.180768	2844.967539	2228.653249	2604.376239
K02034	1038.572161	1856.355549	1594.148136	2249.134579	2045.715821	2019.235056
K02035	873.8524184	2352.682443	1561.484888	2675.380678	1769.135226	2354.865454
K02036	579.9659211	1595.918822	1055.211474	1341.840533	1518.871224	1374.191033
K02037	813.0887763	2291.243625	1361.263972	2191.283309	1143.605112	2049.139796
K02038	707.1882632	1349.0025	927.7016447	1898.084467	959.1007895	2062.423678
K02039	369.9790875	541.3326711	651.5933684	683.6101776	805.2280263	689.2270066
K02040	733.9752316	1463.236046	1136.994748	1505.876489	1141.3038	1441.375993
K02041	26.90226316	56.00650658	39.59881579	69.54221053	9.266506579	57.31288816
K02042	28.14867039	97.02096711	65.84788816	170.2594539	19.05708553	75.60130263
K02043	14.28290132	0	0	39.28835526	4.704947368	0
K02044	25.49109868	20.12352632	28.23554605	75.59926974	9.745776316	31.50388816
K02045	194.1651118	153.6704605	294.7889013	270.4249539	568.2480987	323.9630526
K02046	26.65046053	66.06159868	74.46726316	108.9656605	239.1923882	79.07121711
K02047	15.54205263	36.33252632	88.52723684	83.65265132	167.4477434	32.89705263
K02048	35.04684868	37.45951579	87.36580263	124.34925	244.1143026	52.92436776
K02049	849.5273526	1791.527092	1474.433114	2244.561711	1685.83827	2425.077118
K02050	521.9923164	694.6561776	691.541698	811.3781053	959.3515914	950.5816283
K02051	392.8727961	432.5515263	648.3774178	551.5688092	1036.949404	477.8959243
K02052	6.343421053	12.95567763	3.526065789	23.28256579	7.4085	2.617361842
K02053	53.58759868	16.75326316	26.98221711	93.34048816	58.85323026	31.27405263
K02054	23.41219737	26.03885526	13.94922039	69.52859211	34.989375	49.39359868
K02055	18.59796711	27.71133553	32.41833553	61.00381579	4.019230263	32.53040132
K02056	1565.015434	2714.74891	2527.408764	3013.436493	2884.74528	2650.146381
K02057	1747.724607	3512.410348	2693.755421	3995.506046	2958.262893	3500.188853
K02058	523.0075224	551.1037303	781.6073882	635.0222368	834.5204013	593.8378816
K02062	14.51776974	2.213486842	0	36.23782895	2.578914474	0
K02063	27.73156579	10.58165132	32.53251316	41.21370395	0	0
K02064	8.237171053	0	6.150098684	36.23782895	0	0
K02065	1717.191553	1438.174539	1261.844941	1458.514599	1212.060928	1478.018562
K02066	1924.40252	1753.100842	1439.437382	1707.846711	1459.381658	1814.233664
K02067	64.03576974	179.6852763	59.80379605	255.2526908	66.32427632	176.7118816
K02068	7.462282895	0	0	32.02203947	0	8.058493421
K02069	57.79275	17.08967763	40.32852632	48.42084868	188.8438026	23.99773026
K02071	732.7098118	1238.218382	1095.165217	1378.180942	1103.417007	1315.316884
K02072	391.2138355	685.2916757	710.0150921	966.5854934	774.3452684	886.9321678
K02073	496.3741717	722.5881651	869.6187237	959.1121776	899.2260789	927.3151303
K02074	103.8987632	14.11965789	19.07516447	13.95163816	37.6185	31.91792763
K02075	6.050407895	0	5.712532895	0	4.571585526	0
K02076	0	8.277828947	2.630782895	9.814894737	33.82201974	8.123283553
K02077	13.12671711	5.5035	18.70689474	0	18.19466447	4.872236842
K02078	3642.368112	3497.307174	3434.856928	3389.988987	3657.606041	3597.710941
K02080	8.521894737	0	0	38.64690789	0	18.10028289
K02081	51.52401316	67.12871053	84.622875	104.1533684	10.60892763	46.40117763
K02082	48.15418421	89.84490789	48.81726316	263.9093882	58.55076316	173.3476974
K02083	94.53372829	399.3715066	100.7039803	518.1436579	107.6695263	408.5394474
K02085	0	7.755177632	0	2.368421053	0	0
K02086	9.988263158	5.572460526	9.955644079	8.580631579	7.339776316	10.10822368
K02088	0	0	4.376092105	0	0	0
K02090	0	0	0	2.869203947	5.097197368	0
K02091	0	5.380085526	0	6.789098684	0	8.898828947
K02098	0	0	0	2.145315789	0	0
K02099	436.8420395	562.9210066	704.300625	619.5683092	1082.62725	741.9800132
K02100	297.4563355	281.9470461	212.5169408	203.5944474	151.934625	219.8752895
K02103	357.5394276	722.6790789	617.0497895	591.3091579	681.4212829	535.8725921
K02105	0	0	0	2.379572368	0	0
K02106	43.33146118	320.6501842	165.1813421	231.5663882	48.68674342	174.8962303
K02108	2180.835087	1226.510171	1898.720787	1410.484441	1918.933599	1404.987197
K02109	382.9907961	416.3187632	392.4300395	571.6311711	481.3279539	555.5553158
K02110	130.1671184	158.2930855	179.2559013	317.2429678	206.1228355	231.4861579
K02111	3104.693013	2577.366643	2748.093533	2616.056718	2486.302486	2451.406551
K02112	2922.414947	2497.163368	2601.887724	2551.887118	2705.734299	2492.366566
K02113	623.4941211	435.0796776	528.3681118	590.1799934	352.4509145	474.4110592
K02114	397.13325	548.1492237	561.4692592	672.1437632	833.4617763	611.4774276
K02115	2725.777599	2373.773491	2336.73978	2180.552297	2452.912163	2176.664842
K02116	11.43238816	0	0	50.86677632	0	0
K02117	747.4682842	2792.53398	1176.824252	2374.797987	1039.561224	2111.659753
K02118	776.4487007	2754.063395	1073.506993	2335.042224	936.4873816	2281.760822
K02119	0	15.786	5.001098684	34.25281579	23.10049342	32.58499342
K02120	366.4962592	1070.644401	574.9736053	1050.143923	535.5600789	966.3074132
K02122	100.9768026	541.3756382	178.0951382	440.6907039	196.5851842	434.4726513
K02123	583.1265987	1949.664416	885.4894441	1864.910961	753.472875	1651.743876
K02124	370.1393684	1686.314941	551.2446118	1178.230836	506.6546447	1299.932842
K02126	71.60840132	398.9651645	30.09057237	267.2691316	46.04471053	434.4272368
K02127	0	0	0	0	29.08677632	0
K02128	4.506828947	0	6.760243421	16.41811184	0	24.50165132
K02132	4.525618421	4.804776316	2.609901316	4.384105263	44.37076974	8.917796053
K02133	3.587546053	0	0	4.647532895	39.43065789	0
K02134	0	0	0	0	29.75269737	0
K02135	0	0	0	0	39.04046053	0
K02136	0	0	0	3.368368421	28.97749342	3.487263158
K02137	336.0469934	302.5760526	315.1616053	239.5728947	222.719625	223.8366908
K02138	0	1.652585526	0	0	24.39651316	3.845585526
K02139	0	0	0	0	15.82886842	0
K02140	0	0	0	0	7.709289474	0
K02141	0	0	0	0	15.89321053	0
K02143	0	0	0	0	15.40598684	0
K02144	0	0	0	0	6.349776316	0
K02145	0	3.71925	49.03468421	278.3087961	29.45520395	4.165754605
K02146	0	0	0	0	4.725532895	0
K02147	4.837460526	25.68140132	16.30369737	54.02506579	13.31186842	52.45736842
K02149	6.234967105	135.7888816	19.06904605	55.63517763	25.914375	11.36386184
K02150	0	0	0	0	22.53	0
K02152	0	0	0	0	14.10846711	0
K02154	0	2.746875	12.19841447	0	11.68383553	3.196578947
K02155	0	3.238342105	0	0	23.99755263	2.265947368
K02160	395.2096974	229.6085921	453.0004934	310.4920658	369.5734737	218.2540658
K02167	7.789559211	0	0	31.55348684	0	0
K02168	55.80566447	40.74434211	68.80697368	55.41755921	74.75111842	103.9826842
K02169	769.8483355	798.7841842	576.4777303	846.0875526	487.5923092	797.6374539
K02170	9.638269737	13.78397368	6.593348684	50.43426316	6.776625	4.491572368
K02171	220.3655921	247.5103816	324.9624671	254.8102697	462.5328553	290.4385461
K02172	1522.988353	3307.303901	2993.632074	3559.285204	4458.063365	3149.445454
K02173	12.99258553	2.907848684	0	36.45197368	2.263677632	4.230059211
K02180	0	0	0	2.074203947	0	4.975657895
K02182	26.05028289	20.56488158	46.93411184	45.65494737	50.76027632	15.22527632
K02183	0	2.445315789	0	2.320105263	7.068611842	0
K02188	815.4260921	807.5245066	962.2877566	997.186125	612.6211441	890.9172158
K02189	207.034875	328.6622368	324.8829276	715.7833224	340.8304539	353.6586316
K02190	289.5452862	752.4349737	456.2604671	926.3432961	424.6880329	811.8974211
K02191	61.07877632	23.92580921	73.55556711	42.20988158	117.3439322	40.35303947
K02192	8.752539474	0	0	39.03296053	0	0
K02193	20.78711842	0	11.76059211	27.42611842	7.094486842	0
K02194	20.78711842	0	8.550651316	27.42611842	7.094486842	0
K02195	43.46855921	191.7100461	33.82255263	267.7332237	31.73238158	200.9796316
K02196	8.205157895	0	0	27.42611842	0	0
K02197	22.79251974	0	8.550651316	27.42611842	7.094486842	0
K02198	89.18895395	209.8711184	73.44	296.4181382	49.26815132	219.9870789
K02199	78.34991447	164.2532763	168.5172434	145.9562171	286.3852697	143.1542961
K02200	27.22794079	0	17.10130263	27.42611842	14.18897368	0
K02203	293.9928947	437.0374934	535.5729671	379.8800526	551.9036447	328.189125
K02204	8.178197368	0	6.024375	0	7.077552632	0
K02205	0	12.91494079	29.90573684	16.17848684	206.3058355	3.826085526
K02207	0	0	0	0	9.934006579	0
K02211	0	0	0	3.423828947	0	5.134144737
K02213	0	0	0	0	0	3.070618421
K02217	2597.64825	1931.212164	2021.744882	1988.479362	1642.35438	2141.31825
K02218	0	0	0	0	7.446434211	0
K02221	64.91619079	140.7463816	83.65450658	238.8262895	96.35948684	165.6954671
K02224	1049.464581	961.0557888	1029.421883	1207.017199	744.5263224	1088.502632
K02226	294.8889474	390.9987632	173.5320414	394.7679276	285.5598158	381.7058092
K02227	1561.689375	913.7793355	1192.863572	1321.053237	815.427677	1061.140204
K02230	1498.869908	1204.936599	1109.668184	502.3519934	687.5052039	489.019875
K02231	1069.513599	677.6031118	808.3381776	912.4631645	512.119125	787.3209474
K02232	1859.860125	1084.250132	1565.207724	1448.902125	1082.684566	1223.770066
K02233	1247.190375	628.9455987	1050.891993	986.2709605	685.8120789	781.5390395
K02234	224.6254579	386.748	485.0014737	628.7583947	537.7416888	532.5749211
K02236	40.76532237	261.9609079	162.2774211	493.1412434	117.8357368	455.9337434
K02237	260.9159013	566.1905921	553.4876842	739.5800329	629.3558487	631.7911974
K02238	2484.452171	3299.787947	2815.609924	3431.916237	3143.334229	3337.084066
K02240	0	0	4.637407895	0	11.988375	0
K02242	174.5948684	234.9221842	315.8160197	340.3777303	392.0689145	254.1185526
K02243	5.588151316	0	0	0	4.814625	0
K02255	7.920434211	0	0	23.00703947	0	0
K02256	7.297934211	0	13.16542105	0	14.92367763	0
K02258	0	4.098197368	0	0	0	0
K02259	0	0	0	0	32.59965789	0
K02262	0	0	0	0	6.179032895	0
K02263	0	0	0	0	41.68957895	3.230723684
K02264	0	0	0	0	12.708375	0
K02265	0	0	0	0	10.62140132	0
K02266	0	0	0	0	54.60335526	0
K02267	0	0	0	0	14.84334868	0
K02269	0	0	0	0	23.68421053	0
K02283	452.7142421	813.8835592	925.8362447	854.4589342	1141.21202	794.5187566
K02291	101.9794934	21.38903289	9.991223684	14.82892105	22.54519737	23.93565789
K02292	0	5.487611842	12.33540789	0	0	4.506473684
K02297	8.315486842	0	0	32.02203947	0	0
K02298	8.315486842	0	0	32.02203947	0	0
K02299	8.315486842	0	0	32.02203947	0	0
K02300	8.315486842	0	0	32.02203947	0	0
K02301	8.315486842	0	0	32.02203947	0	0
K02302	268.5147829	400.2874539	410.5426579	391.9521513	517.4837566	409.2399868
K02303	139.9223921	277.4431579	246.3954868	315.8532039	328.4113618	286.1514474
K02304	22.26522829	116.4173684	39.81019737	58.39160526	38.54867763	30.76454605
K02309	0	0	0	0	4.881552632	0
K02313	2501.256079	3237.019145	2568.400445	3026.77081	2593.431511	3031.108086
K02314	3608.528335	4474.859552	3555.685192	4338.026807	3518.956778	3924.144276
K02315	1199.913776	2316.210553	1886.192562	2263.787325	1731.990851	1772.147745
K02316	3725.592462	4065.641349	4004.083753	4501.829467	3774.75135	3791.586158
K02317	8.167243421	0	0	37.71256579	2.484039474	0
K02318	88.31153289	8.540348684	75.30455921	4.499309211	78.27921711	16.42148684
K02319	0	0	11.08152632	0	0	0
K02320	0	0	0	0	2.729407895	0
K02326	0	0	0	0	4.068828947	0
K02327	0	2.308894737	0	0	0	0
K02332	0	0	0	0	0	4.372085526
K02334	510.2675586	788.6698421	531.2701875	842.3131421	455.5002237	626.5208684
K02335	4245.848513	4308.523399	4376.152719	3964.337866	4116.74235	3825.859342
K02336	8.237171053	0	0	36.23782895	0	0
K02337	4297.209355	4402.046536	4793.391939	4281.279681	4975.546172	3797.008206
K02338	2165.556531	2258.423672	2160.629319	2106.156178	2032.127136	2169.699237
K02339	8.512361842	0	6.003848684	37.01940789	0	0
K02340	251.34	178.8241776	255.5881974	344.3135724	333.6728487	309.5219408
K02341	1447.623868	1250.42552	1184.671938	1183.689493	1037.414465	1159.388913
K02342	2614.584578	2767.354303	2136.363908	2872.987461	1930.247447	3055.454368
K02343	4331.466053	5253.726651	4226.063224	4892.038776	4533.358494	5008.224304
K02344	8.830046053	0	0	38.88296053	0	0
K02345	5.801092105	0	0	23.00703947	0	0
K02346	1128.985445	2422.565408	1407.464266	2189.075741	2173.351587	2152.560829
K02347	4.678796053	0	3.464842105	4.689947368	0	3.305546053
K02348	114.0658618	164.5192895	138.6734882	112.8893092	115.0497039	98.69859868
K02350	0	0	0	0	2.750210526	0
K02353	0	6.818723684	0	0	0	3.434486842
K02354	0	0	0	0	0	2.891032895
K02355	7384.343767	8837.248942	8131.417464	9229.591719	7057.699196	8915.381384
K02356	2827.477968	3134.889296	2671.07175	3020.922513	2513.679158	2962.357046
K02357	2807.099605	3047.046612	2705.493217	2791.397704	2672.668263	2762.854622
K02358	3243.549967	3958.527016	3085.980636	3863.35275	3481.507382	3319.069911
K02361	901.6907171	315.7306382	543.5454671	422.3773026	723.2765329	341.0251974
K02362	7.253506579	0	0	29.66605263	0	0
K02363	7.065888158	0	3.507375	29.66605263	0	0
K02364	61.88826316	55.24438816	93.56090921	66.13172368	68.27761184	64.16092105
K02367	0	0	0	2.070296053	0	0
K02370	0	0	0	2.241157895	0	0
K02371	715.2015987	1291.456638	938.2966638	1009.078658	1291.66125	1224.760105
K02372	918.0705789	1034.061375	1047.295579	1036.68825	1204.140695	1044.55486
K02377	2608.690581	1485.074368	1928.277434	1289.976691	2198.071342	1667.330913
K02379	76.68394737	17.8095	118.2547263	84.11058553	139.4709868	24.70713158
K02380	10.96618421	3.719467105	4.248967105	57.06611842	3.057434211	11.50253289
K02381	23.94710526	16.13186842	16.93205921	35.53178289	11.43846908	16.04253947
K02385	3.260486842	92.39964474	16.59359211	55.45959868	41.55880263	77.28075
K02386	6.870098684	0	0	23.85868421	0	0
K02387	212.9885724	223.9766447	340.43025	329.1419211	417.0527961	268.8514934
K02388	435.8683816	1126.266217	830.8847053	1273.669263	859.8669079	1047.993726
K02389	98.96528289	303.2437697	175.051125	481.1433553	206.2092237	401.2809079
K02390	672.4200513	1682.413362	1270.046295	1901.729428	1374.572211	1748.514947
K02391	5.893105263	2.881282895	0	30.03331579	8.554914474	0
K02392	903.8276842	2206.241151	1754.695212	2654.602719	1883.002658	2272.730783
K02393	86.02914474	212.9128816	124.1780526	305.3956974	129.7340526	231.5307039
K02394	76.59217105	224.2971908	100.2533289	319.1133355	98.08399342	254.9092895
K02395	477.0981316	388.9246382	348.2310789	395.9436908	370.0940526	494.2613684
K02396	615.3902349	1296.836033	1046.520519	1609.559057	1332.233961	1244.058339
K02397	249.5695855	456.043875	418.4171053	649.5437368	586.1659737	583.4865
K02398	6.870098684	0	0	23.85868421	0	0
K02399	6.870098684	0	0	23.85868421	0	0
K02400	706.2903533	1894.247901	1290.3495	1942.482099	1363.309678	1885.175311
K02401	556.7745	1116.395191	978.7131	1394.648343	1114.319408	1129.590592
K02402	5.744171053	0	0	23.00703947	0	0
K02403	9.026348684	0	0	23.00703947	0	0
K02404	257.085375	431.3575066	446.9591053	549.9968684	611.2136053	572.9090526
K02405	462.0243553	1066.350178	886.2028026	1321.175566	913.3333579	1089.547184
K02406	2605.58607	6648.461862	5313.146538	6838.385222	6504.212216	6332.741613
K02407	281.7243059	750.0481776	675.8868553	719.3324013	661.0744737	541.5944408
K02408	44.07067105	7.217605263	56.70848684	46.49242105	73.39736842	27.84209211
K02409	85.97824342	335.2748092	184.7280987	446.8480658	251.757075	363.6646184
K02410	547.0486875	1235.56396	1071.524361	1457.306033	1127.460638	1306.20495
K02411	48.10075658	8.644677632	70.927125	58.59978947	98.85108553	18.68084211
K02412	583.4178829	1738.095675	1208.996619	1889.669611	1165.442003	1717.601102
K02413	6.07425	0	0	21.93592105	0	0
K02414	6.07425	0	0	21.93592105	0	0
K02415	58.25178947	32.1075	86.75007237	70.95724342	90.14461184	45.28632237
K02416	409.0123026	1080.656664	837.366375	1263.569696	864.6012533	981.4878553
K02417	769.2884803	1702.895323	1575.724202	1579.364507	1690.351032	1582.793349
K02418	6.866190789	0	0	21.93592105	0	0
K02419	515.1410171	1161.367563	928.8151184	1345.736548	949.8641645	1058.081432
K02420	283.5779408	668.6606289	590.1278487	881.4220855	667.1926579	721.4267013
K02421	336.3357434	799.5941053	461.1320724	1063.697438	405.9037678	791.5441382
K02422	224.1666316	256.9123421	390.5136908	342.9712895	487.8218882	299.5398355
K02423	5.827460526	0	0	22.79664474	0	0
K02424	237.7205132	355.3241053	424.5430382	444.8010197	349.8533684	335.9522171
K02425	5.921052632	0	0	22.79664474	0	0
K02426	1648.495046	899.3487039	963.4453224	817.5679342	1071.807493	893.3177171
K02427	57.27375	165.1008158	38.44002632	253.1100789	36.00881053	180.9442303
K02428	2981.636755	3100.400092	2901.685782	2944.616951	2894.986638	3036.322238
K02429	3240.590309	2002.307783	2280.745618	1790.272834	1935.83625	2259.777
K02430	8.393782895	15.89822368	0	33.67618421	20.41677632	39.02486842
K02431	245.6336289	397.2861711	135.4248947	438.8780724	162.6997303	323.6488026
K02432	0	2.720684211	0	0	0	0
K02433	704.7086368	942.7780263	1115.766213	826.1474625	1109.333968	800.8530592
K02434	650.1819257	931.5674763	1043.788993	830.8004605	1206.946538	740.7407763
K02435	306.2646118	478.9543145	405.0158092	275.7390987	556.5821961	305.2160526
K02436	19.96563158	0	10.45535526	31.54823684	0	21.40207895
K02437	1812.609468	2305.079941	1286.13227	2188.766724	1235.728914	2127.858789
K02438	9.638269737	40.48855263	32.63023026	64.76151316	11.43001974	24.21329605
K02439	9.638269737	0	3.693907895	41.96506579	0	0
K02440	720.5240526	127.9719671	433.5215467	250.6614553	348.4789145	115.0124013
K02441	9.638269737	0	0	41.96506579	0	0
K02443	95.33401974	173.0628947	211.8781776	199.9918618	134.691	165.0061579
K02444	54.55892763	122.9139868	47.69488816	144.5254539	77.24546053	61.10506579
K02445	525.8804605	572.5759934	476.3480132	385.8277895	449.5176316	555.8923618
K02446	28.75983553	154.3489145	22.57890789	263.4360197	20.95618421	166.7787237
K02453	295.2365526	259.8642434	103.5326842	415.5592697	163.5217105	425.4388618
K02454	374.5116118	606.0085263	324.7625724	756.0958816	323.7734171	847.1375447
K02455	60.72830921	290.7314408	127.0964605	459.5785855	131.5275	351.5089342
K02456	29.81909211	185.1333355	22.54875	329.1620921	25.69835526	219.5957171
K02458	15.70196053	0	0	69.33769737	0	0
K02459	7.833769737	0	0	37.18796053	0	0
K02460	15.70196053	0	0	69.33769737	0	0
K02462	15.70196053	0	0	69.33769737	0	0
K02466	8.085236842	0	0	33.61361842	0	0
K02467	8.085236842	0	3.260861842	33.61361842	0	10.85925
K02468	152.0584934	97.940625	150.9908882	127.6196842	149.5056908	119.1279079
K02469	5475.054188	6822.471166	5854.728943	6586.421799	5743.953795	6267.279434
K02470	7064.780179	7464.849791	7252.988953	7310.296155	6900.432085	6743.945584
K02471	5.907671053	0	0	15.76351974	0	0
K02472	335.0762566	355.0092632	211.3195599	373.8081908	388.0109408	405.68775
K02473	121.4400395	88.20647368	149.5575592	53.63352632	153.7695987	86.76795395
K02474	1057.188241	1068.724243	952.3507697	902.1170921	1048.395711	968.7871974
K02477	3080.79598	3382.86975	3051.026191	2955.849454	3766.104414	3166.327895
K02478	2789.773401	2464.669362	2529.762894	1966.453461	3136.796199	2405.076922
K02479	289.2223816	333.7276184	213.0076776	375.6074803	385.7915132	426.9109342
K02480	16.23526974	12.66015789	32.50711776	17.40726316	20.73165789	21.07707237
K02481	1794.909316	2251.877684	1611.275546	1608.095605	999.7811645	1915.219678
K02482	109.2557171	224.7374408	68.51516447	262.8462237	103.4747763	268.5010658
K02483	9369.881305	12184.49035	13683.85983	13386.4557	15665.37037	12890.42023
K02484	168.3261118	234.7673684	326.3526711	227.4917763	404.4099789	287.7237039
K02485	44.97935526	211.9391447	57.77056579	149.2367368	208.8263882	152.5746513
K02486	106.7174289	170.7516513	169.8661579	43.78486184	190.2703421	38.88951316
K02487	4.413197368	4.646388158	16.55534211	18.26295395	5.813388158	23.89624342
K02488	226.2857171	342.2795526	478.5565401	417.7253487	630.5624605	412.3834539
K02489	7.563197368	0	0	7.569236842	0	0
K02490	3.062605263	0	0	10.46429605	0	8.259493421
K02491	590.1560329	369.0551842	474.7168816	305.6296382	325.4033882	350.4174671
K02492	315.8933428	349.8419211	337.6354934	414.7967566	420.0661697	454.0834382
K02493	2908.686892	3095.684945	2660.861597	2914.403627	2742.755704	3056.274229
K02494	7.181684211	0	0	23.63210526	0	0
K02495	238.8145461	91.25103947	184.7338026	151.5245724	193.3169605	213.5484079
K02496	11.157375	0	0	48.17151316	0	0
K02498	11.157375	0	0	48.17151316	0	0
K02499	1796.362638	1693.206395	1672.620997	1595.872618	1549.607743	1711.67698
K02500	1831.084322	1576.035375	1725.924217	1613.339704	1702.644995	1452.364164
K02501	1746.378809	1495.228046	1644.209921	1331.528526	1574.83604	1369.649487
K02502	317.0021329	568.9606579	634.8290526	507.6207434	697.6751566	468.0499145
K02503	2801.522568	2798.170382	2607.972823	2763.182704	2677.090911	2830.364132
K02504	20.34294079	8.412355263	0	36.23782895	0	0
K02505	69.77654605	15.92214474	81.63159868	83.95983553	111.011625	17.66384211
K02506	8.752539474	0	0	39.03296053	0	0
K02507	9.017013158	0	0	41.96506579	0	0
K02508	44.41186184	46.65994737	14.76031579	74.42802632	44.61369079	120.5591053
K02509	11.43102632	9.256243421	3.229263158	50.49667105	3.369513158	26.48703947
K02510	35.28840789	344.5693026	66.19955921	252.2486053	34.71047368	129.2039803
K02511	9.264611842	0	0	37.01940789	0	0
K02516	0	0	0	0	0	5.572736842
K02517	521.0646513	645.108	451.1738487	551.5489539	621.2194145	600.3261711
K02518	2717.324157	2523.00148	2362.030263	2348.149618	2507.780368	2570.480814
K02519	3581.108949	4095.977074	3593.450193	3966.459466	3429.330403	3921.909732
K02520	2416.016388	2821.532891	2345.724237	2622.132797	2231.753199	2571.676993
K02521	56.06725658	17.35880921	26.87388158	89.16092763	108.5916513	24.02741447
K02523	4037.014303	2736.64573	2699.873803	2574.325599	2501.416263	2598.471237
K02525	59.77900855	57.03534868	57.83723882	23.29235526	128.8813618	4.283486842
K02526	25.65848684	14.15820395	21.60596053	86.29983553	28.27948026	32.26300658
K02527	2082.262066	1797.896822	1347.479526	1656.98402	1321.441707	1735.349388
K02528	3056.949278	3117.396772	2906.03582	2933.82663	2830.800097	2994.730164
K02529	3940.877483	6167.202908	6090.305878	6156.948296	8106.758722	6635.309349
K02530	58.69405263	39.25239474	143.9843803	44.26614474	128.8941316	21.92228289
K02531	0	0	0	0	2.392006579	0
K02532	10.99024342	0	0	32.02203947	4.696006579	0
K02533	19.65138158	137.593875	24.66734211	222.8330329	19.88368421	145.9649211
K02535	1885.185888	1886.976166	1408.687743	1689.837434	1265.106651	1749.704566
K02536	2123.419164	2136.389211	1666.610319	1929.665911	1538.892505	2215.162362
K02538	46.84606579	2.282960526	35.02671711	29.51200658	65.19582237	18.75493421
K02539	0	0	0	0	0	2.744861842
K02540	0	0	0	0	0	3.162828947
K02541	0	0	0	0	4.558756579	0
K02545	0	5.306072368	4.725927632	0	7.487605263	7.967664474
K02546	39.40709211	15.46521711	103.4186645	72.62745395	206.9943158	33.34794079
K02547	164.1498947	122.0728224	299.6088829	114.3499145	406.4905658	193.2742539
K02548	2077.31623	1878.016046	1378.48048	1780.919586	1306.269381	1982.779362
K02549	252.8850395	11.58080921	190.1947895	36.89317105	216.4570855	10.555875
K02550	7.833769737	0	0	37.18796053	0	0
K02551	1738.961664	587.0342961	1103.663901	613.1702171	1078.889586	609.6195592
K02552	554.5947434	209.9177961	428.3691513	153.7802566	221.9796908	238.9216382
K02553	10.96618421	0	0	49.43407895	0	0
K02554	7.283072368	12.62279605	11.56055921	35.14575	14.66191184	3.289480263
K02555	0	0	0	0	4.867046053	0
K02556	464.2711974	1290.512108	901.4879546	1369.350156	905.9662697	1099.915697
K02557	2045.167421	1750.941099	1783.647872	1924.170829	1844.829255	1476.959941
K02558	144.3424737	18.38257895	17.76594079	48.92038816	35.697375	28.18164474
K02560	4.876243421	0	4.543953947	23.00703947	0	0
K02562	10.54330263	0	0	39.03197368	0	0
K02563	3365.263263	3377.701654	2982.547545	3181.792579	3046.136889	3147.156207
K02564	2406.330983	4263.334697	2442.761043	4068.69523	2538.917605	4333.497355
K02565	144.0891711	617.8951382	209.9268553	588.4615263	356.8897105	822.1551711
K02566	176.0366053	442.9267697	235.9229211	343.8381908	322.1005658	421.3429342
K02567	108.1042105	17.09751316	124.6268289	65.76104605	114.3305921	50.11999342
K02568	49.62365132	7.941059211	63.77210526	51.95072368	75.29210526	11.72042763
K02569	38.10226974	4.998848684	62.80636184	41.90859868	73.65305921	13.50921711
K02570	5.917717105	0	0	27.42611842	0	0
K02572	742.1547237	710.9760987	638.5773553	544.8592697	573.5330132	715.4647895
K02573	829.4447763	313.7402171	580.7110066	287.5793684	436.7701776	321.1067763
K02574	449.3795921	677.6948882	747.8169868	791.6410461	820.568625	661.6524868
K02575	33.55423026	0	13.96292763	44.27388158	13.89317763	0
K02576	0	3.381967105	0	0	0	0
K02580	0	2.694473684	0	0	0	0
K02584	1019.730606	1697.293224	1158.265889	1725.056151	1006.751447	1637.160099
K02585	0	0	2.546822368	0	3.440427632	0
K02587	0	0	0	0	5.480625	0
K02588	7.989414474	0	5.882190789	0	7.41525	0
K02598	51.78645395	35.72206579	24.88494079	116.5716316	63.95791776	58.22919079
K02599	3.579631579	8.874473684	0	2.794361842	0	2.297526316
K02600	3238.474283	3558.686333	2982.070814	3329.498031	2975.200924	3198.182564
K02601	2113.043862	2906.532414	2259.705977	2808.245961	2431.163617	2689.385664
K02602	0	2.8005	0	0	0	0
K02609	7.912381579	0	0	23.02085526	0	0
K02610	7.912381579	0	0	23.02085526	0	0
K02611	13.90811842	0	0	23.02085526	0	0
K02612	5.995736842	0	0	23.02085526	0	0
K02613	5.995736842	89.07217105	5.563519737	41.12013158	4.778348684	44.32065789
K02614	120.7809671	207.3973618	151.8607303	288.5963882	234.2436908	225.0072691
K02615	13.00344079	0	0	23.02085526	0	0
K02616	12.343875	0	0	23.02085526	0	0
K02617	5.336171053	5.717921053	2.411842105	23.02085526	0	0
K02618	12.75436184	0	0	23.02085526	0	0
K02619	7.448309211	0	4.133368421	23.85868421	0	0
K02621	481.9814487	27.37645461	648.6898026	88.39436842	183.64275	27.16770395
K02622	300.0407961	67.49859868	180.6488092	151.7572895	71.11399342	58.42590789
K02623	0	56.28947368	0	0	8.747328947	4.478427632
K02624	59.46905921	9.148638158	46.80029605	18.33258553	38.91949342	10.68493421
K02626	8.616769737	19.87525658	7.893118421	16.30886842	19.506	10.23451974
K02635	0	0	0	0	0	7.831381579
K02636	0	0	0	0	2.572401316	0
K02647	146.0735526	540.6943026	314.8331625	550.3679803	415.5188684	569.0155461
K02652	129.0362961	82.57225658	219.2278026	87.85555263	302.7644605	82.59495395
K02653	298.682023	443.84475	350.8337625	493.9952171	392.5013092	580.4324803
K02654	213.8153684	145.1477566	230.5276382	239.33925	288.3363158	166.2257171
K02658	44.09658553	3.285986842	76.58826316	23.25236842	76.34032895	9.4095
K02660	8.798644737	5.728065789	17.99705921	19.98876316	21.12736184	21.19150658
K02666	0	0	3.386881579	0	0	0
K02667	215.1767961	75.56723684	254.2266908	117.1665197	50.63806579	57.70209868
K02668	29.09147368	16.33616447	25.71270395	26.93190789	18.37644079	25.98574342
K02669	623.5822086	966.9075868	904.9051974	978.0823816	881.5062	833.6369013
K02670	0	2.920164474	9.537039474	2.928	2.958197368	0
K02677	0	2.339842105	0	0	0	0
K02678	0	2.523177632	0	0	0	1.895836184
K02679	8.807309211	0	0	32.50006579	0	0
K02680	8.807309211	0	0	32.50006579	0	0
K02681	8.807309211	0	0	32.50006579	0	0
K02682	8.374421053	0	0	36.23782895	0	0
K02684	0	0	0	0	0	2.354289474
K02686	9.064342105	0	2.019828947	42.92644737	0	0
K02687	2119.49984	2779.452651	2222.559868	2533.041118	2287.375293	2576.262789
K02688	17.15321053	12.36347368	42.72398684	74.93548026	27.26816447	17.23081579
K02726	0	0	0	0	11.58278289	0
K02727	0	0	0	0	10.58970395	0
K02728	0	0	0	0	4.389276316	0
K02729	0	0	0	0	9.75525	0
K02730	0	0	0	0	7.465578947	0
K02731	0	0	0	0	7.465677632	0
K02732	0	0	0	0	10.69809868	0
K02734	0	0	0	0	7.483322368	0
K02735	0	2.590460526	0	0	12.58428947	2.711506579
K02736	0	0	0	0	9.577559211	0
K02737	0	0	0	0	5.713480263	0
K02738	0	0	0	0	8.8035	2.346809211
K02739	0	0	0	0	6.32175	0
K02742	8.282032895	0	0	36.45197368	0	0
K02744	32.14555066	9.002546053	73.13319079	30.44891447	78.81690789	17.15352632
K02745	14.61896053	67.65197368	20.63879605	208.5422961	44.17620395	131.4698289
K02746	15.37539474	3.664203947	14.368875	3.130894737	29.13975	5.717763158
K02747	18.88348026	2.856217105	11.74983553	9.239348684	12.60515132	6.073105263
K02749	50.00731579	35.07651316	0	106.1115789	12.94646053	0
K02750	8.802552632	0	64.13009211	0	71.94961184	55.88721711
K02752	13.121625	4.271131579	3.777572368	0	0	0
K02753	7.773493421	0	3.307519737	41.14675658	6.230407895	11.43313816
K02755	93.42045395	155.9308224	229.4079632	248.6338224	179.9574079	533.5772171
K02756	375.3499539	87.16044276	30.93159868	388.4301513	455.0071184	595.5173092
K02757	539.9117961	1266.262403	1355.969686	1337.330033	1458.385618	1210.513875
K02759	106.0984046	153.4596711	112.3928586	366.6772105	191.4674605	277.897875
K02760	138.1766546	87.85563158	96.56753487	228.5549013	187.8467763	146.4309671
K02761	227.2457368	260.8434868	261.871798	630.2273882	599.0045151	506.8236316
K02765	4.358427632	0	0	0	4.425552632	0
K02768	20.42044737	80.71219737	56.93757237	53.61171711	196.0797434	53.41705263
K02769	88.60926316	64.12824079	17.60498684	55.89394737	33.45532895	8.202118421
K02770	65.73116447	243.9375197	242.7685855	378.8482618	398.9517039	460.6238289
K02771	3.792256579	0	2.604493421	0	0	0
K02773	33.28642105	18.61484211	19.24685526	89.69267763	34.01372368	31.997625
K02774	30.73691447	9.561592105	15.06641447	75.90426316	19.56475658	12.08021053
K02775	1280.339329	326.7205855	879.3106974	345.5730395	847.4015526	378.9636316
K02777	113.6387171	32.59934211	149.3740855	71.97755921	146.1366908	127.3535724
K02778	24.26164342	4.065552632	77.22057237	43.88591447	58.41572368	13.04346711
K02779	7.190052632	45.74873684	0	50.06944737	20.97442895	45.03896053
K02781	8.085236842	0	0	33.61361842	0	0
K02782	63.38557895	17.04465789	61.207125	52.24626316	60.38575658	16.99432895
K02783	32.55807237	18.78309868	37.08209013	43.02422368	45.37030263	13.44108553
K02784	10.82822368	4.124703947	9.982796053	30.66888158	0	0
K02786	19.80339474	0	7.289782895	4.960657895	14.71478289	0
K02788	0	16.31802632	3.062605263	3.714730263	6.071881579	0
K02790	78.17842105	32.779875	68.82596053	105.7286447	86.94097303	22.82840132
K02791	65.20538882	55.26957237	108.1475132	2.347401316	86.91969079	84.76338158
K02793	24.360375	48.25740789	36.67805921	38.98357895	55.23619737	33.24084868
K02794	190.1147368	296.0126645	409.0194474	667.7948092	456.5809737	559.6624145
K02795	91.96381579	183.7032355	203.5855461	269.0783053	259.9230789	273.21315
K02796	150.6204474	263.4453553	266.769375	532.0152039	371.0344342	422.5125395
K02798	41.85976974	68.81291447	86.06532237	101.9398618	79.30111184	54.30939474
K02799	0	144.8190789	0	0	144.0579276	151.9226803
K02800	300.9963947	84.11469079	320.9096467	309.2869342	235.1065658	77.87248026
K02802	0	2.441664474	2.364868421	0	4.59975	0
K02803	50.79084868	29.27271711	10.55403947	30.06907895	0	3.109796053
K02804	214.6772033	191.4284447	375.5202414	150.0141118	484.7494934	180.8053421
K02805	419.4170921	588.5776776	533.2473533	657.0219671	730.8901184	692.287125
K02806	27.52217763	6.983802632	18.75161842	45.10123026	9.654789474	0
K02808	7.561322368	57.05942763	16.45916447	50.23111184	43.26402632	17.25521053
K02809	77.66789803	24.94426974	225.7656711	168.8950658	49.75292763	528.5076908
K02810	159.1580072	364.0903638	230.5693816	274.5371645	356.5900855	13.38124342
K02817	0	0	0	0	3.988894737	0
K02818	106.9410987	100.1119539	121.7813487	271.3953947	105.3769105	168.2481711
K02819	23.59697368	0	104.8020197	0	113.3401579	50.19420395
K02821	62.10592105	1.701451974	36.68240132	54.14625	50.28720395	28.49242105
K02822	18.30260526	0	27.05755263	42.92644737	9.554664474	10.32430263
K02823	2404.179789	2528.015309	2454.071589	2565.843772	2413.861832	2486.616456
K02824	312.4836178	1028.571296	732.9188289	1070.314281	545.1606691	900.7907053
K02825	113.8599474	186.7064013	42.72313816	247.6922368	79.09809671	242.9779776
K02834	1190.1015	1932.227588	1267.496033	1900.445921	1255.797941	1721.508928
K02835	2914.019213	3715.635928	2874.98592	3119.380889	2775.768456	3196.954539
K02836	3430.834755	3510.099711	3172.784017	3387.478174	3253.218245	3238.776118
K02837	2237.942108	2801.45702	2405.786566	3104.367197	2561.256245	2827.717539
K02838	3028.065999	3222.283125	2722.000147	3211.407454	2678.222436	3095.702862
K02839	418.0346053	91.50564474	293.2163684	256.3401908	245.9037237	140.2573421
K02840	286.3645362	353.6597368	423.0954671	303.8174605	387.0203289	436.0032829
K02841	72.46774342	7.659572368	91.05157895	77.25414474	97.94066447	25.47442105
K02843	83.23203947	482.0834803	95.71760526	584.1409342	123.6943421	479.5958684
K02844	21.23384211	12.19296711	10.14495395	65.76789474	8.846723684	15.57071053
K02846	6.166322368	0	0	23.85868421	0	0
K02847	9.467072368	0	0	43.41671053	0	0
K02848	9.992605263	0	5.063269737	44.16217105	0	0
K02849	9.992605263	0	0	44.16217105	0	0
K02850	6.380782895	0	0	55.56120395	0	0
K02851	2610.810987	1707.581507	1953.920315	1844.249092	1732.310141	1697.966923
K02852	218.1811184	394.2514539	223.9771579	460.2477039	514.6132895	334.6388289
K02853	10.61664474	0	0	49.92532895	0	0
K02854	96.43503947	262.5823618	115.7959539	205.4279408	121.0669737	157.9282697
K02855	59.49738158	94.20509211	105.3579632	111.2833618	37.56572368	180.2804408
K02856	981.5755263	173.427375	711.7506711	231.406798	535.0155987	175.6183026
K02857	0	3.137210526	0	0	0	8.482282895
K02858	8.672407895	0	0	39.52046053	11.12599342	2.611065789
K02860	587.9663803	978.9357967	883.0919605	1122.524862	933.2035658	942.1238487
K02863	2873.843704	3093.988618	2753.050747	2913.367737	2831.379336	2884.820704
K02864	798.6811816	1628.54157	1141.289921	1664.910059	1206.197013	1486.861579
K02865	0	0	0	1.879555263	24.47703947	0
K02866	0	7.034368421	0	6.517203947	56.13059211	0
K02867	2309.653717	3029.136592	2240.275186	2660.696151	2683.808941	2843.521498
K02868	0	0	0	0	12.47354605	0
K02871	2640.26507	2747.137855	2450.417633	2487.67277	2486.836914	2683.508329
K02872	0	2.771230263	0	0	15.55803947	0
K02873	0	9.144513158	0	4.187467105	25.24093421	5.494421053
K02874	2821.451586	2883.444671	2432.737559	2932.797928	2402.406793	2654.650869
K02875	0	0	0	0	14.84942763	0
K02876	2929.143349	2934.809033	2727.211441	2777.623145	2689.95872	2810.12703
K02877	0	0	0	6.422743421	23.985	7.149177632
K02878	3036.254588	2812.135796	2694.619638	2649.003099	2418.499149	2853.206649
K02879	2658.588286	2990.895711	2612.56426	2864.455474	2605.305118	2815.813421
K02880	0	4.683375	0	8.215677632	0	11.41304605
K02881	2829.177324	2909.530125	2419.613694	2615.879428	2177.683579	2586.23325
K02882	0	2.758677632	0	0	7.952980263	0
K02883	0	0	0	3.081256579	10.30369737	0
K02884	2619.232753	2824.150164	2391.96914	2732.19073	2367.224605	2720.781274
K02885	0	0	0	0	33.56915132	0
K02886	3109.591435	3292.961941	3100.074977	2970.812532	2868.862737	2972.818879
K02887	2290.927816	2643.132286	2107.049635	2408.756151	2039.565898	2454.932487
K02888	1819.012182	2536.704375	1667.865375	2385.817322	1869.376508	2368.887355
K02889	0	13.99172368	2.112118421	18.3285	8.194164474	12.27475658
K02890	1450.331921	2144.587441	1694.710441	2113.541625	1865.00098	2161.857987
K02892	2674.360737	2336.176455	2279.42162	2079.781382	2276.41725	2495.771072
K02893	0	4.110572368	2.418177632	6.764388158	15.17696053	14.65902632
K02894	0	0	0	0	26.74953947	0
K02895	2853.044074	2700.407507	2667.54375	2609.968776	2287.835882	2692.146073
K02896	0	0	0	0	29.60467105	0
K02897	1427.090072	973.6383553	987.7088289	1052.918941	915.0095526	1171.859309
K02898	0	3.498651316	0	0	6.625598684	3.245684211
K02899	1993.367586	2754.401941	2094.238401	2597.429882	2130.744276	2609.736434
K02900	0	3.409421053	0	2.592631579	48.99414474	0
K02901	0	0	0	0	19.69251316	0
K02902	1935.561809	1915.754992	1645.944789	1819.282658	1611.501197	1949.555013
K02903	0	0	0	2.962421053	0	0
K02904	500.4853816	843.0550263	755.721375	989.9674539	718.5563487	884.1919342
K02905	0	14.95831579	4.439467105	16.99880921	0	0
K02906	3021.674299	3167.24998	2775.689625	2790.461783	2700.665453	2955.727086
K02907	754.1303487	863.0751118	782.2870658	904.5031776	688.2349737	812.1369079
K02908	0	0	0	0	0	2.447506579
K02909	2085.151875	1973.386283	1953.571013	1634.535967	1782.2835	1882.464493
K02910	0	3.578486842	0	5.230677632	0	0
K02911	1943.881816	1219.410572	1628.62873	1270.545947	1734.079518	1377.973875
K02913	1432.719197	1678.557602	1410.555671	1758.457243	1250.190296	1602.316618
K02914	1230.209961	1402.461533	923.4009474	1262.38575	1123.611936	1234.459026
K02915	0	0	0	0	9.955184211	3.100243421
K02916	1713.511145	1827.630039	1407.417365	1878.118686	1524.517352	1929.930237
K02918	0	0	0	3.495868421	0	2.409730263
K02919	196.1164993	563.4758092	268.8037697	421.0735263	203.9166711	309.9417434
K02920	0	0	0	8.290223684	42.67638158	3.194171053
K02923	0	0	0	0	0	2.833184211
K02925	0	18.71342763	0	6.292736842	16.27610526	29.61815132
K02926	2999.181434	2923.027435	2684.338843	2859.127757	2732.849708	2828.5047
K02927	0	4.161631579	0	5.022	14.35196053	11.20150658
K02929	0	0	0	0	22.03342105	0
K02930	0	0	0	0	27.27611842	0
K02931	3097.673291	2700.724125	2706.252572	2659.054816	2621.775987	2710.404454
K02932	0	0	0	4.637092105	13.80556579	3.964263158
K02933	2826.687541	2811.744099	2646.883504	2853.70348	2485.762318	2707.357701
K02934	0	1.741227632	0	4.699046053	39.469875	2.294782895
K02935	3176.653705	2896.572949	2827.272474	2865.821627	2611.568931	2766.040263
K02936	4.997190789	54.44526316	6.894177632	23.69644737	24.42335526	23.06625
K02937	0	0	0	0	27.22527632	3.858848684
K02938	0	0	0	0	14.45609211	0
K02939	2451.851966	2730.676362	2413.072007	2723.877513	2446.499704	2696.888961
K02940	0	1.736536184	0	2.276388158	6.247046053	3.197684211
K02941	0	8.441210526	0	5.349	21.01164474	0
K02942	3.076618421	8.822407895	0	17.66218421	32.50953947	6.368802632
K02943	0	0	0	0	41.14908553	0
K02945	3281.064612	3909.404366	3152.274736	4172.496375	3171.693997	3671.951309
K02946	2789.407127	3040.9935	2421.014289	3000.311842	2468.046138	2752.312342
K02947	0	0	0	0	11.82378947	0
K02948	2848.466368	2549.561882	2520.001786	2391.722546	2561.322967	2423.737224
K02949	0	0	0	0	10.46449342	0
K02950	2889.005216	2850.027849	2578.767257	2785.409702	2491.540569	2774.078684
K02951	0	4.123815789	0	3.200486842	19.86039474	4.484210526
K02952	2672.758508	2741.212283	2414.622632	2181.635625	2444.002834	2454.831099
K02953	0	2.093309211	0	4.028230263	20.67769737	2.748888158
K02954	2663.165191	2538.292796	2286.670461	2405.91373	2059.127072	2498.983579
K02955	0	0	0	0	40.07763158	0
K02956	2519.229231	3227.365599	2226.315349	3224.298513	2330.658079	3111.005724
K02958	0	2.809598684	0	2.874453947	38.12328947	0
K02959	2189.136138	2400.100204	2037.489738	2126.806263	1934.09998	2542.431091
K02960	0	2.749973684	0	0	7.161651316	3.502638158
K02961	2394.677487	2680.795776	2211.218309	2610.752447	2254.84573	2684.864763
K02962	0	0	0	0	9.781006579	0
K02963	2243.668559	2430.783533	2229.285343	2592.438789	2315.970209	2549.252836
K02964	0	5.160848684	0	0	25.52159211	3.675236842
K02965	2767.871901	2683.200059	2656.260572	2591.863776	2377.565289	2669.160458
K02966	0	0	0	0	10.55161184	3.070184211
K02967	3097.394072	3225.387592	2706.517184	3225.582209	2772.708	3436.129362
K02968	612.4994211	1504.841151	829.8565461	1480.321855	1092.714711	1530.794191
K02969	0	0	0	0	8.879171053	2.902223684
K02970	303.5824737	788.2655526	580.3266039	909.3221645	553.1847237	793.9960066
K02972	4.859486842	0	0	21.25302632	0	0
K02973	0	0	0	0	17.99257895	0
K02974	0	0	0	0	16.60721053	0
K02975	0	0	0	0	38.09386184	3.176625
K02977	0	0	0	0	28.16190789	0
K02981	4.451881579	19.81026316	7.181447368	2.782440789	17.71336184	16.70068421
K02982	2968.63212	2948.676482	2684.313525	2928.602556	2680.652193	2787.591932
K02984	0	7.807026316	0	0	26.27879605	0
K02985	0	0	0	0	21.10046053	0
K02986	2817.185191	3036.247429	2627.285141	2826.465138	2560.742882	2685.54602
K02987	0	0	0	0	16.763625	0
K02988	2906.959796	2874.065941	2720.591349	2884.768737	2666.691671	2961.376895
K02989	0	0	0	0	18.29232237	0
K02990	2217.106757	2348.097434	2004.118421	2369.223474	2031.773961	2379.699987
K02991	0	4.973348684	2.148532895	4.624440789	22.84381579	4.240046053
K02992	2834.04962	3025.876038	2603.347579	2950.361132	2678.105848	2908.531105
K02993	0	5.732842105	0	15.14486842	11.43783553	15.64113158
K02994	2793.938572	2871.253352	2543.620893	2731.952586	2495.884018	2625.080388
K02995	0	4.796644737	0	11.26140789	16.623	7.26525
K02996	2641.817684	2754.798513	2387.658533	2452.462243	2483.792171	2689.536099
K02997	0	0	0	0	10.02738158	0
K02998	0	4.139585526	0	4.007111842	12.40164474	12.09590132
K02999	0	0	0	0	0	3.301697368
K03001	0	0	0	0	11.04615789	0
K03002	0	0	0	0	6.268638158	0
K03006	0	0	0	0	10.22715789	0
K03007	0	0	0	3.294414474	0	0
K03010	0	0	0	0	1.701451974	0
K03012	0	0	0	0	21.60011842	0
K03013	0	1.731301974	0	0	6.466184211	2.614144737
K03014	0	0	0	0	3.691144737	0
K03022	0	0	0	0	3.535184211	0
K03023	0	0	0	0	2.648565789	2.688848684
K03024	0	0	0	0	1.930778289	0
K03026	0	2.244236842	0	0	0	0
K03028	0	0	0	0	10.50720395	0
K03029	0	0	0	0	8.223157895	0
K03030	0	0	0	0	13.7625	0
K03032	0	0	0	0	8.348230263	0
K03033	0	0	0	2.585605263	11.45011184	0
K03034	0	0	0	0	13.94889474	0
K03035	0	0	0	0	14.39283553	0
K03036	0	0	0	0	8.357664474	0
K03038	0	0	0	0	5.943138158	0
K03040	2921.220276	3286.234796	3010.036978	3105.700549	2892.086929	3200.068443
K03043	4383.903716	5678.770838	4685.839139	5199.693162	4372.647636	4722.578426
K03046	4714.57229	5744.041798	5669.878054	5888.289134	4680.855801	5477.529308
K03048	0	0	0	0	4.987144737	0
K03060	84.57451974	9.504453947	102.5899342	69.88361842	108.7300855	16.18748684
K03061	259.2132237	75.69519079	96.24769737	103.5247303	145.3405263	66.73906579
K03062	0	0	0	0	6.883796053	0
K03063	0	26.08884868	0	0	8.014756579	7.305513158
K03064	1.787038816	57.64046053	7.476177632	0	19.28228289	0
K03065	0	0	0	0	15.93649342	0
K03066	0	0	0	0	7.898072368	0
K03068	0	0	0	0	0	6.35865
K03070	3689.063195	4125.846584	4223.926575	4383.170783	3943.886439	3778.873778
K03071	33.50145395	4.094644737	19.09849342	43.41671053	13.31494737	0
K03072	655.8301776	756.4568092	881.9332401	887.6911303	763.9327421	969.5821224
K03073	10.40253947	0	0	48.61460526	0	4.820901316
K03074	226.8103954	470.4643618	536.8707138	638.219777	406.0071118	675.5927368
K03075	108.5461974	165.7266711	133.4600526	211.6086118	155.6301711	172.8884803
K03076	3228.468039	3747.538622	3206.489684	3749.87252	3110.258256	3655.843626
K03077	1014.957355	326.5463882	646.3803158	329.9209737	494.1020526	387.9445263
K03078	9.064342105	0	0	42.92644737	0	0
K03079	59.09767105	6.153789474	28.79228289	52.46676316	40.284	23.22007895
K03080	43.82180921	13.21010526	32.52963158	127.7564605	6.989506579	30.97338158
K03081	12.97742763	0	0	43.68967105	4.989473684	0
K03082	87.61239671	45.13403289	67.90251316	88.01364474	122.5125197	103.7790987
K03085	0	0	0	0	3.483651316	0
K03086	3191.251689	3625.627719	3094.755934	3829.158784	3347.063361	3642.732849
K03087	26.29367763	87.389625	56.96944737	93.17263816	51.34142763	25.67589474
K03088	13433.81902	11660.86315	11802.12194	11292.54101	12375.05378	11982.59963
K03089	56.43540789	17.77456579	32.18551974	50.98533553	16.78961842	10.56120395
K03090	25.01411842	6.163953947	122.4592895	2.345407895	67.31921053	0
K03091	2014.691743	4989.135849	4381.707938	5171.106401	4470.485483	4426.325088
K03092	2983.144824	2536.038789	2070.954513	2490.998576	2067.582059	2468.331217
K03094	0	0	0	0	12.45055263	0
K03095	3.521230263	0	0	0	7.728947368	0
K03097	0	0	0	0	1.754891447	0
K03098	183.4596908	391.6415132	82.523625	326.2552895	59.08620395	458.3160197
K03100	4198.132737	4729.85083	3923.953271	4479.219967	4104.579395	4677.125664
K03101	1208.175414	1700.601217	1335.602755	1781.734421	1246.890553	1511.633605
K03103	170.6973158	169.8804276	130.3650987	93.57842763	82.47686842	97.69776316
K03106	2686.618727	3305.273191	2670.163926	3201.122163	2625.098897	2875.836059
K03108	0	0	0	0	2.131401316	0
K03110	2388.942197	2962.992801	2447.163444	2838.939067	2321.384599	2761.338612
K03111	3198.323408	4474.384993	3320.977804	4165.825705	3027.322798	4258.724368
K03112	9.017013158	0	0	41.96506579	0	0
K03113	338.6435526	1012.175368	283.3184408	658.770375	272.7096711	616.1193355
K03116	128.4614605	191.5949211	138.9221053	245.2226645	168.6057237	268.9589803
K03117	62.72159211	3.816019737	72.02465132	64.60069737	70.29256579	19.04338816
K03118	2112.496737	1442.798645	1691.231852	1297.62752	1435.205743	1408.036599
K03119	8.381546053	0	0	32.02203947	0	0
K03120	0	0	0	0	9.525355263	0
K03121	0	0	0	4.053353289	0	0
K03122	0	0	0	0	7.897914474	4.026868421
K03123	0	0	0	0	6.975809211	0
K03124	0	0	0	0	5.673473684	0
K03126	0	2.333743421	0	0	0	0
K03127	0	0	0	0	15.47469079	0
K03128	0	0	0	0	0	2.212440789
K03130	0	0	5.669052632	3.288256579	3.310065789	4.6425
K03132	0	0	0	0	0	2.392342105
K03134	0	1.741486184	0	0	0	0
K03136	0	0	0	0	3.041842105	0
K03137	0	0	0	0	6.958401316	0
K03138	0	0	0	0	10.19220395	0
K03139	0	0	0	0	4.030914474	0
K03142	0	0	0	0	11.37795395	0
[truncated: 5,907 more rows]
