# Supplementary material for: Deficiency of exchange protein directly activated by cAMP (EPAC)-1 in mice augments glucose intolerance, inflammation, and gut dysbiosis associated with Western diet
Source: Microbiome. 2022 Nov 4;10:187. doi: 10.1186/s40168-022-01366-0 (PMC9635209; doi:10.1186/s40168-022-01366-0)
Supplement: Supplementary file 12 — Additional file 11: Table S9. KEGG orthology IDs. [file 40168_2022_1366_MOESM11_ESM.csv]

Table S9. KEGG orthology IDs.
KO ID D	KO Desc D	KO ID A	KO Desc A	KO ID B	KO Desc B	KO ID C	KO Desc C
K00844	HK; hexokinase	9100	Metabolism	9101	Carbohydrate metabolism	10	Glycolysis / Gluconeogenesis [PATH:ko00010]
K12407	GCK; glucokinase	9100	Metabolism	9101	Carbohydrate metabolism	10	Glycolysis / Gluconeogenesis [PATH:ko00010]
K00845	glk; glucokinase	9100	Metabolism	9101	Carbohydrate metabolism	10	Glycolysis / Gluconeogenesis [PATH:ko00010]
K01810	GPI, pgi; glucose-6-phosphate isomerase	9100	Metabolism	9101	Carbohydrate metabolism	10	Glycolysis / Gluconeogenesis [PATH:ko00010]
K06859	pgi1; glucose-6-phosphate isomerase, archaeal	9100	Metabolism	9101	Carbohydrate metabolism	10	Glycolysis / Gluconeogenesis [PATH:ko00010]
K13810	tal-pgi; transaldolase / glucose-6-phosphate isomerase	9100	Metabolism	9101	Carbohydrate metabolism	10	Glycolysis / Gluconeogenesis [PATH:ko00010]
K15916	pgi-pmi; glucose/mannose-6-phosphate isomerase	9100	Metabolism	9101	Carbohydrate metabolism	10	Glycolysis / Gluconeogenesis [PATH:ko00010]
K00850	pfkA, PFK; 6-phosphofructokinase 1	9100	Metabolism	9101	Carbohydrate metabolism	10	Glycolysis / Gluconeogenesis [PATH:ko00010]
K16370	pfkB; 6-phosphofructokinase 2	9100	Metabolism	9101	Carbohydrate metabolism	10	Glycolysis / Gluconeogenesis [PATH:ko00010]
K21071	pfk, pfp; ATP-dependent phosphofructokinase / diphosphate-dependent phosphofructokinase	9100	Metabolism	9101	Carbohydrate metabolism	10	Glycolysis / Gluconeogenesis [PATH:ko00010]
K00918	pfkC; ADP-dependent phosphofructokinase/glucokinase	9100	Metabolism	9101	Carbohydrate metabolism	10	Glycolysis / Gluconeogenesis [PATH:ko00010]
K00895	pfp, PFP; diphosphate-dependent phosphofructokinase	9100	Metabolism	9101	Carbohydrate metabolism	10	Glycolysis / Gluconeogenesis [PATH:ko00010]
K03841	FBP, fbp; fructose-1,6-bisphosphatase I	9100	Metabolism	9101	Carbohydrate metabolism	10	Glycolysis / Gluconeogenesis [PATH:ko00010]
K02446	glpX; fructose-1,6-bisphosphatase II	9100	Metabolism	9101	Carbohydrate metabolism	10	Glycolysis / Gluconeogenesis [PATH:ko00010]
K11532	glpX-SEBP; fructose-1,6-bisphosphatase II / sedoheptulose-1,7-bisphosphatase	9100	Metabolism	9101	Carbohydrate metabolism	10	Glycolysis / Gluconeogenesis [PATH:ko00010]
K01086	fbp-SEBP; fructose-1,6-bisphosphatase I / sedoheptulose-1,7-bisphosphatase	9100	Metabolism	9101	Carbohydrate metabolism	10	Glycolysis / Gluconeogenesis [PATH:ko00010]
K04041	fbp3; fructose-1,6-bisphosphatase III	9100	Metabolism	9101	Carbohydrate metabolism	10	Glycolysis / Gluconeogenesis [PATH:ko00010]
K01623	ALDO; fructose-bisphosphate aldolase, class I	9100	Metabolism	9101	Carbohydrate metabolism	10	Glycolysis / Gluconeogenesis [PATH:ko00010]
K11645	fbaB; fructose-bisphosphate aldolase, class I	9100	Metabolism	9101	Carbohydrate metabolism	10	Glycolysis / Gluconeogenesis [PATH:ko00010]
K01624	FBA, fbaA; fructose-bisphosphate aldolase, class II	9100	Metabolism	9101	Carbohydrate metabolism	10	Glycolysis / Gluconeogenesis [PATH:ko00010]
K01622	K01622; fructose 1,6-bisphosphate aldolase/phosphatase	9100	Metabolism	9101	Carbohydrate metabolism	10	Glycolysis / Gluconeogenesis [PATH:ko00010]
K16305	K16305; fructose-bisphosphate aldolase / 6-deoxy-5-ketofructose 1-phosphate synthase	9100	Metabolism	9101	Carbohydrate metabolism	10	Glycolysis / Gluconeogenesis [PATH:ko00010]
K16306	K16306; fructose-bisphosphate aldolase / 2-amino-3,7-dideoxy-D-threo-hept-6-ulosonate synthase	9100	Metabolism	9101	Carbohydrate metabolism	10	Glycolysis / Gluconeogenesis [PATH:ko00010]
K01803	TPI, tpiA; triosephosphate isomerase (TIM)	9100	Metabolism	9101	Carbohydrate metabolism	10	Glycolysis / Gluconeogenesis [PATH:ko00010]
K00134	GAPDH, gapA; glyceraldehyde 3-phosphate dehydrogenase	9100	Metabolism	9101	Carbohydrate metabolism	10	Glycolysis / Gluconeogenesis [PATH:ko00010]
K10705	GAPDHS; glyceraldehyde-3-phosphate dehydrogenase, spermatogenic	9100	Metabolism	9101	Carbohydrate metabolism	10	Glycolysis / Gluconeogenesis [PATH:ko00010]
K00150	gap2; glyceraldehyde-3-phosphate dehydrogenase (NAD(P))	9100	Metabolism	9101	Carbohydrate metabolism	10	Glycolysis / Gluconeogenesis [PATH:ko00010]
K00927	PGK, pgk; phosphoglycerate kinase	9100	Metabolism	9101	Carbohydrate metabolism	10	Glycolysis / Gluconeogenesis [PATH:ko00010]
K01834	PGAM, gpmA; 2,3-bisphosphoglycerate-dependent phosphoglycerate mutase	9100	Metabolism	9101	Carbohydrate metabolism	10	Glycolysis / Gluconeogenesis [PATH:ko00010]
K15633	gpmI; 2,3-bisphosphoglycerate-independent phosphoglycerate mutase	9100	Metabolism	9101	Carbohydrate metabolism	10	Glycolysis / Gluconeogenesis [PATH:ko00010]
K15634	gpmB; probable phosphoglycerate mutase	9100	Metabolism	9101	Carbohydrate metabolism	10	Glycolysis / Gluconeogenesis [PATH:ko00010]
K15635	apgM; 2,3-bisphosphoglycerate-independent phosphoglycerate mutase	9100	Metabolism	9101	Carbohydrate metabolism	10	Glycolysis / Gluconeogenesis [PATH:ko00010]
K01689	ENO, eno; enolase	9100	Metabolism	9101	Carbohydrate metabolism	10	Glycolysis / Gluconeogenesis [PATH:ko00010]
K00873	PK, pyk; pyruvate kinase	9100	Metabolism	9101	Carbohydrate metabolism	10	Glycolysis / Gluconeogenesis [PATH:ko00010]
K12406	PKLR; pyruvate kinase isozymes R/L	9100	Metabolism	9101	Carbohydrate metabolism	10	Glycolysis / Gluconeogenesis [PATH:ko00010]
K00163	aceE; pyruvate dehydrogenase E1 component	9100	Metabolism	9101	Carbohydrate metabolism	10	Glycolysis / Gluconeogenesis [PATH:ko00010]
K00161	PDHA, pdhA; pyruvate dehydrogenase E1 component alpha subunit	9100	Metabolism	9101	Carbohydrate metabolism	10	Glycolysis / Gluconeogenesis [PATH:ko00010]
K00162	PDHB, pdhB; pyruvate dehydrogenase E1 component beta subunit	9100	Metabolism	9101	Carbohydrate metabolism	10	Glycolysis / Gluconeogenesis [PATH:ko00010]
K00627	DLAT, aceF, pdhC; pyruvate dehydrogenase E2 component (dihydrolipoamide acetyltransferase)	9100	Metabolism	9101	Carbohydrate metabolism	10	Glycolysis / Gluconeogenesis [PATH:ko00010]
K00382	DLD, lpd, pdhD; dihydrolipoamide dehydrogenase	9100	Metabolism	9101	Carbohydrate metabolism	10	Glycolysis / Gluconeogenesis [PATH:ko00010]
K13997	PDHX; dihydrolipoamide dehydrogenase-binding protein of pyruvate dehydrogenase complex	9100	Metabolism	9101	Carbohydrate metabolism	10	Glycolysis / Gluconeogenesis [PATH:ko00010]
K00169	porA; pyruvate ferredoxin oxidoreductase alpha subunit	9100	Metabolism	9101	Carbohydrate metabolism	10	Glycolysis / Gluconeogenesis [PATH:ko00010]
K00170	porB; pyruvate ferredoxin oxidoreductase beta subunit	9100	Metabolism	9101	Carbohydrate metabolism	10	Glycolysis / Gluconeogenesis [PATH:ko00010]
K00172	porG; pyruvate ferredoxin oxidoreductase gamma subunit	9100	Metabolism	9101	Carbohydrate metabolism	10	Glycolysis / Gluconeogenesis [PATH:ko00010]
K00171	porD; pyruvate ferredoxin oxidoreductase delta subunit	9100	Metabolism	9101	Carbohydrate metabolism	10	Glycolysis / Gluconeogenesis [PATH:ko00010]
K03737	por, nifJ; pyruvate-ferredoxin/flavodoxin oxidoreductase	9100	Metabolism	9101	Carbohydrate metabolism	10	Glycolysis / Gluconeogenesis [PATH:ko00010]
K00174	korA, oorA, oforA; 2-oxoglutarate/2-oxoacid ferredoxin oxidoreductase subunit alpha	9100	Metabolism	9101	Carbohydrate metabolism	10	Glycolysis / Gluconeogenesis [PATH:ko00010]
K00175	korB, oorB, oforB; 2-oxoglutarate/2-oxoacid ferredoxin oxidoreductase subunit beta	9100	Metabolism	9101	Carbohydrate metabolism	10	Glycolysis / Gluconeogenesis [PATH:ko00010]
K00016	LDH, ldh; L-lactate dehydrogenase	9100	Metabolism	9101	Carbohydrate metabolism	10	Glycolysis / Gluconeogenesis [PATH:ko00010]
K01568	PDC, pdc; pyruvate decarboxylase	9100	Metabolism	9101	Carbohydrate metabolism	10	Glycolysis / Gluconeogenesis [PATH:ko00010]
K13951	ADH1_7; alcohol dehydrogenase 1/7	9100	Metabolism	9101	Carbohydrate metabolism	10	Glycolysis / Gluconeogenesis [PATH:ko00010]
K13980	ADH4; alcohol dehydrogenase 4	9100	Metabolism	9101	Carbohydrate metabolism	10	Glycolysis / Gluconeogenesis [PATH:ko00010]
K00121	frmA, ADH5, adhC; S-(hydroxymethyl)glutathione dehydrogenase / alcohol dehydrogenase	9100	Metabolism	9101	Carbohydrate metabolism	10	Glycolysis / Gluconeogenesis [PATH:ko00010]
K13952	ADH6; alcohol dehydrogenase 6	9100	Metabolism	9101	Carbohydrate metabolism	10	Glycolysis / Gluconeogenesis [PATH:ko00010]
K04072	adhE; acetaldehyde dehydrogenase / alcohol dehydrogenase	9100	Metabolism	9101	Carbohydrate metabolism	10	Glycolysis / Gluconeogenesis [PATH:ko00010]
K13953	adhP; alcohol dehydrogenase, propanol-preferring	9100	Metabolism	9101	Carbohydrate metabolism	10	Glycolysis / Gluconeogenesis [PATH:ko00010]
K13954	yiaY; alcohol dehydrogenase	9100	Metabolism	9101	Carbohydrate metabolism	10	Glycolysis / Gluconeogenesis [PATH:ko00010]
K18857	ADH1; alcohol dehydrogenase class-P	9100	Metabolism	9101	Carbohydrate metabolism	10	Glycolysis / Gluconeogenesis [PATH:ko00010]
K00001	E1.1.1.1, adh; alcohol dehydrogenase	9100	Metabolism	9101	Carbohydrate metabolism	10	Glycolysis / Gluconeogenesis [PATH:ko00010]
K00002	AKR1A1, adh; alcohol dehydrogenase (NADP+)	9100	Metabolism	9101	Carbohydrate metabolism	10	Glycolysis / Gluconeogenesis [PATH:ko00010]
K14028	mdh1, mxaF; methanol dehydrogenase (cytochrome c) subunit 1	9100	Metabolism	9101	Carbohydrate metabolism	10	Glycolysis / Gluconeogenesis [PATH:ko00010]
K14029	mdh2, mxaI; methanol dehydrogenase (cytochrome c) subunit 2	9100	Metabolism	9101	Carbohydrate metabolism	10	Glycolysis / Gluconeogenesis [PATH:ko00010]
K00114	exaA; alcohol dehydrogenase (cytochrome c)	9100	Metabolism	9101	Carbohydrate metabolism	10	Glycolysis / Gluconeogenesis [PATH:ko00010]
K04022	eutG; alcohol dehydrogenase	9100	Metabolism	9101	Carbohydrate metabolism	10	Glycolysis / Gluconeogenesis [PATH:ko00010]
K00128	ALDH; aldehyde dehydrogenase (NAD+)	9100	Metabolism	9101	Carbohydrate metabolism	10	Glycolysis / Gluconeogenesis [PATH:ko00010]
K14085	ALDH7A1; aldehyde dehydrogenase family 7 member A1	9100	Metabolism	9101	Carbohydrate metabolism	10	Glycolysis / Gluconeogenesis [PATH:ko00010]
K00149	ALDH9A1; aldehyde dehydrogenase family 9 member A1	9100	Metabolism	9101	Carbohydrate metabolism	10	Glycolysis / Gluconeogenesis [PATH:ko00010]
K00129	E1.2.1.5; aldehyde dehydrogenase (NAD(P)+)	9100	Metabolism	9101	Carbohydrate metabolism	10	Glycolysis / Gluconeogenesis [PATH:ko00010]
K00138	aldB; aldehyde dehydrogenase	9100	Metabolism	9101	Carbohydrate metabolism	10	Glycolysis / Gluconeogenesis [PATH:ko00010]
K01895	ACSS, acs; acetyl-CoA synthetase	9100	Metabolism	9101	Carbohydrate metabolism	10	Glycolysis / Gluconeogenesis [PATH:ko00010]
K01905	E6.2.1.13; acetyl-CoA synthetase (ADP-forming)	9100	Metabolism	9101	Carbohydrate metabolism	10	Glycolysis / Gluconeogenesis [PATH:ko00010]
K01785	galM, GALM; aldose 1-epimerase	9100	Metabolism	9101	Carbohydrate metabolism	10	Glycolysis / Gluconeogenesis [PATH:ko00010]
K01085	agp; glucose-1-phosphatase	9100	Metabolism	9101	Carbohydrate metabolism	10	Glycolysis / Gluconeogenesis [PATH:ko00010]
K20866	yihX; glucose-1-phosphatase	9100	Metabolism	9101	Carbohydrate metabolism	10	Glycolysis / Gluconeogenesis [PATH:ko00010]
K01835	pgm; phosphoglucomutase	9100	Metabolism	9101	Carbohydrate metabolism	10	Glycolysis / Gluconeogenesis [PATH:ko00010]
K15778	pmm-pgm; phosphomannomutase / phosphoglucomutase	9100	Metabolism	9101	Carbohydrate metabolism	10	Glycolysis / Gluconeogenesis [PATH:ko00010]
K15779	PGM2; phosphoglucomutase / phosphopentomutase	9100	Metabolism	9101	Carbohydrate metabolism	10	Glycolysis / Gluconeogenesis [PATH:ko00010]
K01084	G6PC; glucose-6-phosphatase	9100	Metabolism	9101	Carbohydrate metabolism	10	Glycolysis / Gluconeogenesis [PATH:ko00010]
K00886	ppgK; polyphosphate glucokinase	9100	Metabolism	9101	Carbohydrate metabolism	10	Glycolysis / Gluconeogenesis [PATH:ko00010]
K08074	ADPGK; ADP-dependent glucokinase	9100	Metabolism	9101	Carbohydrate metabolism	10	Glycolysis / Gluconeogenesis [PATH:ko00010]
K01792	E5.1.3.15; glucose-6-phosphate 1-epimerase	9100	Metabolism	9101	Carbohydrate metabolism	10	Glycolysis / Gluconeogenesis [PATH:ko00010]
K01837	BPGM; bisphosphoglycerate/phosphoglycerate mutase	9100	Metabolism	9101	Carbohydrate metabolism	10	Glycolysis / Gluconeogenesis [PATH:ko00010]
K03103	MINPP1; multiple inositol-polyphosphate phosphatase / 2,3-bisphosphoglycerate 3-phosphatase	9100	Metabolism	9101	Carbohydrate metabolism	10	Glycolysis / Gluconeogenesis [PATH:ko00010]
K11389	gapor; glyceraldehyde-3-phosphate dehydrogenase (ferredoxin)	9100	Metabolism	9101	Carbohydrate metabolism	10	Glycolysis / Gluconeogenesis [PATH:ko00010]
K00131	gapN; glyceraldehyde-3-phosphate dehydrogenase (NADP+)	9100	Metabolism	9101	Carbohydrate metabolism	10	Glycolysis / Gluconeogenesis [PATH:ko00010]
K18978	gapN; glyceraldehyde-3-phosphate dehydrogenase [NAD(P)+]	9100	Metabolism	9101	Carbohydrate metabolism	10	Glycolysis / Gluconeogenesis [PATH:ko00010]
K01596	E4.1.1.32, pckA, PCK; phosphoenolpyruvate carboxykinase (GTP)	9100	Metabolism	9101	Carbohydrate metabolism	10	Glycolysis / Gluconeogenesis [PATH:ko00010]
K01610	E4.1.1.49, pckA; phosphoenolpyruvate carboxykinase (ATP)	9100	Metabolism	9101	Carbohydrate metabolism	10	Glycolysis / Gluconeogenesis [PATH:ko00010]
K01222	E3.2.1.86A, celF; 6-phospho-beta-glucosidase	9100	Metabolism	9101	Carbohydrate metabolism	10	Glycolysis / Gluconeogenesis [PATH:ko00010]
K01223	E3.2.1.86B, bglA; 6-phospho-beta-glucosidase	9100	Metabolism	9101	Carbohydrate metabolism	10	Glycolysis / Gluconeogenesis [PATH:ko00010]
K02777	PTS-Glc-EIIA, crr; PTS system, sugar-specific IIA component	9100	Metabolism	9101	Carbohydrate metabolism	10	Glycolysis / Gluconeogenesis [PATH:ko00010]
K02778	PTS-Glc-EIIB, ptsG; PTS system, glucose-specific IIB component	9100	Metabolism	9101	Carbohydrate metabolism	10	Glycolysis / Gluconeogenesis [PATH:ko00010]
K02779	PTS-Glc-EIIC, ptsG; PTS system, glucose-specific IIC component	9100	Metabolism	9101	Carbohydrate metabolism	10	Glycolysis / Gluconeogenesis [PATH:ko00010]
K02790	PTS-MalGlc-EIIB, malX; PTS system, maltose/glucose-specific IIB component	9100	Metabolism	9101	Carbohydrate metabolism	10	Glycolysis / Gluconeogenesis [PATH:ko00010]
K02791	PTS-MalGlc-EIIC, malX; PTS system, maltose/glucose-specific IIC component	9100	Metabolism	9101	Carbohydrate metabolism	10	Glycolysis / Gluconeogenesis [PATH:ko00010]
K20116	PTS-Glc1-EIIA, ptsG, glcA, glcB; PTS system, glucose-specific IIA component	9100	Metabolism	9101	Carbohydrate metabolism	10	Glycolysis / Gluconeogenesis [PATH:ko00010]
K20117	PTS-Glc1-EIIB, ptsG, glcA, glcB; PTS system, glucose-specific IIB component	9100	Metabolism	9101	Carbohydrate metabolism	10	Glycolysis / Gluconeogenesis [PATH:ko00010]
K20118	PTS-Glc1-EIIC, ptsG, glcA, glcB; PTS system, glucose-specific IIC component	9100	Metabolism	9101	Carbohydrate metabolism	10	Glycolysis / Gluconeogenesis [PATH:ko00010]
K02752	PTS-Asc-EIIB, ascF; PTS system, beta-glucoside (arbutin/salicin/cellobiose)-specific IIB component	9100	Metabolism	9101	Carbohydrate metabolism	10	Glycolysis / Gluconeogenesis [PATH:ko00010]
K02753	PTS-Asc-EIIC, ascF; PTS system, beta-glucoside (arbutin/salicin/cellobiose)-specific IIC component	9100	Metabolism	9101	Carbohydrate metabolism	10	Glycolysis / Gluconeogenesis [PATH:ko00010]
K01647	CS, gltA; citrate synthase	9100	Metabolism	9101	Carbohydrate metabolism	20	Citrate cycle (TCA cycle) [PATH:ko00020]
K01648	ACLY; ATP citrate (pro-S)-lyase	9100	Metabolism	9101	Carbohydrate metabolism	20	Citrate cycle (TCA cycle) [PATH:ko00020]
K15230	aclA; ATP-citrate lyase alpha-subunit	9100	Metabolism	9101	Carbohydrate metabolism	20	Citrate cycle (TCA cycle) [PATH:ko00020]
K15231	aclB; ATP-citrate lyase beta-subunit	9100	Metabolism	9101	Carbohydrate metabolism	20	Citrate cycle (TCA cycle) [PATH:ko00020]
K01681	ACO, acnA; aconitate hydratase	9100	Metabolism	9101	Carbohydrate metabolism	20	Citrate cycle (TCA cycle) [PATH:ko00020]
K01682	acnB; aconitate hydratase 2 / 2-methylisocitrate dehydratase	9100	Metabolism	9101	Carbohydrate metabolism	20	Citrate cycle (TCA cycle) [PATH:ko00020]
K00031	IDH1, IDH2, icd; isocitrate dehydrogenase	9100	Metabolism	9101	Carbohydrate metabolism	20	Citrate cycle (TCA cycle) [PATH:ko00020]
K00030	IDH3; isocitrate dehydrogenase (NAD+)	9100	Metabolism	9101	Carbohydrate metabolism	20	Citrate cycle (TCA cycle) [PATH:ko00020]
K17753	HICDH; isocitrate--homoisocitrate dehydrogenase	9100	Metabolism	9101	Carbohydrate metabolism	20	Citrate cycle (TCA cycle) [PATH:ko00020]
K00164	OGDH, sucA; 2-oxoglutarate dehydrogenase E1 component	9100	Metabolism	9101	Carbohydrate metabolism	20	Citrate cycle (TCA cycle) [PATH:ko00020]
K00658	DLST, sucB; 2-oxoglutarate dehydrogenase E2 component (dihydrolipoamide succinyltransferase)	9100	Metabolism	9101	Carbohydrate metabolism	20	Citrate cycle (TCA cycle) [PATH:ko00020]
K00382	DLD, lpd, pdhD; dihydrolipoamide dehydrogenase	9100	Metabolism	9101	Carbohydrate metabolism	20	Citrate cycle (TCA cycle) [PATH:ko00020]
K00174	korA, oorA, oforA; 2-oxoglutarate/2-oxoacid ferredoxin oxidoreductase subunit alpha	9100	Metabolism	9101	Carbohydrate metabolism	20	Citrate cycle (TCA cycle) [PATH:ko00020]
K00175	korB, oorB, oforB; 2-oxoglutarate/2-oxoacid ferredoxin oxidoreductase subunit beta	9100	Metabolism	9101	Carbohydrate metabolism	20	Citrate cycle (TCA cycle) [PATH:ko00020]
K00177	korC, oorC; 2-oxoglutarate ferredoxin oxidoreductase subunit gamma	9100	Metabolism	9101	Carbohydrate metabolism	20	Citrate cycle (TCA cycle) [PATH:ko00020]
K00176	korD, oorD; 2-oxoglutarate ferredoxin oxidoreductase subunit delta	9100	Metabolism	9101	Carbohydrate metabolism	20	Citrate cycle (TCA cycle) [PATH:ko00020]
K01902	sucD; succinyl-CoA synthetase alpha subunit	9100	Metabolism	9101	Carbohydrate metabolism	20	Citrate cycle (TCA cycle) [PATH:ko00020]
K01903	sucC; succinyl-CoA synthetase beta subunit	9100	Metabolism	9101	Carbohydrate metabolism	20	Citrate cycle (TCA cycle) [PATH:ko00020]
K01899	LSC1; succinyl-CoA synthetase alpha subunit	9100	Metabolism	9101	Carbohydrate metabolism	20	Citrate cycle (TCA cycle) [PATH:ko00020]
K01900	LSC2; succinyl-CoA synthetase beta subunit	9100	Metabolism	9101	Carbohydrate metabolism	20	Citrate cycle (TCA cycle) [PATH:ko00020]
K18118	aarC, cat1; succinyl-CoA:acetate CoA-transferase	9100	Metabolism	9101	Carbohydrate metabolism	20	Citrate cycle (TCA cycle) [PATH:ko00020]
K00234	SDHA, SDH1; succinate dehydrogenase (ubiquinone) flavoprotein subunit	9100	Metabolism	9101	Carbohydrate metabolism	20	Citrate cycle (TCA cycle) [PATH:ko00020]
K00235	SDHB, SDH2; succinate dehydrogenase (ubiquinone) iron-sulfur subunit	9100	Metabolism	9101	Carbohydrate metabolism	20	Citrate cycle (TCA cycle) [PATH:ko00020]
K00236	SDHC, SDH3; succinate dehydrogenase (ubiquinone) cytochrome b560 subunit	9100	Metabolism	9101	Carbohydrate metabolism	20	Citrate cycle (TCA cycle) [PATH:ko00020]
K00237	SDHD, SDH4; succinate dehydrogenase (ubiquinone) membrane anchor subunit	9100	Metabolism	9101	Carbohydrate metabolism	20	Citrate cycle (TCA cycle) [PATH:ko00020]
K00239	sdhA, frdA; succinate dehydrogenase / fumarate reductase, flavoprotein subunit	9100	Metabolism	9101	Carbohydrate metabolism	20	Citrate cycle (TCA cycle) [PATH:ko00020]
K00240	sdhB, frdB; succinate dehydrogenase / fumarate reductase, iron-sulfur subunit	9100	Metabolism	9101	Carbohydrate metabolism	20	Citrate cycle (TCA cycle) [PATH:ko00020]
K00241	sdhC, frdC; succinate dehydrogenase / fumarate reductase, cytochrome b subunit	9100	Metabolism	9101	Carbohydrate metabolism	20	Citrate cycle (TCA cycle) [PATH:ko00020]
K00242	sdhD, frdD; succinate dehydrogenase / fumarate reductase, membrane anchor subunit	9100	Metabolism	9101	Carbohydrate metabolism	20	Citrate cycle (TCA cycle) [PATH:ko00020]
K18859	sdhD, frdD; succinate dehydrogenase / fumarate reductase, subunit D	9100	Metabolism	9101	Carbohydrate metabolism	20	Citrate cycle (TCA cycle) [PATH:ko00020]
K18860	sdhD, frdD; putative succinate dehydrogenase / fumarate reductase, subunit D	9100	Metabolism	9101	Carbohydrate metabolism	20	Citrate cycle (TCA cycle) [PATH:ko00020]
K00244	frdA; fumarate reductase flavoprotein subunit	9100	Metabolism	9101	Carbohydrate metabolism	20	Citrate cycle (TCA cycle) [PATH:ko00020]
K00245	frdB; fumarate reductase iron-sulfur subunit	9100	Metabolism	9101	Carbohydrate metabolism	20	Citrate cycle (TCA cycle) [PATH:ko00020]
K00246	frdC; fumarate reductase subunit C	9100	Metabolism	9101	Carbohydrate metabolism	20	Citrate cycle (TCA cycle) [PATH:ko00020]
K00247	frdD; fumarate reductase subunit D	9100	Metabolism	9101	Carbohydrate metabolism	20	Citrate cycle (TCA cycle) [PATH:ko00020]
K01676	E4.2.1.2A, fumA, fumB; fumarate hydratase, class I	9100	Metabolism	9101	Carbohydrate metabolism	20	Citrate cycle (TCA cycle) [PATH:ko00020]
K01677	E4.2.1.2AA, fumA; fumarate hydratase subunit alpha	9100	Metabolism	9101	Carbohydrate metabolism	20	Citrate cycle (TCA cycle) [PATH:ko00020]
K01678	E4.2.1.2AB, fumB; fumarate hydratase subunit beta	9100	Metabolism	9101	Carbohydrate metabolism	20	Citrate cycle (TCA cycle) [PATH:ko00020]
K01679	E4.2.1.2B, fumC; fumarate hydratase, class II	9100	Metabolism	9101	Carbohydrate metabolism	20	Citrate cycle (TCA cycle) [PATH:ko00020]
K00025	MDH1; malate dehydrogenase	9100	Metabolism	9101	Carbohydrate metabolism	20	Citrate cycle (TCA cycle) [PATH:ko00020]
K00026	MDH2; malate dehydrogenase	9100	Metabolism	9101	Carbohydrate metabolism	20	Citrate cycle (TCA cycle) [PATH:ko00020]
K00024	mdh; malate dehydrogenase	9100	Metabolism	9101	Carbohydrate metabolism	20	Citrate cycle (TCA cycle) [PATH:ko00020]
K00116	mqo; malate dehydrogenase (quinone)	9100	Metabolism	9101	Carbohydrate metabolism	20	Citrate cycle (TCA cycle) [PATH:ko00020]
K01958	PC, pyc; pyruvate carboxylase	9100	Metabolism	9101	Carbohydrate metabolism	20	Citrate cycle (TCA cycle) [PATH:ko00020]
K01959	pycA; pyruvate carboxylase subunit A	9100	Metabolism	9101	Carbohydrate metabolism	20	Citrate cycle (TCA cycle) [PATH:ko00020]
K01960	pycB; pyruvate carboxylase subunit B	9100	Metabolism	9101	Carbohydrate metabolism	20	Citrate cycle (TCA cycle) [PATH:ko00020]
K01610	E4.1.1.49, pckA; phosphoenolpyruvate carboxykinase (ATP)	9100	Metabolism	9101	Carbohydrate metabolism	20	Citrate cycle (TCA cycle) [PATH:ko00020]
K01596	E4.1.1.32, pckA, PCK; phosphoenolpyruvate carboxykinase (GTP)	9100	Metabolism	9101	Carbohydrate metabolism	20	Citrate cycle (TCA cycle) [PATH:ko00020]
K00163	aceE; pyruvate dehydrogenase E1 component	9100	Metabolism	9101	Carbohydrate metabolism	20	Citrate cycle (TCA cycle) [PATH:ko00020]
K00161	PDHA, pdhA; pyruvate dehydrogenase E1 component alpha subunit	9100	Metabolism	9101	Carbohydrate metabolism	20	Citrate cycle (TCA cycle) [PATH:ko00020]
K00162	PDHB, pdhB; pyruvate dehydrogenase E1 component beta subunit	9100	Metabolism	9101	Carbohydrate metabolism	20	Citrate cycle (TCA cycle) [PATH:ko00020]
K00627	DLAT, aceF, pdhC; pyruvate dehydrogenase E2 component (dihydrolipoamide acetyltransferase)	9100	Metabolism	9101	Carbohydrate metabolism	20	Citrate cycle (TCA cycle) [PATH:ko00020]
K13997	PDHX; dihydrolipoamide dehydrogenase-binding protein of pyruvate dehydrogenase complex	9100	Metabolism	9101	Carbohydrate metabolism	20	Citrate cycle (TCA cycle) [PATH:ko00020]
K00169	porA; pyruvate ferredoxin oxidoreductase alpha subunit	9100	Metabolism	9101	Carbohydrate metabolism	20	Citrate cycle (TCA cycle) [PATH:ko00020]
K00170	porB; pyruvate ferredoxin oxidoreductase beta subunit	9100	Metabolism	9101	Carbohydrate metabolism	20	Citrate cycle (TCA cycle) [PATH:ko00020]
K00172	porG; pyruvate ferredoxin oxidoreductase gamma subunit	9100	Metabolism	9101	Carbohydrate metabolism	20	Citrate cycle (TCA cycle) [PATH:ko00020]
K00171	porD; pyruvate ferredoxin oxidoreductase delta subunit	9100	Metabolism	9101	Carbohydrate metabolism	20	Citrate cycle (TCA cycle) [PATH:ko00020]
K03737	por, nifJ; pyruvate-ferredoxin/flavodoxin oxidoreductase	9100	Metabolism	9101	Carbohydrate metabolism	20	Citrate cycle (TCA cycle) [PATH:ko00020]
K01810	GPI, pgi; glucose-6-phosphate isomerase	9100	Metabolism	9101	Carbohydrate metabolism	30	Pentose phosphate pathway [PATH:ko00030]
K06859	pgi1; glucose-6-phosphate isomerase, archaeal	9100	Metabolism	9101	Carbohydrate metabolism	30	Pentose phosphate pathway [PATH:ko00030]
K13810	tal-pgi; transaldolase / glucose-6-phosphate isomerase	9100	Metabolism	9101	Carbohydrate metabolism	30	Pentose phosphate pathway [PATH:ko00030]
K15916	pgi-pmi; glucose/mannose-6-phosphate isomerase	9100	Metabolism	9101	Carbohydrate metabolism	30	Pentose phosphate pathway [PATH:ko00030]
K00036	G6PD, zwf; glucose-6-phosphate 1-dehydrogenase	9100	Metabolism	9101	Carbohydrate metabolism	30	Pentose phosphate pathway [PATH:ko00030]
K19243	azf; NAD+ dependent glucose-6-phosphate dehydrogenase	9100	Metabolism	9101	Carbohydrate metabolism	30	Pentose phosphate pathway [PATH:ko00030]
K01057	PGLS, pgl, devB; 6-phosphogluconolactonase	9100	Metabolism	9101	Carbohydrate metabolism	30	Pentose phosphate pathway [PATH:ko00030]
K07404	pgl; 6-phosphogluconolactonase	9100	Metabolism	9101	Carbohydrate metabolism	30	Pentose phosphate pathway [PATH:ko00030]
K13937	H6PD; hexose-6-phosphate dehydrogenase	9100	Metabolism	9101	Carbohydrate metabolism	30	Pentose phosphate pathway [PATH:ko00030]
K00033	PGD, gnd, gntZ; 6-phosphogluconate dehydrogenase	9100	Metabolism	9101	Carbohydrate metabolism	30	Pentose phosphate pathway [PATH:ko00030]
K01783	rpe, RPE; ribulose-phosphate 3-epimerase	9100	Metabolism	9101	Carbohydrate metabolism	30	Pentose phosphate pathway [PATH:ko00030]
K00615	E2.2.1.1, tktA, tktB; transketolase	9100	Metabolism	9101	Carbohydrate metabolism	30	Pentose phosphate pathway [PATH:ko00030]
K00616	E2.2.1.2, talA, talB; transaldolase	9100	Metabolism	9101	Carbohydrate metabolism	30	Pentose phosphate pathway [PATH:ko00030]
K01807	rpiA; ribose 5-phosphate isomerase A	9100	Metabolism	9101	Carbohydrate metabolism	30	Pentose phosphate pathway [PATH:ko00030]
K01808	rpiB; ribose 5-phosphate isomerase B	9100	Metabolism	9101	Carbohydrate metabolism	30	Pentose phosphate pathway [PATH:ko00030]
K13812	fae-hps; bifunctional enzyme Fae/Hps	9100	Metabolism	9101	Carbohydrate metabolism	30	Pentose phosphate pathway [PATH:ko00030]
K08093	hxlA; 3-hexulose-6-phosphate synthase	9100	Metabolism	9101	Carbohydrate metabolism	30	Pentose phosphate pathway [PATH:ko00030]
K08094	hxlB; 6-phospho-3-hexuloisomerase	9100	Metabolism	9101	Carbohydrate metabolism	30	Pentose phosphate pathway [PATH:ko00030]
K13831	hps-phi; 3-hexulose-6-phosphate synthase / 6-phospho-3-hexuloisomerase	9100	Metabolism	9101	Carbohydrate metabolism	30	Pentose phosphate pathway [PATH:ko00030]
K01621	xfp, xpk; xylulose-5-phosphate/fructose-6-phosphate phosphoketolase	9100	Metabolism	9101	Carbohydrate metabolism	30	Pentose phosphate pathway [PATH:ko00030]
K01619	deoC, DERA; deoxyribose-phosphate aldolase	9100	Metabolism	9101	Carbohydrate metabolism	30	Pentose phosphate pathway [PATH:ko00030]
K00852	rbsK, RBKS; ribokinase	9100	Metabolism	9101	Carbohydrate metabolism	30	Pentose phosphate pathway [PATH:ko00030]
K01839	deoB; phosphopentomutase	9100	Metabolism	9101	Carbohydrate metabolism	30	Pentose phosphate pathway [PATH:ko00030]
K01835	pgm; phosphoglucomutase	9100	Metabolism	9101	Carbohydrate metabolism	30	Pentose phosphate pathway [PATH:ko00030]
K15778	pmm-pgm; phosphomannomutase / phosphoglucomutase	9100	Metabolism	9101	Carbohydrate metabolism	30	Pentose phosphate pathway [PATH:ko00030]
K15779	PGM2; phosphoglucomutase / phosphopentomutase	9100	Metabolism	9101	Carbohydrate metabolism	30	Pentose phosphate pathway [PATH:ko00030]
K05774	phnN; ribose 1,5-bisphosphokinase	9100	Metabolism	9101	Carbohydrate metabolism	30	Pentose phosphate pathway [PATH:ko00030]
K00948	PRPS, prsA; ribose-phosphate pyrophosphokinase	9100	Metabolism	9101	Carbohydrate metabolism	30	Pentose phosphate pathway [PATH:ko00030]
K01690	edd; phosphogluconate dehydratase	9100	Metabolism	9101	Carbohydrate metabolism	30	Pentose phosphate pathway [PATH:ko00030]
K01625	eda; 2-dehydro-3-deoxyphosphogluconate aldolase / (4S)-4-hydroxy-2-oxoglutarate aldolase	9100	Metabolism	9101	Carbohydrate metabolism	30	Pentose phosphate pathway [PATH:ko00030]
K17463	dgaF; 2-dehydro-3-deoxy-phosphogluconate aldolase	9100	Metabolism	9101	Carbohydrate metabolism	30	Pentose phosphate pathway [PATH:ko00030]
K11395	kdpgA; 2-dehydro-3-deoxy-phosphogluconate/2-dehydro-3-deoxy-6-phosphogalactonate aldolase	9100	Metabolism	9101	Carbohydrate metabolism	30	Pentose phosphate pathway [PATH:ko00030]
K00131	gapN; glyceraldehyde-3-phosphate dehydrogenase (NADP+)	9100	Metabolism	9101	Carbohydrate metabolism	30	Pentose phosphate pathway [PATH:ko00030]
K18978	gapN; glyceraldehyde-3-phosphate dehydrogenase [NAD(P)+]	9100	Metabolism	9101	Carbohydrate metabolism	30	Pentose phosphate pathway [PATH:ko00030]
K00034	gdh; glucose 1-dehydrogenase	9100	Metabolism	9101	Carbohydrate metabolism	30	Pentose phosphate pathway [PATH:ko00030]
K21840	HOX; hexose oxidase	9100	Metabolism	9101	Carbohydrate metabolism	30	Pentose phosphate pathway [PATH:ko00030]
K18124	gdh2, gdhA; glucose/galactose 1-dehydrogenase (NADP+)	9100	Metabolism	9101	Carbohydrate metabolism	30	Pentose phosphate pathway [PATH:ko00030]
K18125	ssgdh; aldose 1-dehydrogenase [NAD(P)+]	9100	Metabolism	9101	Carbohydrate metabolism	30	Pentose phosphate pathway [PATH:ko00030]
K00115	GLD; glucose 1-dehydrogenase (FAD, quinone)	9100	Metabolism	9101	Carbohydrate metabolism	30	Pentose phosphate pathway [PATH:ko00030]
K19813	gdh; glucose dehydrogenase	9100	Metabolism	9101	Carbohydrate metabolism	30	Pentose phosphate pathway [PATH:ko00030]
K00117	gcd; quinoprotein glucose dehydrogenase	9100	Metabolism	9101	Carbohydrate metabolism	30	Pentose phosphate pathway [PATH:ko00030]
K01053	E3.1.1.17, gnl, RGN; gluconolactonase	9100	Metabolism	9101	Carbohydrate metabolism	30	Pentose phosphate pathway [PATH:ko00030]
K06151	E1.1.99.3A; gluconate 2-dehydrogenase alpha chain	9100	Metabolism	9101	Carbohydrate metabolism	30	Pentose phosphate pathway [PATH:ko00030]
K06152	E1.1.99.3G; gluconate 2-dehydrogenase gamma chain	9100	Metabolism	9101	Carbohydrate metabolism	30	Pentose phosphate pathway [PATH:ko00030]
K00090	E1.1.1.215; gluconate 2-dehydrogenase	9100	Metabolism	9101	Carbohydrate metabolism	30	Pentose phosphate pathway [PATH:ko00030]
K11441	kguK; dehydrogluconokinase	9100	Metabolism	9101	Carbohydrate metabolism	30	Pentose phosphate pathway [PATH:ko00030]
K00032	E1.1.1.43; phosphogluconate 2-dehydrogenase	9100	Metabolism	9101	Carbohydrate metabolism	30	Pentose phosphate pathway [PATH:ko00030]
K00851	E2.7.1.12, gntK, idnK; gluconokinase	9100	Metabolism	9101	Carbohydrate metabolism	30	Pentose phosphate pathway [PATH:ko00030]
K05308	gnaD; gluconate/galactonate dehydratase	9100	Metabolism	9101	Carbohydrate metabolism	30	Pentose phosphate pathway [PATH:ko00030]
K00874	kdgK; 2-dehydro-3-deoxygluconokinase	9100	Metabolism	9101	Carbohydrate metabolism	30	Pentose phosphate pathway [PATH:ko00030]
K18126	sskdgK; 2-dehydro-3-deoxygluconokinase / 2-dehydro-3-deoxygalactonokinase	9100	Metabolism	9101	Carbohydrate metabolism	30	Pentose phosphate pathway [PATH:ko00030]
K18127	kdgA; 2-dehydro-3-deoxy-D-gluconate aldolase	9100	Metabolism	9101	Carbohydrate metabolism	30	Pentose phosphate pathway [PATH:ko00030]
K03738	aor; aldehyde:ferredoxin oxidoreductase	9100	Metabolism	9101	Carbohydrate metabolism	30	Pentose phosphate pathway [PATH:ko00030]
K18020	cutA; glyceraldehyde dehydrogenase large subunit	9100	Metabolism	9101	Carbohydrate metabolism	30	Pentose phosphate pathway [PATH:ko00030]
K18021	cutB; glyceraldehyde dehydrogenase medium subunit	9100	Metabolism	9101	Carbohydrate metabolism	30	Pentose phosphate pathway [PATH:ko00030]
K18022	cutC; glyceraldehyde dehydrogenase small subunit	9100	Metabolism	9101	Carbohydrate metabolism	30	Pentose phosphate pathway [PATH:ko00030]
K18128	gadh; D-glyceraldehyde dehydrogenase (NADP+)	9100	Metabolism	9101	Carbohydrate metabolism	30	Pentose phosphate pathway [PATH:ko00030]
K11529	gck, gckA, GLYCTK; glycerate 2-kinase	9100	Metabolism	9101	Carbohydrate metabolism	30	Pentose phosphate pathway [PATH:ko00030]
K17464	PTS-Dga-EIIA, dgaA; PTS system, D-glucosaminate-specific IIA component	9100	Metabolism	9101	Carbohydrate metabolism	30	Pentose phosphate pathway [PATH:ko00030]
K17465	PTS-Dga-EIIB, dgaB; PTS system, D-glucosaminate-specific IIB component	9100	Metabolism	9101	Carbohydrate metabolism	30	Pentose phosphate pathway [PATH:ko00030]
K17466	PTS-Dga-EIIC, dgaC; PTS system, D-glucosaminate-specific IIC component	9100	Metabolism	9101	Carbohydrate metabolism	30	Pentose phosphate pathway [PATH:ko00030]
K17467	PTS-Dga-EIID, dgaD; PTS system, D-glucosaminate-specific IID component	9100	Metabolism	9101	Carbohydrate metabolism	30	Pentose phosphate pathway [PATH:ko00030]
K17468	dgaE; D-glucosaminate-6-phosphate ammonia-lyase	9100	Metabolism	9101	Carbohydrate metabolism	30	Pentose phosphate pathway [PATH:ko00030]
K01623	ALDO; fructose-bisphosphate aldolase, class I	9100	Metabolism	9101	Carbohydrate metabolism	30	Pentose phosphate pathway [PATH:ko00030]
K11645	fbaB; fructose-bisphosphate aldolase, class I	9100	Metabolism	9101	Carbohydrate metabolism	30	Pentose phosphate pathway [PATH:ko00030]
K01624	FBA, fbaA; fructose-bisphosphate aldolase, class II	9100	Metabolism	9101	Carbohydrate metabolism	30	Pentose phosphate pathway [PATH:ko00030]
K01622	K01622; fructose 1,6-bisphosphate aldolase/phosphatase	9100	Metabolism	9101	Carbohydrate metabolism	30	Pentose phosphate pathway [PATH:ko00030]
K16305	K16305; fructose-bisphosphate aldolase / 6-deoxy-5-ketofructose 1-phosphate synthase	9100	Metabolism	9101	Carbohydrate metabolism	30	Pentose phosphate pathway [PATH:ko00030]
K16306	K16306; fructose-bisphosphate aldolase / 2-amino-3,7-dideoxy-D-threo-hept-6-ulosonate synthase	9100	Metabolism	9101	Carbohydrate metabolism	30	Pentose phosphate pathway [PATH:ko00030]
K03841	FBP, fbp; fructose-1,6-bisphosphatase I	9100	Metabolism	9101	Carbohydrate metabolism	30	Pentose phosphate pathway [PATH:ko00030]
K02446	glpX; fructose-1,6-bisphosphatase II	9100	Metabolism	9101	Carbohydrate metabolism	30	Pentose phosphate pathway [PATH:ko00030]
K11532	glpX-SEBP; fructose-1,6-bisphosphatase II / sedoheptulose-1,7-bisphosphatase	9100	Metabolism	9101	Carbohydrate metabolism	30	Pentose phosphate pathway [PATH:ko00030]
K01086	fbp-SEBP; fructose-1,6-bisphosphatase I / sedoheptulose-1,7-bisphosphatase	9100	Metabolism	9101	Carbohydrate metabolism	30	Pentose phosphate pathway [PATH:ko00030]
K04041	fbp3; fructose-1,6-bisphosphatase III	9100	Metabolism	9101	Carbohydrate metabolism	30	Pentose phosphate pathway [PATH:ko00030]
K00850	pfkA, PFK; 6-phosphofructokinase 1	9100	Metabolism	9101	Carbohydrate metabolism	30	Pentose phosphate pathway [PATH:ko00030]
K16370	pfkB; 6-phosphofructokinase 2	9100	Metabolism	9101	Carbohydrate metabolism	30	Pentose phosphate pathway [PATH:ko00030]
K21071	pfk, pfp; ATP-dependent phosphofructokinase / diphosphate-dependent phosphofructokinase	9100	Metabolism	9101	Carbohydrate metabolism	30	Pentose phosphate pathway [PATH:ko00030]
K00918	pfkC; ADP-dependent phosphofructokinase/glucokinase	9100	Metabolism	9101	Carbohydrate metabolism	30	Pentose phosphate pathway [PATH:ko00030]
K00895	pfp, PFP; diphosphate-dependent phosphofructokinase	9100	Metabolism	9101	Carbohydrate metabolism	30	Pentose phosphate pathway [PATH:ko00030]
K01051	E3.1.1.11; pectinesterase	9100	Metabolism	9101	Carbohydrate metabolism	40	Pentose and glucuronate interconversions [PATH:ko00040]
K01728	pel; pectate lyase	9100	Metabolism	9101	Carbohydrate metabolism	40	Pentose and glucuronate interconversions [PATH:ko00040]
K01731	pelW; pectate disaccharide-lyase	9100	Metabolism	9101	Carbohydrate metabolism	40	Pentose and glucuronate interconversions [PATH:ko00040]
K19551	pelC; pectate lyase C	9100	Metabolism	9101	Carbohydrate metabolism	40	Pentose and glucuronate interconversions [PATH:ko00040]
K01730	ogl; oligogalacturonide lyase	9100	Metabolism	9101	Carbohydrate metabolism	40	Pentose and glucuronate interconversions [PATH:ko00040]
K01815	kduI; 4-deoxy-L-threo-5-hexosulose-uronate ketol-isomerase	9100	Metabolism	9101	Carbohydrate metabolism	40	Pentose and glucuronate interconversions [PATH:ko00040]
K00065	kduD; 2-deoxy-D-gluconate 3-dehydrogenase	9100	Metabolism	9101	Carbohydrate metabolism	40	Pentose and glucuronate interconversions [PATH:ko00040]
K01184	E3.2.1.15; polygalacturonase	9100	Metabolism	9101	Carbohydrate metabolism	40	Pentose and glucuronate interconversions [PATH:ko00040]
K01213	E3.2.1.67; galacturan 1,4-alpha-galacturonidase	9100	Metabolism	9101	Carbohydrate metabolism	40	Pentose and glucuronate interconversions [PATH:ko00040]
K01812	uxaC; glucuronate isomerase	9100	Metabolism	9101	Carbohydrate metabolism	40	Pentose and glucuronate interconversions [PATH:ko00040]
K00041	uxaB; tagaturonate reductase	9100	Metabolism	9101	Carbohydrate metabolism	40	Pentose and glucuronate interconversions [PATH:ko00040]
K01685	uxaA; altronate hydrolase	9100	Metabolism	9101	Carbohydrate metabolism	40	Pentose and glucuronate interconversions [PATH:ko00040]
K16849	uxaA1; altronate dehydratase small subunit	9100	Metabolism	9101	Carbohydrate metabolism	40	Pentose and glucuronate interconversions [PATH:ko00040]
K16850	uxaA2; altronate dehydratase large subunit	9100	Metabolism	9101	Carbohydrate metabolism	40	Pentose and glucuronate interconversions [PATH:ko00040]
K01686	uxuA; mannonate dehydratase	9100	Metabolism	9101	Carbohydrate metabolism	40	Pentose and glucuronate interconversions [PATH:ko00040]
K08323	rspA, manD; mannonate dehydratase	9100	Metabolism	9101	Carbohydrate metabolism	40	Pentose and glucuronate interconversions [PATH:ko00040]
K08322	rspB; L-gulonate 5-dehydrogenase	9100	Metabolism	9101	Carbohydrate metabolism	40	Pentose and glucuronate interconversions [PATH:ko00040]
K00040	uxuB; fructuronate reductase	9100	Metabolism	9101	Carbohydrate metabolism	40	Pentose and glucuronate interconversions [PATH:ko00040]
K21619	uxaE; tagaturonate epimerase	9100	Metabolism	9101	Carbohydrate metabolism	40	Pentose and glucuronate interconversions [PATH:ko00040]
K18106	GAAA; D-galacturonate reductase	9100	Metabolism	9101	Carbohydrate metabolism	40	Pentose and glucuronate interconversions [PATH:ko00040]
K19634	gar1; D-galacturonate reductase	9100	Metabolism	9101	Carbohydrate metabolism	40	Pentose and glucuronate interconversions [PATH:ko00040]
K18102	GAAB, LGD1; L-galactonate dehydratase	9100	Metabolism	9101	Carbohydrate metabolism	40	Pentose and glucuronate interconversions [PATH:ko00040]
K18103	GAAC, LGA1; L-threo-3-deoxy-hexylosonate aldolase	9100	Metabolism	9101	Carbohydrate metabolism	40	Pentose and glucuronate interconversions [PATH:ko00040]
K18107	GAAD; L-glyceraldehyde reductase	9100	Metabolism	9101	Carbohydrate metabolism	40	Pentose and glucuronate interconversions [PATH:ko00040]
K01195	uidA, GUSB; beta-glucuronidase	9100	Metabolism	9101	Carbohydrate metabolism	40	Pentose and glucuronate interconversions [PATH:ko00040]
K14756	KL; klotho	9100	Metabolism	9101	Carbohydrate metabolism	40	Pentose and glucuronate interconversions [PATH:ko00040]
K00699	UGT; glucuronosyltransferase	9100	Metabolism	9101	Carbohydrate metabolism	40	Pentose and glucuronate interconversions [PATH:ko00040]
K16190	GLCAK; glucuronokinase	9100	Metabolism	9101	Carbohydrate metabolism	40	Pentose and glucuronate interconversions [PATH:ko00040]
K12447	USP; UDP-sugar pyrophosphorylase	9100	Metabolism	9101	Carbohydrate metabolism	40	Pentose and glucuronate interconversions [PATH:ko00040]
K00012	UGDH, ugd; UDPglucose 6-dehydrogenase	9100	Metabolism	9101	Carbohydrate metabolism	40	Pentose and glucuronate interconversions [PATH:ko00040]
K00963	UGP2, galU, galF; UTP--glucose-1-phosphate uridylyltransferase	9100	Metabolism	9101	Carbohydrate metabolism	40	Pentose and glucuronate interconversions [PATH:ko00040]
K00002	AKR1A1, adh; alcohol dehydrogenase (NADP+)	9100	Metabolism	9101	Carbohydrate metabolism	40	Pentose and glucuronate interconversions [PATH:ko00040]
K13247	CRYL1; L-gulonate 3-dehydrogenase	9100	Metabolism	9101	Carbohydrate metabolism	40	Pentose and glucuronate interconversions [PATH:ko00040]
K08092	dlgD; 3-dehydro-L-gulonate 2-dehydrogenase	9100	Metabolism	9101	Carbohydrate metabolism	40	Pentose and glucuronate interconversions [PATH:ko00040]
K00880	lyxK; L-xylulokinase	9100	Metabolism	9101	Carbohydrate metabolism	40	Pentose and glucuronate interconversions [PATH:ko00040]
K03081	sgbH; 3-dehydro-L-gulonate-6-phosphate decarboxylase	9100	Metabolism	9101	Carbohydrate metabolism	40	Pentose and glucuronate interconversions [PATH:ko00040]
K03082	sgbU; hexulose-6-phosphate isomerase	9100	Metabolism	9101	Carbohydrate metabolism	40	Pentose and glucuronate interconversions [PATH:ko00040]
K01786	araD; L-ribulose-5-phosphate 4-epimerase	9100	Metabolism	9101	Carbohydrate metabolism	40	Pentose and glucuronate interconversions [PATH:ko00040]
K03080	sgbE; L-ribulose-5-phosphate 4-epimerase	9100	Metabolism	9101	Carbohydrate metabolism	40	Pentose and glucuronate interconversions [PATH:ko00040]
K01783	rpe, RPE; ribulose-phosphate 3-epimerase	9100	Metabolism	9101	Carbohydrate metabolism	40	Pentose and glucuronate interconversions [PATH:ko00040]
K01804	araA; L-arabinose isomerase	9100	Metabolism	9101	Carbohydrate metabolism	40	Pentose and glucuronate interconversions [PATH:ko00040]
K00853	araB; L-ribulokinase	9100	Metabolism	9101	Carbohydrate metabolism	40	Pentose and glucuronate interconversions [PATH:ko00040]
K00854	xylB, XYLB; xylulokinase	9100	Metabolism	9101	Carbohydrate metabolism	40	Pentose and glucuronate interconversions [PATH:ko00040]
K01805	xylA; xylose isomerase	9100	Metabolism	9101	Carbohydrate metabolism	40	Pentose and glucuronate interconversions [PATH:ko00040]
K00011	AKR1B; aldehyde reductase	9100	Metabolism	9101	Carbohydrate metabolism	40	Pentose and glucuronate interconversions [PATH:ko00040]
K00594	xyoA, aldO; alditol oxidase	9100	Metabolism	9101	Carbohydrate metabolism	40	Pentose and glucuronate interconversions [PATH:ko00040]
K17743	XR; D-xylose reductase	9100	Metabolism	9101	Carbohydrate metabolism	40	Pentose and glucuronate interconversions [PATH:ko00040]
K03331	DCXR; L-xylulose reductase	9100	Metabolism	9101	Carbohydrate metabolism	40	Pentose and glucuronate interconversions [PATH:ko00040]
K01820	rhaA; L-rhamnose isomerase / sugar isomerase	9100	Metabolism	9101	Carbohydrate metabolism	40	Pentose and glucuronate interconversions [PATH:ko00040]
K00848	rhaB; rhamnulokinase	9100	Metabolism	9101	Carbohydrate metabolism	40	Pentose and glucuronate interconversions [PATH:ko00040]
K01629	rhaD; rhamnulose-1-phosphate aldolase	9100	Metabolism	9101	Carbohydrate metabolism	40	Pentose and glucuronate interconversions [PATH:ko00040]
K17738	ARD; D-arabinitol 2-dehydrogenase	9100	Metabolism	9101	Carbohydrate metabolism	40	Pentose and glucuronate interconversions [PATH:ko00040]
K17818	ARD1; D-arabinitol dehydrogenase (NADP+)	9100	Metabolism	9101	Carbohydrate metabolism	40	Pentose and glucuronate interconversions [PATH:ko00040]
K00007	dalD; D-arabinitol 4-dehydrogenase	9100	Metabolism	9101	Carbohydrate metabolism	40	Pentose and glucuronate interconversions [PATH:ko00040]
K05351	E1.1.1.9; D-xylulose reductase	9100	Metabolism	9101	Carbohydrate metabolism	40	Pentose and glucuronate interconversions [PATH:ko00040]
K00008	SORD, gutB; L-iditol 2-dehydrogenase	9100	Metabolism	9101	Carbohydrate metabolism	40	Pentose and glucuronate interconversions [PATH:ko00040]
K00078	DHDH; dihydrodiol dehydrogenase / D-xylose 1-dehydrogenase (NADP)	9100	Metabolism	9101	Carbohydrate metabolism	40	Pentose and glucuronate interconversions [PATH:ko00040]
K14273	xdh; D-xylose 1-dehydrogenase (NADP+)	9100	Metabolism	9101	Carbohydrate metabolism	40	Pentose and glucuronate interconversions [PATH:ko00040]
K14274	K14274; D-xylonolactonase	9100	Metabolism	9101	Carbohydrate metabolism	40	Pentose and glucuronate interconversions [PATH:ko00040]
K14275	xad; D-xylonate dehydratase	9100	Metabolism	9101	Carbohydrate metabolism	40	Pentose and glucuronate interconversions [PATH:ko00040]
K14259	kdxD; 2-dehydro-3-deoxy-D-arabinonate dehydratase	9100	Metabolism	9101	Carbohydrate metabolism	40	Pentose and glucuronate interconversions [PATH:ko00040]
K13877	aldH; 2,5-dioxopentanoate dehydrogenase	9100	Metabolism	9101	Carbohydrate metabolism	40	Pentose and glucuronate interconversions [PATH:ko00040]
K19588	dopDH; 2,5-dioxopentanoate dehydrogenase	9100	Metabolism	9101	Carbohydrate metabolism	40	Pentose and glucuronate interconversions [PATH:ko00040]
K00875	E2.7.1.47; D-ribulokinase	9100	Metabolism	9101	Carbohydrate metabolism	40	Pentose and glucuronate interconversions [PATH:ko00040]
K00039	rbtD; ribitol 2-dehydrogenase	9100	Metabolism	9101	Carbohydrate metabolism	40	Pentose and glucuronate interconversions [PATH:ko00040]
K21680	E1.1.1.137; ribulose-5-phosphate 2-dehydrogenase	9100	Metabolism	9101	Carbohydrate metabolism	40	Pentose and glucuronate interconversions [PATH:ko00040]
K05352	tarJ; ribitol-5-phosphate 2-dehydrogenase (NADP+)	9100	Metabolism	9101	Carbohydrate metabolism	40	Pentose and glucuronate interconversions [PATH:ko00040]
K21681	bcs1; ribitol-5-phosphate 2-dehydrogenase (NADP+) / D-ribitol-5-phosphate cytidylyltransferase	9100	Metabolism	9101	Carbohydrate metabolism	40	Pentose and glucuronate interconversions [PATH:ko00040]
K21030	tarI; D-ribitol-5-phosphate cytidylyltransferase	9100	Metabolism	9101	Carbohydrate metabolism	40	Pentose and glucuronate interconversions [PATH:ko00040]
K21031	ISPD; D-ribitol-5-phosphate cytidylyltransferase	9100	Metabolism	9101	Carbohydrate metabolism	40	Pentose and glucuronate interconversions [PATH:ko00040]
K01218	gmuG; mannan endo-1,4-beta-mannosidase	9100	Metabolism	9101	Carbohydrate metabolism	51	Fructose and mannose metabolism [PATH:ko00051]
K19355	MAN; mannan endo-1,4-beta-mannosidase	9100	Metabolism	9101	Carbohydrate metabolism	51	Fructose and mannose metabolism [PATH:ko00051]
K00847	E2.7.1.4, scrK; fructokinase	9100	Metabolism	9101	Carbohydrate metabolism	51	Fructose and mannose metabolism [PATH:ko00051]
K01809	manA, MPI; mannose-6-phosphate isomerase	9100	Metabolism	9101	Carbohydrate metabolism	51	Fructose and mannose metabolism [PATH:ko00051]
K15916	pgi-pmi; glucose/mannose-6-phosphate isomerase	9100	Metabolism	9101	Carbohydrate metabolism	51	Fructose and mannose metabolism [PATH:ko00051]
K16011	algA, xanB, rfbA, wbpW, pslB; mannose-1-phosphate guanylyltransferase / mannose-6-phosphate isomerase	9100	Metabolism	9101	Carbohydrate metabolism	51	Fructose and mannose metabolism [PATH:ko00051]
K17497	PMM; phosphomannomutase	9100	Metabolism	9101	Carbohydrate metabolism	51	Fructose and mannose metabolism [PATH:ko00051]
K01840	manB; phosphomannomutase	9100	Metabolism	9101	Carbohydrate metabolism	51	Fructose and mannose metabolism [PATH:ko00051]
K15778	pmm-pgm; phosphomannomutase / phosphoglucomutase	9100	Metabolism	9101	Carbohydrate metabolism	51	Fructose and mannose metabolism [PATH:ko00051]
K16881	K16881; mannose-1-phosphate guanylyltransferase / phosphomannomutase	9100	Metabolism	9101	Carbohydrate metabolism	51	Fructose and mannose metabolism [PATH:ko00051]
K00971	manC, cpsB; mannose-1-phosphate guanylyltransferase	9100	Metabolism	9101	Carbohydrate metabolism	51	Fructose and mannose metabolism [PATH:ko00051]
K00966	GMPP; mannose-1-phosphate guanylyltransferase	9100	Metabolism	9101	Carbohydrate metabolism	51	Fructose and mannose metabolism [PATH:ko00051]
K01711	gmd, GMDS; GDPmannose 4,6-dehydratase	9100	Metabolism	9101	Carbohydrate metabolism	51	Fructose and mannose metabolism [PATH:ko00051]
K02377	TSTA3, fcl; GDP-L-fucose synthase	9100	Metabolism	9101	Carbohydrate metabolism	51	Fructose and mannose metabolism [PATH:ko00051]
K00976	FPGT; fucose-1-phosphate guanylyltransferase	9100	Metabolism	9101	Carbohydrate metabolism	51	Fructose and mannose metabolism [PATH:ko00051]
K18447	NUDX14; ADP-sugar diphosphatase	9100	Metabolism	9101	Carbohydrate metabolism	51	Fructose and mannose metabolism [PATH:ko00051]
K05305	FUK; fucokinase	9100	Metabolism	9101	Carbohydrate metabolism	51	Fructose and mannose metabolism [PATH:ko00051]
K01818	fucI; L-fucose/D-arabinose isomerase	9100	Metabolism	9101	Carbohydrate metabolism	51	Fructose and mannose metabolism [PATH:ko00051]
K00879	fucK; L-fuculokinase	9100	Metabolism	9101	Carbohydrate metabolism	51	Fructose and mannose metabolism [PATH:ko00051]
K01628	fucA; L-fuculose-phosphate aldolase	9100	Metabolism	9101	Carbohydrate metabolism	51	Fructose and mannose metabolism [PATH:ko00051]
K00064	E1.1.1.122; D-threo-aldose 1-dehydrogenase	9100	Metabolism	9101	Carbohydrate metabolism	51	Fructose and mannose metabolism [PATH:ko00051]
K18333	K18333; L-fucose dehydrogenase	9100	Metabolism	9101	Carbohydrate metabolism	51	Fructose and mannose metabolism [PATH:ko00051]
K07046	K07046; L-fuconolactonase	9100	Metabolism	9101	Carbohydrate metabolism	51	Fructose and mannose metabolism [PATH:ko00051]
K18334	fucD; L-fuconate dehydratase	9100	Metabolism	9101	Carbohydrate metabolism	51	Fructose and mannose metabolism [PATH:ko00051]
K18335	K18335; 2-keto-3-deoxy-L-fuconate dehydrogenase	9100	Metabolism	9101	Carbohydrate metabolism	51	Fructose and mannose metabolism [PATH:ko00051]
K18336	K18336; 2,4-diketo-3-deoxy-L-fuconate hydrolase	9100	Metabolism	9101	Carbohydrate metabolism	51	Fructose and mannose metabolism [PATH:ko00051]
K18337	LRA1; L-rhamnose 1-dehydrogenase	9100	Metabolism	9101	Carbohydrate metabolism	51	Fructose and mannose metabolism [PATH:ko00051]
K18338	LRA2; L-rhamnono-1,4-lactonase	9100	Metabolism	9101	Carbohydrate metabolism	51	Fructose and mannose metabolism [PATH:ko00051]
K12661	LRA3, yfaW; L-rhamnonate dehydratase	9100	Metabolism	9101	Carbohydrate metabolism	51	Fructose and mannose metabolism [PATH:ko00051]
K18339	LRA4; 2-keto-3-deoxy-L-rhamnonate aldolase	9100	Metabolism	9101	Carbohydrate metabolism	51	Fructose and mannose metabolism [PATH:ko00051]
K12660	rhmA; 2-dehydro-3-deoxy-L-rhamnonate aldolase	9100	Metabolism	9101	Carbohydrate metabolism	51	Fructose and mannose metabolism [PATH:ko00051]
K01813	rhaA; L-rhamnose isomerase	9100	Metabolism	9101	Carbohydrate metabolism	51	Fructose and mannose metabolism [PATH:ko00051]
K21883	lra5; 2-dehydro-3-deoxy-L-rhamnonate dehydrogenase (NAD+)	9100	Metabolism	9101	Carbohydrate metabolism	51	Fructose and mannose metabolism [PATH:ko00051]
K01820	rhaA; L-rhamnose isomerase / sugar isomerase	9100	Metabolism	9101	Carbohydrate metabolism	51	Fructose and mannose metabolism [PATH:ko00051]
K00848	rhaB; rhamnulokinase	9100	Metabolism	9101	Carbohydrate metabolism	51	Fructose and mannose metabolism [PATH:ko00051]
K01629	rhaD; rhamnulose-1-phosphate aldolase	9100	Metabolism	9101	Carbohydrate metabolism	51	Fructose and mannose metabolism [PATH:ko00051]
K05947	E2.4.1.217; mannosyl-3-phosphoglycerate synthase	9100	Metabolism	9101	Carbohydrate metabolism	51	Fructose and mannose metabolism [PATH:ko00051]
K07026	E3.1.3.70; mannosyl-3-phosphoglycerate phosphatase	9100	Metabolism	9101	Carbohydrate metabolism	51	Fructose and mannose metabolism [PATH:ko00051]
K18818	mgs; mannosylglycerate synthase	9100	Metabolism	9101	Carbohydrate metabolism	51	Fructose and mannose metabolism [PATH:ko00051]
K00844	HK; hexokinase	9100	Metabolism	9101	Carbohydrate metabolism	51	Fructose and mannose metabolism [PATH:ko00051]
K00850	pfkA, PFK; 6-phosphofructokinase 1	9100	Metabolism	9101	Carbohydrate metabolism	51	Fructose and mannose metabolism [PATH:ko00051]
K16370	pfkB; 6-phosphofructokinase 2	9100	Metabolism	9101	Carbohydrate metabolism	51	Fructose and mannose metabolism [PATH:ko00051]
K21071	pfk, pfp; ATP-dependent phosphofructokinase / diphosphate-dependent phosphofructokinase	9100	Metabolism	9101	Carbohydrate metabolism	51	Fructose and mannose metabolism [PATH:ko00051]
K00895	pfp, PFP; diphosphate-dependent phosphofructokinase	9100	Metabolism	9101	Carbohydrate metabolism	51	Fructose and mannose metabolism [PATH:ko00051]
K03841	FBP, fbp; fructose-1,6-bisphosphatase I	9100	Metabolism	9101	Carbohydrate metabolism	51	Fructose and mannose metabolism [PATH:ko00051]
K02446	glpX; fructose-1,6-bisphosphatase II	9100	Metabolism	9101	Carbohydrate metabolism	51	Fructose and mannose metabolism [PATH:ko00051]
K11532	glpX-SEBP; fructose-1,6-bisphosphatase II / sedoheptulose-1,7-bisphosphatase	9100	Metabolism	9101	Carbohydrate metabolism	51	Fructose and mannose metabolism [PATH:ko00051]
K01086	fbp-SEBP; fructose-1,6-bisphosphatase I / sedoheptulose-1,7-bisphosphatase	9100	Metabolism	9101	Carbohydrate metabolism	51	Fructose and mannose metabolism [PATH:ko00051]
K04041	fbp3; fructose-1,6-bisphosphatase III	9100	Metabolism	9101	Carbohydrate metabolism	51	Fructose and mannose metabolism [PATH:ko00051]
K19028	PFKFB1; 6-phosphofructo-2-kinase / fructose-2,6-biphosphatase 1	9100	Metabolism	9101	Carbohydrate metabolism	51	Fructose and mannose metabolism [PATH:ko00051]
K19029	PFKFB2; 6-phosphofructo-2-kinase / fructose-2,6-biphosphatase 2	9100	Metabolism	9101	Carbohydrate metabolism	51	Fructose and mannose metabolism [PATH:ko00051]
K01103	PFKFB3; 6-phosphofructo-2-kinase / fructose-2,6-biphosphatase 3&#160;	9100	Metabolism	9101	Carbohydrate metabolism	51	Fructose and mannose metabolism [PATH:ko00051]
K19030	PFKFB4; 6-phosphofructo-2-kinase / fructose-2,6-biphosphatase 4	9100	Metabolism	9101	Carbohydrate metabolism	51	Fructose and mannose metabolism [PATH:ko00051]
K00900	E2.7.1.105, PFK; 6-phosphofructo-2-kinase	9100	Metabolism	9101	Carbohydrate metabolism	51	Fructose and mannose metabolism [PATH:ko00051]
K14634	TIGAR; fructose-2,6-bisphosphatase	9100	Metabolism	9101	Carbohydrate metabolism	51	Fructose and mannose metabolism [PATH:ko00051]
K00009	mtlD; mannitol-1-phosphate 5-dehydrogenase	9100	Metabolism	9101	Carbohydrate metabolism	51	Fructose and mannose metabolism [PATH:ko00051]
K00068	srlD; sorbitol-6-phosphate 2-dehydrogenase	9100	Metabolism	9101	Carbohydrate metabolism	51	Fructose and mannose metabolism [PATH:ko00051]
K19956	sorE; L-sorbose 1-phosphate reductase	9100	Metabolism	9101	Carbohydrate metabolism	51	Fructose and mannose metabolism [PATH:ko00051]
K00846	KHK; ketohexokinase	9100	Metabolism	9101	Carbohydrate metabolism	51	Fructose and mannose metabolism [PATH:ko00051]
K00882	fruK; 1-phosphofructokinase	9100	Metabolism	9101	Carbohydrate metabolism	51	Fructose and mannose metabolism [PATH:ko00051]
K00008	SORD, gutB; L-iditol 2-dehydrogenase	9100	Metabolism	9101	Carbohydrate metabolism	51	Fructose and mannose metabolism [PATH:ko00051]
K00011	AKR1B; aldehyde reductase	9100	Metabolism	9101	Carbohydrate metabolism	51	Fructose and mannose metabolism [PATH:ko00051]
K00594	xyoA, aldO; alditol oxidase	9100	Metabolism	9101	Carbohydrate metabolism	51	Fructose and mannose metabolism [PATH:ko00051]
K01805	xylA; xylose isomerase	9100	Metabolism	9101	Carbohydrate metabolism	51	Fructose and mannose metabolism [PATH:ko00051]
K08261	E1.1.99.21; D-sorbitol dehydrogenase (acceptor)	9100	Metabolism	9101	Carbohydrate metabolism	51	Fructose and mannose metabolism [PATH:ko00051]
K17742	SOU1; sorbose reductase	9100	Metabolism	9101	Carbohydrate metabolism	51	Fructose and mannose metabolism [PATH:ko00051]
K19633	sr; sorbose reductase	9100	Metabolism	9101	Carbohydrate metabolism	51	Fructose and mannose metabolism [PATH:ko00051]
K00045	E1.1.1.67, mtlK; mannitol 2-dehydrogenase	9100	Metabolism	9101	Carbohydrate metabolism	51	Fructose and mannose metabolism [PATH:ko00051]
K00007	dalD; D-arabinitol 4-dehydrogenase	9100	Metabolism	9101	Carbohydrate metabolism	51	Fructose and mannose metabolism [PATH:ko00051]
K00066	algD; GDP-mannose 6-dehydrogenase	9100	Metabolism	9101	Carbohydrate metabolism	51	Fructose and mannose metabolism [PATH:ko00051]
K19290	alg8; mannuronan synthase	9100	Metabolism	9101	Carbohydrate metabolism	51	Fructose and mannose metabolism [PATH:ko00051]
K19291	alg44; mannuronan synthase	9100	Metabolism	9101	Carbohydrate metabolism	51	Fructose and mannose metabolism [PATH:ko00051]
K01795	algG; mannuronan 5-epimerase	9100	Metabolism	9101	Carbohydrate metabolism	51	Fructose and mannose metabolism [PATH:ko00051]
K01729	algL; poly(beta-D-mannuronate) lyase	9100	Metabolism	9101	Carbohydrate metabolism	51	Fructose and mannose metabolism [PATH:ko00051]
K01623	ALDO; fructose-bisphosphate aldolase, class I	9100	Metabolism	9101	Carbohydrate metabolism	51	Fructose and mannose metabolism [PATH:ko00051]
K11645	fbaB; fructose-bisphosphate aldolase, class I	9100	Metabolism	9101	Carbohydrate metabolism	51	Fructose and mannose metabolism [PATH:ko00051]
K01624	FBA, fbaA; fructose-bisphosphate aldolase, class II	9100	Metabolism	9101	Carbohydrate metabolism	51	Fructose and mannose metabolism [PATH:ko00051]
K01622	K01622; fructose 1,6-bisphosphate aldolase/phosphatase	9100	Metabolism	9101	Carbohydrate metabolism	51	Fructose and mannose metabolism [PATH:ko00051]
K16305	K16305; fructose-bisphosphate aldolase / 6-deoxy-5-ketofructose 1-phosphate synthase	9100	Metabolism	9101	Carbohydrate metabolism	51	Fructose and mannose metabolism [PATH:ko00051]
K16306	K16306; fructose-bisphosphate aldolase / 2-amino-3,7-dideoxy-D-threo-hept-6-ulosonate synthase	9100	Metabolism	9101	Carbohydrate metabolism	51	Fructose and mannose metabolism [PATH:ko00051]
K01803	TPI, tpiA; triosephosphate isomerase (TIM)	9100	Metabolism	9101	Carbohydrate metabolism	51	Fructose and mannose metabolism [PATH:ko00051]
K00863	DAK, TKFC; triose/dihydroxyacetone kinase / FAD-AMP lyase (cyclizing)	9100	Metabolism	9101	Carbohydrate metabolism	51	Fructose and mannose metabolism [PATH:ko00051]
K03332	fruA; fructan beta-fructosidase	9100	Metabolism	9101	Carbohydrate metabolism	51	Fructose and mannose metabolism [PATH:ko00051]
K15856	rmd; GDP-4-dehydro-6-deoxy-D-mannose reductase	9100	Metabolism	9101	Carbohydrate metabolism	51	Fructose and mannose metabolism [PATH:ko00051]
K00881	alsK; allose kinase	9100	Metabolism	9101	Carbohydrate metabolism	51	Fructose and mannose metabolism [PATH:ko00051]
K01808	rpiB; ribose 5-phosphate isomerase B	9100	Metabolism	9101	Carbohydrate metabolism	51	Fructose and mannose metabolism [PATH:ko00051]
K17195	alsE; D-allulose-6-phosphate 3-epimerase	9100	Metabolism	9101	Carbohydrate metabolism	51	Fructose and mannose metabolism [PATH:ko00051]
K02768	PTS-Fru-EIIA, fruB; PTS system, fructose-specific IIA component	9100	Metabolism	9101	Carbohydrate metabolism	51	Fructose and mannose metabolism [PATH:ko00051]
K02769	PTS-Fru-EIIB, fruA; PTS system, fructose-specific IIB component	9100	Metabolism	9101	Carbohydrate metabolism	51	Fructose and mannose metabolism [PATH:ko00051]
K02770	PTS-Fru-EIIC, fruA; PTS system, fructose-specific IIC component	9100	Metabolism	9101	Carbohydrate metabolism	51	Fructose and mannose metabolism [PATH:ko00051]
K11194	PTS-Fru1-EIIA, levD; PTS system, fructose-specific IIA component	9100	Metabolism	9101	Carbohydrate metabolism	51	Fructose and mannose metabolism [PATH:ko00051]
K11195	PTS-Fru1-EIIB, levE; PTS system, fructose-specific IIB component	9100	Metabolism	9101	Carbohydrate metabolism	51	Fructose and mannose metabolism [PATH:ko00051]
K11196	PTS-Fru1-EIIC, levF; PTS system, fructose-specific IIC component	9100	Metabolism	9101	Carbohydrate metabolism	51	Fructose and mannose metabolism [PATH:ko00051]
K02771	PTS-Fru1-EIID, levG; PTS system, fructose-specific IID component	9100	Metabolism	9101	Carbohydrate metabolism	51	Fructose and mannose metabolism [PATH:ko00051]
K02793	PTS-Man-EIIA, manX; PTS system, mannose-specific IIA component	9100	Metabolism	9101	Carbohydrate metabolism	51	Fructose and mannose metabolism [PATH:ko00051]
K02794	PTS-Man-EIIB, manX; PTS system, mannose-specific IIB component	9100	Metabolism	9101	Carbohydrate metabolism	51	Fructose and mannose metabolism [PATH:ko00051]
K02795	PTS-Man-EIIC, manY; PTS system, mannose-specific IIC component	9100	Metabolism	9101	Carbohydrate metabolism	51	Fructose and mannose metabolism [PATH:ko00051]
K02796	PTS-Man-EIID, manZ; PTS system, mannose-specific IID component	9100	Metabolism	9101	Carbohydrate metabolism	51	Fructose and mannose metabolism [PATH:ko00051]
K02798	PTS-Mtl-EIIA, mtlA, cmtB; PTS system, mannitol-specific IIA component	9100	Metabolism	9101	Carbohydrate metabolism	51	Fructose and mannose metabolism [PATH:ko00051]
K02799	PTS-Mtl-EIIB, mtlA, cmtA; PTS system, mannitol-specific IIB component	9100	Metabolism	9101	Carbohydrate metabolism	51	Fructose and mannose metabolism [PATH:ko00051]
K02800	PTS-Mtl-EIIC, mtlA, cmtA; PTS system, mannitol-specific IIC component	9100	Metabolism	9101	Carbohydrate metabolism	51	Fructose and mannose metabolism [PATH:ko00051]
K02781	PTS-Gut-EIIA, srlB; PTS system, glucitol/sorbitol-specific IIA component	9100	Metabolism	9101	Carbohydrate metabolism	51	Fructose and mannose metabolism [PATH:ko00051]
K02782	PTS-Gut-EIIB, srlE; PTS system, glucitol/sorbitol-specific IIB component	9100	Metabolism	9101	Carbohydrate metabolism	51	Fructose and mannose metabolism [PATH:ko00051]
K02783	PTS-Gut-EIIC, srlA; PTS system, glucitol/sorbitol-specific IIC component	9100	Metabolism	9101	Carbohydrate metabolism	51	Fructose and mannose metabolism [PATH:ko00051]
K02812	PTS-Sor-EIIA, sorF; PTS system, sorbose-specific IIA component	9100	Metabolism	9101	Carbohydrate metabolism	51	Fructose and mannose metabolism [PATH:ko00051]
K02813	PTS-Sor-EIIB, sorB; PTS system, sorbose-specific IIB component	9100	Metabolism	9101	Carbohydrate metabolism	51	Fructose and mannose metabolism [PATH:ko00051]
K02814	PTS-Sor-EIIC, sorA; PTS system, sorbose-specific IIC component	9100	Metabolism	9101	Carbohydrate metabolism	51	Fructose and mannose metabolism [PATH:ko00051]
K02815	PTS-Sor-EIID, sorM; PTS system, sorbose-specific IID component	9100	Metabolism	9101	Carbohydrate metabolism	51	Fructose and mannose metabolism [PATH:ko00051]
K01785	galM, GALM; aldose 1-epimerase	9100	Metabolism	9101	Carbohydrate metabolism	52	Galactose metabolism [PATH:ko00052]
K00849	galK; galactokinase	9100	Metabolism	9101	Carbohydrate metabolism	52	Galactose metabolism [PATH:ko00052]
K00965	galT, GALT; UDPglucose--hexose-1-phosphate uridylyltransferase	9100	Metabolism	9101	Carbohydrate metabolism	52	Galactose metabolism [PATH:ko00052]
K01784	galE, GALE; UDP-glucose 4-epimerase	9100	Metabolism	9101	Carbohydrate metabolism	52	Galactose metabolism [PATH:ko00052]
K17716	capD; UDP-glucose 4-epimerase	9100	Metabolism	9101	Carbohydrate metabolism	52	Galactose metabolism [PATH:ko00052]
K00963	UGP2, galU, galF; UTP--glucose-1-phosphate uridylyltransferase	9100	Metabolism	9101	Carbohydrate metabolism	52	Galactose metabolism [PATH:ko00052]
K01835	pgm; phosphoglucomutase	9100	Metabolism	9101	Carbohydrate metabolism	52	Galactose metabolism [PATH:ko00052]
K15778	pmm-pgm; phosphomannomutase / phosphoglucomutase	9100	Metabolism	9101	Carbohydrate metabolism	52	Galactose metabolism [PATH:ko00052]
K15779	PGM2; phosphoglucomutase / phosphopentomutase	9100	Metabolism	9101	Carbohydrate metabolism	52	Galactose metabolism [PATH:ko00052]
K00844	HK; hexokinase	9100	Metabolism	9101	Carbohydrate metabolism	52	Galactose metabolism [PATH:ko00052]
K12407	GCK; glucokinase	9100	Metabolism	9101	Carbohydrate metabolism	52	Galactose metabolism [PATH:ko00052]
K00845	glk; glucokinase	9100	Metabolism	9101	Carbohydrate metabolism	52	Galactose metabolism [PATH:ko00052]
K01084	G6PC; glucose-6-phosphatase	9100	Metabolism	9101	Carbohydrate metabolism	52	Galactose metabolism [PATH:ko00052]
K01190	lacZ; beta-galactosidase	9100	Metabolism	9101	Carbohydrate metabolism	52	Galactose metabolism [PATH:ko00052]
K12111	ebgA; evolved beta-galactosidase subunit alpha	9100	Metabolism	9101	Carbohydrate metabolism	52	Galactose metabolism [PATH:ko00052]
K12112	ebgC; evolved beta-galactosidase subunit beta	9100	Metabolism	9101	Carbohydrate metabolism	52	Galactose metabolism [PATH:ko00052]
K12308	bgaB, lacA; beta-galactosidase	9100	Metabolism	9101	Carbohydrate metabolism	52	Galactose metabolism [PATH:ko00052]
K12309	GLB1, ELNR1; beta-galactosidase	9100	Metabolism	9101	Carbohydrate metabolism	52	Galactose metabolism [PATH:ko00052]
K01229	LCT; lactase-phlorizin hydrolase	9100	Metabolism	9101	Carbohydrate metabolism	52	Galactose metabolism [PATH:ko00052]
K00704	LALBA; alpha-lactalbumin	9100	Metabolism	9101	Carbohydrate metabolism	52	Galactose metabolism [PATH:ko00052]
K07966	B4GALT1; beta-1,4-galactosyltransferase 1	9100	Metabolism	9101	Carbohydrate metabolism	52	Galactose metabolism [PATH:ko00052]
K07967	B4GALT2; beta-1,4-galactosyltransferase 2	9100	Metabolism	9101	Carbohydrate metabolism	52	Galactose metabolism [PATH:ko00052]
K12447	USP; UDP-sugar pyrophosphorylase	9100	Metabolism	9101	Carbohydrate metabolism	52	Galactose metabolism [PATH:ko00052]
K01854	glf; UDP-galactopyranose mutase	9100	Metabolism	9101	Carbohydrate metabolism	52	Galactose metabolism [PATH:ko00052]
K18819	GOLS; inositol 3-alpha-galactosyltransferase	9100	Metabolism	9101	Carbohydrate metabolism	52	Galactose metabolism [PATH:ko00052]
K06617	E2.4.1.82; raffinose synthase	9100	Metabolism	9101	Carbohydrate metabolism	52	Galactose metabolism [PATH:ko00052]
K01189	GLA; alpha-galactosidase	9100	Metabolism	9101	Carbohydrate metabolism	52	Galactose metabolism [PATH:ko00052]
K07406	melA; alpha-galactosidase	9100	Metabolism	9101	Carbohydrate metabolism	52	Galactose metabolism [PATH:ko00052]
K07407	E3.2.1.22B, galA, rafA; alpha-galactosidase	9100	Metabolism	9101	Carbohydrate metabolism	52	Galactose metabolism [PATH:ko00052]
K00011	AKR1B; aldehyde reductase	9100	Metabolism	9101	Carbohydrate metabolism	52	Galactose metabolism [PATH:ko00052]
K02773	PTS-Gat-EIIA, gatA, sgcA; PTS system, galactitol-specific IIA component	9100	Metabolism	9101	Carbohydrate metabolism	52	Galactose metabolism [PATH:ko00052]
K02774	PTS-Gat-EIIB, gatB, sgcB; PTS system, galactitol-specific IIB component	9100	Metabolism	9101	Carbohydrate metabolism	52	Galactose metabolism [PATH:ko00052]
K02775	PTS-Gat-EIIC, gatC, sgcC; PTS system, galactitol-specific IIC component	9100	Metabolism	9101	Carbohydrate metabolism	52	Galactose metabolism [PATH:ko00052]
K00094	E1.1.1.251, gatD; galactitol-1-phosphate 5-dehydrogenase	9100	Metabolism	9101	Carbohydrate metabolism	52	Galactose metabolism [PATH:ko00052]
K21620	sorbD; galactitol 2-dehydrogenase	9100	Metabolism	9101	Carbohydrate metabolism	52	Galactose metabolism [PATH:ko00052]
K21621	fk; tagatose kinase	9100	Metabolism	9101	Carbohydrate metabolism	52	Galactose metabolism [PATH:ko00052]
K21622	tag6PK; D-tagatose 6-phosphate 4-epimerase	9100	Metabolism	9101	Carbohydrate metabolism	52	Galactose metabolism [PATH:ko00052]
K00917	lacC; tagatose 6-phosphate kinase	9100	Metabolism	9101	Carbohydrate metabolism	52	Galactose metabolism [PATH:ko00052]
K00850	pfkA, PFK; 6-phosphofructokinase 1	9100	Metabolism	9101	Carbohydrate metabolism	52	Galactose metabolism [PATH:ko00052]
K16370	pfkB; 6-phosphofructokinase 2	9100	Metabolism	9101	Carbohydrate metabolism	52	Galactose metabolism [PATH:ko00052]
K21071	pfk, pfp; ATP-dependent phosphofructokinase / diphosphate-dependent phosphofructokinase	9100	Metabolism	9101	Carbohydrate metabolism	52	Galactose metabolism [PATH:ko00052]
K01635	lacD; tagatose 1,6-diphosphate aldolase	9100	Metabolism	9101	Carbohydrate metabolism	52	Galactose metabolism [PATH:ko00052]
K08302	gatY-kbaY; tagatose 1,6-diphosphate aldolase GatY/KbaY	9100	Metabolism	9101	Carbohydrate metabolism	52	Galactose metabolism [PATH:ko00052]
K16371	gatZ-kbaZ; D-tagatose-1,6-bisphosphate aldolase subunit GatZ/KbaZ	9100	Metabolism	9101	Carbohydrate metabolism	52	Galactose metabolism [PATH:ko00052]
K00035	gal; D-galactose 1-dehydrogenase	9100	Metabolism	9101	Carbohydrate metabolism	52	Galactose metabolism [PATH:ko00052]
K18124	gdh2, gdhA; glucose/galactose 1-dehydrogenase (NADP+)	9100	Metabolism	9101	Carbohydrate metabolism	52	Galactose metabolism [PATH:ko00052]
K18125	ssgdh; aldose 1-dehydrogenase [NAD(P)+]	9100	Metabolism	9101	Carbohydrate metabolism	52	Galactose metabolism [PATH:ko00052]
K04618	GAOA; galactose oxidase	9100	Metabolism	9101	Carbohydrate metabolism	52	Galactose metabolism [PATH:ko00052]
K01684	dgoD; galactonate dehydratase	9100	Metabolism	9101	Carbohydrate metabolism	52	Galactose metabolism [PATH:ko00052]
K05308	gnaD; gluconate/galactonate dehydratase	9100	Metabolism	9101	Carbohydrate metabolism	52	Galactose metabolism [PATH:ko00052]
K11395	kdpgA; 2-dehydro-3-deoxy-phosphogluconate/2-dehydro-3-deoxy-6-phosphogalactonate aldolase	9100	Metabolism	9101	Carbohydrate metabolism	52	Galactose metabolism [PATH:ko00052]
K18127	kdgA; 2-dehydro-3-deoxy-D-gluconate aldolase	9100	Metabolism	9101	Carbohydrate metabolism	52	Galactose metabolism [PATH:ko00052]
K00883	dgoK; 2-dehydro-3-deoxygalactonokinase	9100	Metabolism	9101	Carbohydrate metabolism	52	Galactose metabolism [PATH:ko00052]
K18126	sskdgK; 2-dehydro-3-deoxygluconokinase / 2-dehydro-3-deoxygalactonokinase	9100	Metabolism	9101	Carbohydrate metabolism	52	Galactose metabolism [PATH:ko00052]
K01631	dgoA; 2-dehydro-3-deoxyphosphogalactonate aldolase	9100	Metabolism	9101	Carbohydrate metabolism	52	Galactose metabolism [PATH:ko00052]
K01819	E5.3.1.26, lacA, lacB; galactose-6-phosphate isomerase	9100	Metabolism	9101	Carbohydrate metabolism	52	Galactose metabolism [PATH:ko00052]
K01220	E3.2.1.85, lacG; 6-phospho-beta-galactosidase	9100	Metabolism	9101	Carbohydrate metabolism	52	Galactose metabolism [PATH:ko00052]
K02786	PTS-Lac-EIIA, lacF; PTS system, lactose-specific IIA component	9100	Metabolism	9101	Carbohydrate metabolism	52	Galactose metabolism [PATH:ko00052]
K02787	PTS-Lac-EIIB, lacE; PTS system, lactose-specific IIB component	9100	Metabolism	9101	Carbohydrate metabolism	52	Galactose metabolism [PATH:ko00052]
K02788	PTS-Lac-EIIC, lacE; PTS system, lactose-specific IIC component	9100	Metabolism	9101	Carbohydrate metabolism	52	Galactose metabolism [PATH:ko00052]
K01193	INV, sacA; beta-fructofuranosidase	9100	Metabolism	9101	Carbohydrate metabolism	52	Galactose metabolism [PATH:ko00052]
K06611	E2.4.1.67; stachyose synthetase	9100	Metabolism	9101	Carbohydrate metabolism	52	Galactose metabolism [PATH:ko00052]
K12047	MGAM; maltase-glucoamylase	9100	Metabolism	9101	Carbohydrate metabolism	52	Galactose metabolism [PATH:ko00052]
K01187	malZ; alpha-glucosidase	9100	Metabolism	9101	Carbohydrate metabolism	52	Galactose metabolism [PATH:ko00052]
K12316	GAA; lysosomal alpha-glucosidase	9100	Metabolism	9101	Carbohydrate metabolism	52	Galactose metabolism [PATH:ko00052]
K12317	GANC; neutral alpha-glucosidase C	9100	Metabolism	9101	Carbohydrate metabolism	52	Galactose metabolism [PATH:ko00052]
K01182	IMA, malL; oligo-1,6-glucosidase	9100	Metabolism	9101	Carbohydrate metabolism	52	Galactose metabolism [PATH:ko00052]
K01203	SI; sucrase-isomaltase	9100	Metabolism	9101	Carbohydrate metabolism	52	Galactose metabolism [PATH:ko00052]
K02744	PTS-Aga-EIIA, agaF; PTS system, N-acetylgalactosamine-specific IIA component	9100	Metabolism	9101	Carbohydrate metabolism	52	Galactose metabolism [PATH:ko00052]
K02745	PTS-Aga-EIIB, agaV; PTS system, N-acetylgalactosamine-specific IIB component	9100	Metabolism	9101	Carbohydrate metabolism	52	Galactose metabolism [PATH:ko00052]
K02746	PTS-Aga-EIIC, agaW; PTS system, N-acetylgalactosamine-specific IIC component	9100	Metabolism	9101	Carbohydrate metabolism	52	Galactose metabolism [PATH:ko00052]
K02747	PTS-Aga-EIID, agaE; PTS system, N-acetylgalactosamine-specific IID component	9100	Metabolism	9101	Carbohydrate metabolism	52	Galactose metabolism [PATH:ko00052]
K02079	agaA; N-acetylgalactosamine-6-phosphate deacetylase	9100	Metabolism	9101	Carbohydrate metabolism	52	Galactose metabolism [PATH:ko00052]
K02080	agaI; galactosamine-6-phosphate isomerase	9100	Metabolism	9101	Carbohydrate metabolism	52	Galactose metabolism [PATH:ko00052]
K10984	PTS-Gam-EIIB, agaB; PTS system, galactosamine-specific IIB component	9100	Metabolism	9101	Carbohydrate metabolism	52	Galactose metabolism [PATH:ko00052]
K10985	PTS-Gam-EIIC, agaC; PTS system, galactosamine-specific IIC component	9100	Metabolism	9101	Carbohydrate metabolism	52	Galactose metabolism [PATH:ko00052]
K10986	PTS-Gam-EIID, agaD; PTS system, galactosamine-specific IID component	9100	Metabolism	9101	Carbohydrate metabolism	52	Galactose metabolism [PATH:ko00052]
K00012	UGDH, ugd; UDPglucose 6-dehydrogenase	9100	Metabolism	9101	Carbohydrate metabolism	53	Ascorbate and aldarate metabolism [PATH:ko00053]
K12447	USP; UDP-sugar pyrophosphorylase	9100	Metabolism	9101	Carbohydrate metabolism	53	Ascorbate and aldarate metabolism [PATH:ko00053]
K16190	GLCAK; glucuronokinase	9100	Metabolism	9101	Carbohydrate metabolism	53	Ascorbate and aldarate metabolism [PATH:ko00053]
K00699	UGT; glucuronosyltransferase	9100	Metabolism	9101	Carbohydrate metabolism	53	Ascorbate and aldarate metabolism [PATH:ko00053]
K00469	MIOX; inositol oxygenase	9100	Metabolism	9101	Carbohydrate metabolism	53	Ascorbate and aldarate metabolism [PATH:ko00053]
K01053	E3.1.1.17, gnl, RGN; gluconolactonase	9100	Metabolism	9101	Carbohydrate metabolism	53	Ascorbate and aldarate metabolism [PATH:ko00053]
K00103	GULO; L-gulonolactone oxidase	9100	Metabolism	9101	Carbohydrate metabolism	53	Ascorbate and aldarate metabolism [PATH:ko00053]
K10046	GME; GDP-D-mannose 3', 5'-epimerase	9100	Metabolism	9101	Carbohydrate metabolism	53	Ascorbate and aldarate metabolism [PATH:ko00053]
K14190	VTC2_5; GDP-L-galactose phosphorylase	9100	Metabolism	9101	Carbohydrate metabolism	53	Ascorbate and aldarate metabolism [PATH:ko00053]
K10047	VTC4; inositol-phosphate phosphatase / L-galactose 1-phosphate phosphatase	9100	Metabolism	9101	Carbohydrate metabolism	53	Ascorbate and aldarate metabolism [PATH:ko00053]
K18649	IMPL2; inositol-phosphate phosphatase / L-galactose 1-phosphate phosphatase / histidinol-phosphatase	9100	Metabolism	9101	Carbohydrate metabolism	53	Ascorbate and aldarate metabolism [PATH:ko00053]
K00064	E1.1.1.122; D-threo-aldose 1-dehydrogenase	9100	Metabolism	9101	Carbohydrate metabolism	53	Ascorbate and aldarate metabolism [PATH:ko00053]
K17744	GalDH; L-galactose dehydrogenase	9100	Metabolism	9101	Carbohydrate metabolism	53	Ascorbate and aldarate metabolism [PATH:ko00053]
K00225	GLDH; L-galactono-1,4-lactone dehydrogenase	9100	Metabolism	9101	Carbohydrate metabolism	53	Ascorbate and aldarate metabolism [PATH:ko00053]
K19642	GALUR; D-galacturonate reductase	9100	Metabolism	9101	Carbohydrate metabolism	53	Ascorbate and aldarate metabolism [PATH:ko00053]
K02821	PTS-Ula-EIIA, ulaC, sgaA; PTS system, ascorbate-specific IIA component	9100	Metabolism	9101	Carbohydrate metabolism	53	Ascorbate and aldarate metabolism [PATH:ko00053]
K02822	PTS-Ula-EIIB, ulaB, sgaB; PTS system, ascorbate-specific IIB component	9100	Metabolism	9101	Carbohydrate metabolism	53	Ascorbate and aldarate metabolism [PATH:ko00053]
K03475	PTS-Ula-EIIC, ulaA, sgaT; PTS system, ascorbate-specific IIC component	9100	Metabolism	9101	Carbohydrate metabolism	53	Ascorbate and aldarate metabolism [PATH:ko00053]
K03476	ulaG; L-ascorbate 6-phosphate lactonase	9100	Metabolism	9101	Carbohydrate metabolism	53	Ascorbate and aldarate metabolism [PATH:ko00053]
K03078	ulaD, sgaH; 3-dehydro-L-gulonate-6-phosphate decarboxylase	9100	Metabolism	9101	Carbohydrate metabolism	53	Ascorbate and aldarate metabolism [PATH:ko00053]
K03079	ulaE, sgaU; L-ribulose-5-phosphate 3-epimerase	9100	Metabolism	9101	Carbohydrate metabolism	53	Ascorbate and aldarate metabolism [PATH:ko00053]
K03077	ulaF, sgaE; L-ribulose-5-phosphate 4-epimerase	9100	Metabolism	9101	Carbohydrate metabolism	53	Ascorbate and aldarate metabolism [PATH:ko00053]
K08232	E1.6.5.4; monodehydroascorbate reductase (NADH)	9100	Metabolism	9101	Carbohydrate metabolism	53	Ascorbate and aldarate metabolism [PATH:ko00053]
K00434	E1.11.1.11; L-ascorbate peroxidase	9100	Metabolism	9101	Carbohydrate metabolism	53	Ascorbate and aldarate metabolism [PATH:ko00053]
K21888	DHAR; glutathione dehydrogenase/transferase	9100	Metabolism	9101	Carbohydrate metabolism	53	Ascorbate and aldarate metabolism [PATH:ko00053]
K00423	E1.10.3.3; L-ascorbate oxidase	9100	Metabolism	9101	Carbohydrate metabolism	53	Ascorbate and aldarate metabolism [PATH:ko00053]
K08092	dlgD; 3-dehydro-L-gulonate 2-dehydrogenase	9100	Metabolism	9101	Carbohydrate metabolism	53	Ascorbate and aldarate metabolism [PATH:ko00053]
K00880	lyxK; L-xylulokinase	9100	Metabolism	9101	Carbohydrate metabolism	53	Ascorbate and aldarate metabolism [PATH:ko00053]
K00128	ALDH; aldehyde dehydrogenase (NAD+)	9100	Metabolism	9101	Carbohydrate metabolism	53	Ascorbate and aldarate metabolism [PATH:ko00053]
K14085	ALDH7A1; aldehyde dehydrogenase family 7 member A1	9100	Metabolism	9101	Carbohydrate metabolism	53	Ascorbate and aldarate metabolism [PATH:ko00053]
K00149	ALDH9A1; aldehyde dehydrogenase family 9 member A1	9100	Metabolism	9101	Carbohydrate metabolism	53	Ascorbate and aldarate metabolism [PATH:ko00053]
K01706	gudD; glucarate dehydratase	9100	Metabolism	9101	Carbohydrate metabolism	53	Ascorbate and aldarate metabolism [PATH:ko00053]
K01630	garL; 2-dehydro-3-deoxyglucarate aldolase	9100	Metabolism	9101	Carbohydrate metabolism	53	Ascorbate and aldarate metabolism [PATH:ko00053]
K13873	araA; L-arabinose 1-dehydrogenase	9100	Metabolism	9101	Carbohydrate metabolism	53	Ascorbate and aldarate metabolism [PATH:ko00053]
K19660	araDH; L-arabinose 1-dehydrogenase [NAD(P)+]	9100	Metabolism	9101	Carbohydrate metabolism	53	Ascorbate and aldarate metabolism [PATH:ko00053]
K13874	K13874, araB; L-arabinonolactonase	9100	Metabolism	9101	Carbohydrate metabolism	53	Ascorbate and aldarate metabolism [PATH:ko00053]
K13875	K13875, araC; L-arabonate dehydrase	9100	Metabolism	9101	Carbohydrate metabolism	53	Ascorbate and aldarate metabolism [PATH:ko00053]
K13876	araD; 2-keto-3-deoxy-L-arabinonate dehydratase	9100	Metabolism	9101	Carbohydrate metabolism	53	Ascorbate and aldarate metabolism [PATH:ko00053]
K13877	aldH; 2,5-dioxopentanoate dehydrogenase	9100	Metabolism	9101	Carbohydrate metabolism	53	Ascorbate and aldarate metabolism [PATH:ko00053]
K19588	dopDH; 2,5-dioxopentanoate dehydrogenase	9100	Metabolism	9101	Carbohydrate metabolism	53	Ascorbate and aldarate metabolism [PATH:ko00053]
K01707	kdgD; 5-dehydro-4-deoxyglucarate dehydratase	9100	Metabolism	9101	Carbohydrate metabolism	53	Ascorbate and aldarate metabolism [PATH:ko00053]
K01708	garD; galactarate dehydratase	9100	Metabolism	9101	Carbohydrate metabolism	53	Ascorbate and aldarate metabolism [PATH:ko00053]
K20023	talrD-galrD; L-talarate/galactarate dehydratase	9100	Metabolism	9101	Carbohydrate metabolism	53	Ascorbate and aldarate metabolism [PATH:ko00053]
K18981	udh; uronate dehydrogenase	9100	Metabolism	9101	Carbohydrate metabolism	53	Ascorbate and aldarate metabolism [PATH:ko00053]
K18982	gli; D-galactarolactone isomerase	9100	Metabolism	9101	Carbohydrate metabolism	53	Ascorbate and aldarate metabolism [PATH:ko00053]
K18983	gci; D-galactarolactone cycloisomerase	9100	Metabolism	9101	Carbohydrate metabolism	53	Ascorbate and aldarate metabolism [PATH:ko00053]
K02808	PTS-Scr-EIIA, scrA, ptsS; PTS system, sucrose-specific IIA component	9100	Metabolism	9101	Carbohydrate metabolism	500	Starch and sucrose metabolism [PATH:ko00500]
K02809	PTS-Scr-EIIB, scrA, sacP, sacX, ptsS; PTS system, sucrose-specific IIB component	9100	Metabolism	9101	Carbohydrate metabolism	500	Starch and sucrose metabolism [PATH:ko00500]
K02810	PTS-Scr-EIIC, scrA, sacP, sacX, ptsS; PTS system, sucrose-specific IIC component	9100	Metabolism	9101	Carbohydrate metabolism	500	Starch and sucrose metabolism [PATH:ko00500]
K01193	INV, sacA; beta-fructofuranosidase	9100	Metabolism	9101	Carbohydrate metabolism	500	Starch and sucrose metabolism [PATH:ko00500]
K00696	E2.4.1.14; sucrose-phosphate synthase	9100	Metabolism	9101	Carbohydrate metabolism	500	Starch and sucrose metabolism [PATH:ko00500]
K07024	SPP; sucrose-6-phosphatase&#160;	9100	Metabolism	9101	Carbohydrate metabolism	500	Starch and sucrose metabolism [PATH:ko00500]
K00695	E2.4.1.13; sucrose synthase	9100	Metabolism	9101	Carbohydrate metabolism	500	Starch and sucrose metabolism [PATH:ko00500]
K12047	MGAM; maltase-glucoamylase	9100	Metabolism	9101	Carbohydrate metabolism	500	Starch and sucrose metabolism [PATH:ko00500]
K01187	malZ; alpha-glucosidase	9100	Metabolism	9101	Carbohydrate metabolism	500	Starch and sucrose metabolism [PATH:ko00500]
K12316	GAA; lysosomal alpha-glucosidase	9100	Metabolism	9101	Carbohydrate metabolism	500	Starch and sucrose metabolism [PATH:ko00500]
K12317	GANC; neutral alpha-glucosidase C	9100	Metabolism	9101	Carbohydrate metabolism	500	Starch and sucrose metabolism [PATH:ko00500]
K01203	SI; sucrase-isomaltase	9100	Metabolism	9101	Carbohydrate metabolism	500	Starch and sucrose metabolism [PATH:ko00500]
K20811	inuJ; inulosucrase	9100	Metabolism	9101	Carbohydrate metabolism	500	Starch and sucrose metabolism [PATH:ko00500]
K00692	sacB; levansucrase	9100	Metabolism	9101	Carbohydrate metabolism	500	Starch and sucrose metabolism [PATH:ko00500]
K18775	lf2; levanbiose-producing levanase	9100	Metabolism	9101	Carbohydrate metabolism	500	Starch and sucrose metabolism [PATH:ko00500]
K01212	sacC, levB; levanase	9100	Metabolism	9101	Carbohydrate metabolism	500	Starch and sucrose metabolism [PATH:ko00500]
K05341	E2.4.1.4; amylosucrase	9100	Metabolism	9101	Carbohydrate metabolism	500	Starch and sucrose metabolism [PATH:ko00500]
K00689	E2.4.1.5; dextransucrase	9100	Metabolism	9101	Carbohydrate metabolism	500	Starch and sucrose metabolism [PATH:ko00500]
K00690	E2.4.1.7; sucrose phosphorylase	9100	Metabolism	9101	Carbohydrate metabolism	500	Starch and sucrose metabolism [PATH:ko00500]
K00963	UGP2, galU, galF; UTP--glucose-1-phosphate uridylyltransferase	9100	Metabolism	9101	Carbohydrate metabolism	500	Starch and sucrose metabolism [PATH:ko00500]
K01513	ENPP1_3, CD203; ectonucleotide pyrophosphatase/phosphodiesterase family member 1/3	9100	Metabolism	9101	Carbohydrate metabolism	500	Starch and sucrose metabolism [PATH:ko00500]
K00706	E2.4.1.34; 1,3-beta-glucan synthase	9100	Metabolism	9101	Carbohydrate metabolism	500	Starch and sucrose metabolism [PATH:ko00500]
K01199	EGLC; glucan endo-1,3-beta-D-glucosidase	9100	Metabolism	9101	Carbohydrate metabolism	500	Starch and sucrose metabolism [PATH:ko00500]
K19891	GN1_2_3; glucan endo-1,3-beta-glucosidase 1/2/3	9100	Metabolism	9101	Carbohydrate metabolism	500	Starch and sucrose metabolism [PATH:ko00500]
K19892	GN4; glucan endo-1,3-beta-glucosidase 4	9100	Metabolism	9101	Carbohydrate metabolism	500	Starch and sucrose metabolism [PATH:ko00500]
K19893	GN5_6; glucan endo-1,3-beta-glucosidase 5/6	9100	Metabolism	9101	Carbohydrate metabolism	500	Starch and sucrose metabolism [PATH:ko00500]
K01210	E3.2.1.58; glucan 1,3-beta-glucosidase	9100	Metabolism	9101	Carbohydrate metabolism	500	Starch and sucrose metabolism [PATH:ko00500]
K01188	E3.2.1.21; beta-glucosidase	9100	Metabolism	9101	Carbohydrate metabolism	500	Starch and sucrose metabolism [PATH:ko00500]
K05349	bglX; beta-glucosidase	9100	Metabolism	9101	Carbohydrate metabolism	500	Starch and sucrose metabolism [PATH:ko00500]
K05350	bglB; beta-glucosidase	9100	Metabolism	9101	Carbohydrate metabolism	500	Starch and sucrose metabolism [PATH:ko00500]
K00694	bcsA; cellulose synthase (UDP-forming)	9100	Metabolism	9101	Carbohydrate metabolism	500	Starch and sucrose metabolism [PATH:ko00500]
K01179	E3.2.1.4; endoglucanase	9100	Metabolism	9101	Carbohydrate metabolism	500	Starch and sucrose metabolism [PATH:ko00500]
K19357	CELB; cellulase	9100	Metabolism	9101	Carbohydrate metabolism	500	Starch and sucrose metabolism [PATH:ko00500]
K01225	CBH1; cellulose 1,4-beta-cellobiosidase	9100	Metabolism	9101	Carbohydrate metabolism	500	Starch and sucrose metabolism [PATH:ko00500]
K19668	CBH2, cbhA; cellulose 1,4-beta-cellobiosidase	9100	Metabolism	9101	Carbohydrate metabolism	500	Starch and sucrose metabolism [PATH:ko00500]
K00702	E2.4.1.20; cellobiose phosphorylase	9100	Metabolism	9101	Carbohydrate metabolism	500	Starch and sucrose metabolism [PATH:ko00500]
K02759	PTS-Cel-EIIA, celC, chbA; PTS system, cellobiose-specific IIA component	9100	Metabolism	9101	Carbohydrate metabolism	500	Starch and sucrose metabolism [PATH:ko00500]
K02760	PTS-Cel-EIIB, celA, chbB; PTS system, cellobiose-specific IIB component	9100	Metabolism	9101	Carbohydrate metabolism	500	Starch and sucrose metabolism [PATH:ko00500]
K02761	PTS-Cel-EIIC, celB, chbC; PTS system, cellobiose-specific IIC component	9100	Metabolism	9101	Carbohydrate metabolism	500	Starch and sucrose metabolism [PATH:ko00500]
K01222	E3.2.1.86A, celF; 6-phospho-beta-glucosidase	9100	Metabolism	9101	Carbohydrate metabolism	500	Starch and sucrose metabolism [PATH:ko00500]
K01223	E3.2.1.86B, bglA; 6-phospho-beta-glucosidase	9100	Metabolism	9101	Carbohydrate metabolism	500	Starch and sucrose metabolism [PATH:ko00500]
K00978	rfbF; glucose-1-phosphate cytidylyltransferase	9100	Metabolism	9101	Carbohydrate metabolism	500	Starch and sucrose metabolism [PATH:ko00500]
K00975	glgC; glucose-1-phosphate adenylyltransferase	9100	Metabolism	9101	Carbohydrate metabolism	500	Starch and sucrose metabolism [PATH:ko00500]
K18447	NUDX14; ADP-sugar diphosphatase	9100	Metabolism	9101	Carbohydrate metabolism	500	Starch and sucrose metabolism [PATH:ko00500]
K00703	glgA; starch synthase	9100	Metabolism	9101	Carbohydrate metabolism	500	Starch and sucrose metabolism [PATH:ko00500]
K13679	WAXY; granule-bound starch synthase	9100	Metabolism	9101	Carbohydrate metabolism	500	Starch and sucrose metabolism [PATH:ko00500]
K20812	glgA; glycogen synthase	9100	Metabolism	9101	Carbohydrate metabolism	500	Starch and sucrose metabolism [PATH:ko00500]
K00693	GYS; glycogen synthase	9100	Metabolism	9101	Carbohydrate metabolism	500	Starch and sucrose metabolism [PATH:ko00500]
K00750	GYG1, GYG2; glycogenin	9100	Metabolism	9101	Carbohydrate metabolism	500	Starch and sucrose metabolism [PATH:ko00500]
K16150	K16150; glycogen synthase	9100	Metabolism	9101	Carbohydrate metabolism	500	Starch and sucrose metabolism [PATH:ko00500]
K16153	K16153; glycogen phosphorylase/synthase	9100	Metabolism	9101	Carbohydrate metabolism	500	Starch and sucrose metabolism [PATH:ko00500]
K00700	GBE1, glgB; 1,4-alpha-glucan branching enzyme	9100	Metabolism	9101	Carbohydrate metabolism	500	Starch and sucrose metabolism [PATH:ko00500]
K16149	K16149; 1,4-alpha-glucan branching enzyme	9100	Metabolism	9101	Carbohydrate metabolism	500	Starch and sucrose metabolism [PATH:ko00500]
K00688	PYG, glgP; glycogen phosphorylase	9100	Metabolism	9101	Carbohydrate metabolism	500	Starch and sucrose metabolism [PATH:ko00500]
K01196	AGL; glycogen debranching enzyme	9100	Metabolism	9101	Carbohydrate metabolism	500	Starch and sucrose metabolism [PATH:ko00500]
K02438	glgX; glycogen debranching enzyme	9100	Metabolism	9101	Carbohydrate metabolism	500	Starch and sucrose metabolism [PATH:ko00500]
K01200	pulA; pullulanase	9100	Metabolism	9101	Carbohydrate metabolism	500	Starch and sucrose metabolism [PATH:ko00500]
K01176	AMY, amyA, malS; alpha-amylase	9100	Metabolism	9101	Carbohydrate metabolism	500	Starch and sucrose metabolism [PATH:ko00500]
K07405	E3.2.1.1A; alpha-amylase	9100	Metabolism	9101	Carbohydrate metabolism	500	Starch and sucrose metabolism [PATH:ko00500]
K05343	treS; maltose alpha-D-glucosyltransferase / alpha-amylase	9100	Metabolism	9101	Carbohydrate metabolism	500	Starch and sucrose metabolism [PATH:ko00500]
K01177	E3.2.1.2; beta-amylase	9100	Metabolism	9101	Carbohydrate metabolism	500	Starch and sucrose metabolism [PATH:ko00500]
K05992	amyM; maltogenic alpha-amylase&#160;	9100	Metabolism	9101	Carbohydrate metabolism	500	Starch and sucrose metabolism [PATH:ko00500]
K01208	cd, ma, nplT; cyclomaltodextrinase / maltogenic alpha-amylase / neopullulanase	9100	Metabolism	9101	Carbohydrate metabolism	500	Starch and sucrose metabolism [PATH:ko00500]
K01178	SGA1; glucoamylase	9100	Metabolism	9101	Carbohydrate metabolism	500	Starch and sucrose metabolism [PATH:ko00500]
K21574	susB; glucan 1,4-alpha-glucosidase	9100	Metabolism	9101	Carbohydrate metabolism	500	Starch and sucrose metabolism [PATH:ko00500]
K01182	IMA, malL; oligo-1,6-glucosidase	9100	Metabolism	9101	Carbohydrate metabolism	500	Starch and sucrose metabolism [PATH:ko00500]
K05988	dexA; dextranase	9100	Metabolism	9101	Carbohydrate metabolism	500	Starch and sucrose metabolism [PATH:ko00500]
K00705	malQ; 4-alpha-glucanotransferase	9100	Metabolism	9101	Carbohydrate metabolism	500	Starch and sucrose metabolism [PATH:ko00500]
K16146	pep2; maltokinase	9100	Metabolism	9101	Carbohydrate metabolism	500	Starch and sucrose metabolism [PATH:ko00500]
K16147	glgE; starch synthase (maltosyl-transferring)	9100	Metabolism	9101	Carbohydrate metabolism	500	Starch and sucrose metabolism [PATH:ko00500]
K16148	glgM; alpha-maltose-1-phosphate synthase	9100	Metabolism	9101	Carbohydrate metabolism	500	Starch and sucrose metabolism [PATH:ko00500]
K00691	mapA; maltose phosphorylase	9100	Metabolism	9101	Carbohydrate metabolism	500	Starch and sucrose metabolism [PATH:ko00500]
K01838	pgmB; beta-phosphoglucomutase	9100	Metabolism	9101	Carbohydrate metabolism	500	Starch and sucrose metabolism [PATH:ko00500]
K02777	PTS-Glc-EIIA, crr; PTS system, sugar-specific IIA component	9100	Metabolism	9101	Carbohydrate metabolism	500	Starch and sucrose metabolism [PATH:ko00500]
K02790	PTS-MalGlc-EIIB, malX; PTS system, maltose/glucose-specific IIB component	9100	Metabolism	9101	Carbohydrate metabolism	500	Starch and sucrose metabolism [PATH:ko00500]
K02791	PTS-MalGlc-EIIC, malX; PTS system, maltose/glucose-specific IIC component	9100	Metabolism	9101	Carbohydrate metabolism	500	Starch and sucrose metabolism [PATH:ko00500]
K20107	PTS-Mal-EIIB, malT; PTS system, maltose-specific IIB component	9100	Metabolism	9101	Carbohydrate metabolism	500	Starch and sucrose metabolism [PATH:ko00500]
K20108	PTS-Mal-EIIC, malT; PTS system, maltose-specific IIC component	9100	Metabolism	9101	Carbohydrate metabolism	500	Starch and sucrose metabolism [PATH:ko00500]
K02749	PTS-Glv-EIIB, glvB, malP, aglA; PTS system, alpha-glucoside-specific IIB component	9100	Metabolism	9101	Carbohydrate metabolism	500	Starch and sucrose metabolism [PATH:ko00500]
K02750	PTS-Glv-EIIC, glvC, malP, aglA; PTS system, alpha-glucoside-specific IIC component	9100	Metabolism	9101	Carbohydrate metabolism	500	Starch and sucrose metabolism [PATH:ko00500]
K06896	mapP; maltose 6'-phosphate phosphatase	9100	Metabolism	9101	Carbohydrate metabolism	500	Starch and sucrose metabolism [PATH:ko00500]
K01232	glvA; maltose-6'-phosphate glucosidase	9100	Metabolism	9101	Carbohydrate metabolism	500	Starch and sucrose metabolism [PATH:ko00500]
K00701	cgt; cyclomaltodextrin glucanotransferase	9100	Metabolism	9101	Carbohydrate metabolism	500	Starch and sucrose metabolism [PATH:ko00500]
K01214	ISA, treX; isoamylase	9100	Metabolism	9101	Carbohydrate metabolism	500	Starch and sucrose metabolism [PATH:ko00500]
K06044	treY, glgY; (1->4)-alpha-D-glucan 1-alpha-D-glucosylmutase	9100	Metabolism	9101	Carbohydrate metabolism	500	Starch and sucrose metabolism [PATH:ko00500]
K01236	treZ, glgZ; maltooligosyltrehalose trehalohydrolase	9100	Metabolism	9101	Carbohydrate metabolism	500	Starch and sucrose metabolism [PATH:ko00500]
K13057	treT; trehalose synthase	9100	Metabolism	9101	Carbohydrate metabolism	500	Starch and sucrose metabolism [PATH:ko00500]
K00697	otsA; trehalose 6-phosphate synthase	9100	Metabolism	9101	Carbohydrate metabolism	500	Starch and sucrose metabolism [PATH:ko00500]
K01087	otsB; trehalose 6-phosphate phosphatase	9100	Metabolism	9101	Carbohydrate metabolism	500	Starch and sucrose metabolism [PATH:ko00500]
K16055	TPS; trehalose 6-phosphate synthase/phosphatase	9100	Metabolism	9101	Carbohydrate metabolism	500	Starch and sucrose metabolism [PATH:ko00500]
K01194	TREH, treA, treF; alpha,alpha-trehalase	9100	Metabolism	9101	Carbohydrate metabolism	500	Starch and sucrose metabolism [PATH:ko00500]
K05342	E2.4.1.64; alpha,alpha-trehalose phosphorylase	9100	Metabolism	9101	Carbohydrate metabolism	500	Starch and sucrose metabolism [PATH:ko00500]
K02817	PTS-Tre-EIIA, treP; PTS system, trehalose-specific IIA component	9100	Metabolism	9101	Carbohydrate metabolism	500	Starch and sucrose metabolism [PATH:ko00500]
K02818	PTS-Tre-EIIB, treB; PTS system, trehalose-specific IIB component	9100	Metabolism	9101	Carbohydrate metabolism	500	Starch and sucrose metabolism [PATH:ko00500]
K02819	PTS-Tre-EIIC, treB; PTS system, trehalose-specific IIC component	9100	Metabolism	9101	Carbohydrate metabolism	500	Starch and sucrose metabolism [PATH:ko00500]
K01226	treC; trehalose-6-phosphate hydrolase	9100	Metabolism	9101	Carbohydrate metabolism	500	Starch and sucrose metabolism [PATH:ko00500]
K01835	pgm; phosphoglucomutase	9100	Metabolism	9101	Carbohydrate metabolism	500	Starch and sucrose metabolism [PATH:ko00500]
K15778	pmm-pgm; phosphomannomutase / phosphoglucomutase	9100	Metabolism	9101	Carbohydrate metabolism	500	Starch and sucrose metabolism [PATH:ko00500]
K15779	PGM2; phosphoglucomutase / phosphopentomutase	9100	Metabolism	9101	Carbohydrate metabolism	500	Starch and sucrose metabolism [PATH:ko00500]
K00844	HK; hexokinase	9100	Metabolism	9101	Carbohydrate metabolism	500	Starch and sucrose metabolism [PATH:ko00500]
K12407	GCK; glucokinase	9100	Metabolism	9101	Carbohydrate metabolism	500	Starch and sucrose metabolism [PATH:ko00500]
K00845	glk; glucokinase	9100	Metabolism	9101	Carbohydrate metabolism	500	Starch and sucrose metabolism [PATH:ko00500]
K01084	G6PC; glucose-6-phosphatase	9100	Metabolism	9101	Carbohydrate metabolism	500	Starch and sucrose metabolism [PATH:ko00500]
K11809	PGM2L1; glucose-1,6-bisphosphate synthase	9100	Metabolism	9101	Carbohydrate metabolism	500	Starch and sucrose metabolism [PATH:ko00500]
K01810	GPI, pgi; glucose-6-phosphate isomerase	9100	Metabolism	9101	Carbohydrate metabolism	500	Starch and sucrose metabolism [PATH:ko00500]
K06859	pgi1; glucose-6-phosphate isomerase, archaeal	9100	Metabolism	9101	Carbohydrate metabolism	500	Starch and sucrose metabolism [PATH:ko00500]
K13810	tal-pgi; transaldolase / glucose-6-phosphate isomerase	9100	Metabolism	9101	Carbohydrate metabolism	500	Starch and sucrose metabolism [PATH:ko00500]
K15916	pgi-pmi; glucose/mannose-6-phosphate isomerase	9100	Metabolism	9101	Carbohydrate metabolism	500	Starch and sucrose metabolism [PATH:ko00500]
K00847	E2.7.1.4, scrK; fructokinase	9100	Metabolism	9101	Carbohydrate metabolism	500	Starch and sucrose metabolism [PATH:ko00500]
K01183	E3.2.1.14; chitinase	9100	Metabolism	9101	Carbohydrate metabolism	520	Amino sugar and nucleotide sugar metabolism [PATH:ko00520]
K20547	CHIB; basic endochitinase B	9100	Metabolism	9101	Carbohydrate metabolism	520	Amino sugar and nucleotide sugar metabolism [PATH:ko00520]
K13381	chiA; bifunctional chitinase/lysozyme	9100	Metabolism	9101	Carbohydrate metabolism	520	Amino sugar and nucleotide sugar metabolism [PATH:ko00520]
K01207	nagZ; beta-N-acetylhexosaminidase	9100	Metabolism	9101	Carbohydrate metabolism	520	Amino sugar and nucleotide sugar metabolism [PATH:ko00520]
K12373	HEXA_B; hexosaminidase	9100	Metabolism	9101	Carbohydrate metabolism	520	Amino sugar and nucleotide sugar metabolism [PATH:ko00520]
K01452	E3.5.1.41; chitin deacetylase	9100	Metabolism	9101	Carbohydrate metabolism	520	Amino sugar and nucleotide sugar metabolism [PATH:ko00520]
K01233	csn; chitosanase	9100	Metabolism	9101	Carbohydrate metabolism	520	Amino sugar and nucleotide sugar metabolism [PATH:ko00520]
K15855	csxA; exo-1,4-beta-D-glucosaminidase	9100	Metabolism	9101	Carbohydrate metabolism	520	Amino sugar and nucleotide sugar metabolism [PATH:ko00520]
K18675	chbP; N,N'-diacetylchitobiose phosphorylase	9100	Metabolism	9101	Carbohydrate metabolism	520	Amino sugar and nucleotide sugar metabolism [PATH:ko00520]
K02777	PTS-Glc-EIIA, crr; PTS system, sugar-specific IIA component	9100	Metabolism	9101	Carbohydrate metabolism	520	Amino sugar and nucleotide sugar metabolism [PATH:ko00520]
K11191	PTS-Mur-EIIB, murP; PTS system, N-acetylmuramic acid-specific IIB component	9100	Metabolism	9101	Carbohydrate metabolism	520	Amino sugar and nucleotide sugar metabolism [PATH:ko00520]
K11192	PTS-Mur-EIIC, murP; PTS system, N-acetylmuramic acid-specific IIC component	9100	Metabolism	9101	Carbohydrate metabolism	520	Amino sugar and nucleotide sugar metabolism [PATH:ko00520]
K07102	amgK; anomeric MurNAc/GlcNAc kinase	9100	Metabolism	9101	Carbohydrate metabolism	520	Amino sugar and nucleotide sugar metabolism [PATH:ko00520]
K00992	murU; MurNAc alpha-1-phosphate uridylyltransferase	9100	Metabolism	9101	Carbohydrate metabolism	520	Amino sugar and nucleotide sugar metabolism [PATH:ko00520]
K07106	murQ; N-acetylmuramic acid 6-phosphate etherase	9100	Metabolism	9101	Carbohydrate metabolism	520	Amino sugar and nucleotide sugar metabolism [PATH:ko00520]
K02802	PTS-Nag-EIIA, nagE; PTS system, N-acetylglucosamine-specific IIA component	9100	Metabolism	9101	Carbohydrate metabolism	520	Amino sugar and nucleotide sugar metabolism [PATH:ko00520]
K02803	PTS-Nag-EIIB, nagE; PTS system, N-acetylglucosamine-specific IIB component	9100	Metabolism	9101	Carbohydrate metabolism	520	Amino sugar and nucleotide sugar metabolism [PATH:ko00520]
K02804	PTS-Nag-EIIC, nagE; PTS system, N-acetylglucosamine-specific IIC component	9100	Metabolism	9101	Carbohydrate metabolism	520	Amino sugar and nucleotide sugar metabolism [PATH:ko00520]
K00884	NAGK, nagK; N-acetylglucosamine kinase	9100	Metabolism	9101	Carbohydrate metabolism	520	Amino sugar and nucleotide sugar metabolism [PATH:ko00520]
K01836	PGM3; phosphoacetylglucosamine mutase	9100	Metabolism	9101	Carbohydrate metabolism	520	Amino sugar and nucleotide sugar metabolism [PATH:ko00520]
K00972	UAP1; UDP-N-acetylglucosamine/UDP-N-acetylgalactosamine diphosphorylase	9100	Metabolism	9101	Carbohydrate metabolism	520	Amino sugar and nucleotide sugar metabolism [PATH:ko00520]
K04042	glmU; bifunctional UDP-N-acetylglucosamine pyrophosphorylase / Glucosamine-1-phosphate N-acetyltransferase	9100	Metabolism	9101	Carbohydrate metabolism	520	Amino sugar and nucleotide sugar metabolism [PATH:ko00520]
K11528	glmU; UDP-N-acetylglucosamine pyrophosphorylase	9100	Metabolism	9101	Carbohydrate metabolism	520	Amino sugar and nucleotide sugar metabolism [PATH:ko00520]
K12409	GNE; bifunctional UDP-N-acetylglucosamine 2-epimerase / N-acetylmannosamine kinase	9100	Metabolism	9101	Carbohydrate metabolism	520	Amino sugar and nucleotide sugar metabolism [PATH:ko00520]
K08068	siaA, neuC1; UDP-N-acetylglucosamine 2-epimerase (hydrolysing)	9100	Metabolism	9101	Carbohydrate metabolism	520	Amino sugar and nucleotide sugar metabolism [PATH:ko00520]
K00885	nanK; N-acylmannosamine kinase	9100	Metabolism	9101	Carbohydrate metabolism	520	Amino sugar and nucleotide sugar metabolism [PATH:ko00520]
K13967	nanEK; N-acetylmannosamine-6-phosphate 2-epimerase / N-acetylmannosamine kinase	9100	Metabolism	9101	Carbohydrate metabolism	520	Amino sugar and nucleotide sugar metabolism [PATH:ko00520]
K01787	RENBP; N-acylglucosamine 2-epimerase	9100	Metabolism	9101	Carbohydrate metabolism	520	Amino sugar and nucleotide sugar metabolism [PATH:ko00520]
K01788	nanE; N-acylglucosamine-6-phosphate 2-epimerase	9100	Metabolism	9101	Carbohydrate metabolism	520	Amino sugar and nucleotide sugar metabolism [PATH:ko00520]
K05304	NANS, SAS; sialic acid synthase	9100	Metabolism	9101	Carbohydrate metabolism	520	Amino sugar and nucleotide sugar metabolism [PATH:ko00520]
K01097	NANP; N-acylneuraminate-9-phosphatase	9100	Metabolism	9101	Carbohydrate metabolism	520	Amino sugar and nucleotide sugar metabolism [PATH:ko00520]
K01654	E2.5.1.56, neuB; N-acetylneuraminate synthase	9100	Metabolism	9101	Carbohydrate metabolism	520	Amino sugar and nucleotide sugar metabolism [PATH:ko00520]
K01639	E4.1.3.3, nanA, NPL; N-acetylneuraminate lyase	9100	Metabolism	9101	Carbohydrate metabolism	520	Amino sugar and nucleotide sugar metabolism [PATH:ko00520]
K21749	CMAS; N-acylneuraminate/3-deoxy-D-glycero-D-galacto-nononate cytidylyltransferase	9100	Metabolism	9101	Carbohydrate metabolism	520	Amino sugar and nucleotide sugar metabolism [PATH:ko00520]
K00983	neuA; N-acylneuraminate cytidylyltransferase	9100	Metabolism	9101	Carbohydrate metabolism	520	Amino sugar and nucleotide sugar metabolism [PATH:ko00520]
K08080	CMAH; CMP-N-acetylneuraminate monooxygenase	9100	Metabolism	9101	Carbohydrate metabolism	520	Amino sugar and nucleotide sugar metabolism [PATH:ko00520]
K00326	E1.6.2.2; cytochrome-b5 reductase	9100	Metabolism	9101	Carbohydrate metabolism	520	Amino sugar and nucleotide sugar metabolism [PATH:ko00520]
K00698	CHS1; chitin synthase	9100	Metabolism	9101	Carbohydrate metabolism	520	Amino sugar and nucleotide sugar metabolism [PATH:ko00520]
K01791	wecB; UDP-N-acetylglucosamine 2-epimerase (non-hydrolysing)	9100	Metabolism	9101	Carbohydrate metabolism	520	Amino sugar and nucleotide sugar metabolism [PATH:ko00520]
K02472	wecC; UDP-N-acetyl-D-mannosaminuronic acid dehydrogenase	9100	Metabolism	9101	Carbohydrate metabolism	520	Amino sugar and nucleotide sugar metabolism [PATH:ko00520]
K13015	wbpA; UDP-N-acetyl-D-glucosamine dehydrogenase	9100	Metabolism	9101	Carbohydrate metabolism	520	Amino sugar and nucleotide sugar metabolism [PATH:ko00520]
K13016	wbpB; UDP-N-acetyl-2-amino-2-deoxyglucuronate dehydrogenase	9100	Metabolism	9101	Carbohydrate metabolism	520	Amino sugar and nucleotide sugar metabolism [PATH:ko00520]
K13020	wlbA, bplA; UDP-N-acetyl-2-amino-2-deoxyglucuronate dehydrogenase	9100	Metabolism	9101	Carbohydrate metabolism	520	Amino sugar and nucleotide sugar metabolism [PATH:ko00520]
K13017	wbpE, wlbC; UDP-2-acetamido-2-deoxy-ribo-hexuluronate aminotransferase	9100	Metabolism	9101	Carbohydrate metabolism	520	Amino sugar and nucleotide sugar metabolism [PATH:ko00520]
K13018	wbpD, wlbB; UDP-2-acetamido-3-amino-2,3-dideoxy-glucuronate N-acetyltransferase	9100	Metabolism	9101	Carbohydrate metabolism	520	Amino sugar and nucleotide sugar metabolism [PATH:ko00520]
K13019	wbpI, wlbD; UDP-GlcNAc3NAcA epimerase	9100	Metabolism	9101	Carbohydrate metabolism	520	Amino sugar and nucleotide sugar metabolism [PATH:ko00520]
K02473	E5.1.3.7, wbpP; UDP-N-acetylglucosamine 4-epimerase	9100	Metabolism	9101	Carbohydrate metabolism	520	Amino sugar and nucleotide sugar metabolism [PATH:ko00520]
K02474	wbpO; UDP-N-acetyl-D-galactosamine dehydrogenase	9100	Metabolism	9101	Carbohydrate metabolism	520	Amino sugar and nucleotide sugar metabolism [PATH:ko00520]
K00790	murA; UDP-N-acetylglucosamine 1-carboxyvinyltransferase	9100	Metabolism	9101	Carbohydrate metabolism	520	Amino sugar and nucleotide sugar metabolism [PATH:ko00520]
K00075	murB; UDP-N-acetylmuramate dehydrogenase	9100	Metabolism	9101	Carbohydrate metabolism	520	Amino sugar and nucleotide sugar metabolism [PATH:ko00520]
K15894	pseB; UDP-N-acetylglucosamine 4,6-dehydratase	9100	Metabolism	9101	Carbohydrate metabolism	520	Amino sugar and nucleotide sugar metabolism [PATH:ko00520]
K15895	pseC; UDP-4-amino-4,6-dideoxy-L-N-acetyl-beta-L-altrosamine transaminase	9100	Metabolism	9101	Carbohydrate metabolism	520	Amino sugar and nucleotide sugar metabolism [PATH:ko00520]
K15896	pseH; UDP-4-amino-4,6-dideoxy-N-acetyl-beta-L-altrosamine N-acetyltransferase	9100	Metabolism	9101	Carbohydrate metabolism	520	Amino sugar and nucleotide sugar metabolism [PATH:ko00520]
K15897	pseG; UDP-2,4-diacetamido-2,4,6-trideoxy-beta-L-altropyranose hydrolase	9100	Metabolism	9101	Carbohydrate metabolism	520	Amino sugar and nucleotide sugar metabolism [PATH:ko00520]
K15898	pseI, neuB3; pseudaminic acid synthase	9100	Metabolism	9101	Carbohydrate metabolism	520	Amino sugar and nucleotide sugar metabolism [PATH:ko00520]
K15899	pseF; pseudaminic acid cytidylyltransferase	9100	Metabolism	9101	Carbohydrate metabolism	520	Amino sugar and nucleotide sugar metabolism [PATH:ko00520]
K15912	pglF; UDP-N-acetyl-D-glucosamine 4,6-dehydratase	9100	Metabolism	9101	Carbohydrate metabolism	520	Amino sugar and nucleotide sugar metabolism [PATH:ko00520]
K15910	pglE; UDP-N-acetylbacillosamine transaminase	9100	Metabolism	9101	Carbohydrate metabolism	520	Amino sugar and nucleotide sugar metabolism [PATH:ko00520]
K15913	pglD; UDP-N-acetylbacillosamine N-acetyltransferase	9100	Metabolism	9101	Carbohydrate metabolism	520	Amino sugar and nucleotide sugar metabolism [PATH:ko00520]
K18429	legG, neuC2; GDP/UDP-N,N'-diacetylbacillosamine 2-epimerase (hydrolysing)	9100	Metabolism	9101	Carbohydrate metabolism	520	Amino sugar and nucleotide sugar metabolism [PATH:ko00520]
K18430	legI, neuB2; N,N'-diacetyllegionaminate synthase	9100	Metabolism	9101	Carbohydrate metabolism	520	Amino sugar and nucleotide sugar metabolism [PATH:ko00520]
K18431	legF, ptmB; CMP-N,N'-diacetyllegionaminic acid synthase	9100	Metabolism	9101	Carbohydrate metabolism	520	Amino sugar and nucleotide sugar metabolism [PATH:ko00520]
K02763	PTS-Dgl-EIIA, gamP; PTS system, D-glucosamine-specific IIA component	9100	Metabolism	9101	Carbohydrate metabolism	520	Amino sugar and nucleotide sugar metabolism [PATH:ko00520]
K02764	PTS-Dgl-EIIB, gamP; PTS system, D-glucosamine-specific IIB component	9100	Metabolism	9101	Carbohydrate metabolism	520	Amino sugar and nucleotide sugar metabolism [PATH:ko00520]
K02765	PTS-Dgl-EIIC, gamP; PTS system, D-glucosamine-specific IIC component	9100	Metabolism	9101	Carbohydrate metabolism	520	Amino sugar and nucleotide sugar metabolism [PATH:ko00520]
K00844	HK; hexokinase	9100	Metabolism	9101	Carbohydrate metabolism	520	Amino sugar and nucleotide sugar metabolism [PATH:ko00520]
K18676	gspK; glucosamine kinase	9100	Metabolism	9101	Carbohydrate metabolism	520	Amino sugar and nucleotide sugar metabolism [PATH:ko00520]
K03431	glmM; phosphoglucosamine mutase	9100	Metabolism	9101	Carbohydrate metabolism	520	Amino sugar and nucleotide sugar metabolism [PATH:ko00520]
K01443	nagA, AMDHD2; N-acetylglucosamine-6-phosphate deacetylase	9100	Metabolism	9101	Carbohydrate metabolism	520	Amino sugar and nucleotide sugar metabolism [PATH:ko00520]
K00621	GNPNAT1, GNA1; glucosamine-phosphate N-acetyltransferase	9100	Metabolism	9101	Carbohydrate metabolism	520	Amino sugar and nucleotide sugar metabolism [PATH:ko00520]
K00847	E2.7.1.4, scrK; fructokinase	9100	Metabolism	9101	Carbohydrate metabolism	520	Amino sugar and nucleotide sugar metabolism [PATH:ko00520]
K02564	nagB, GNPDA; glucosamine-6-phosphate deaminase	9100	Metabolism	9101	Carbohydrate metabolism	520	Amino sugar and nucleotide sugar metabolism [PATH:ko00520]
K00820	glmS, GFPT; glucosamine--fructose-6-phosphate aminotransferase (isomerizing)	9100	Metabolism	9101	Carbohydrate metabolism	520	Amino sugar and nucleotide sugar metabolism [PATH:ko00520]
K12446	E2.7.1.46; L-arabinokinase	9100	Metabolism	9101	Carbohydrate metabolism	520	Amino sugar and nucleotide sugar metabolism [PATH:ko00520]
K12447	USP; UDP-sugar pyrophosphorylase	9100	Metabolism	9101	Carbohydrate metabolism	520	Amino sugar and nucleotide sugar metabolism [PATH:ko00520]
K13379	RGP, UTM; reversibly glycosylated polypeptide / UDP-arabinopyranose mutase	9100	Metabolism	9101	Carbohydrate metabolism	520	Amino sugar and nucleotide sugar metabolism [PATH:ko00520]
K01209	abfA; alpha-N-arabinofuranosidase	9100	Metabolism	9101	Carbohydrate metabolism	520	Amino sugar and nucleotide sugar metabolism [PATH:ko00520]
K15921	xynD; arabinoxylan arabinofuranohydrolase	9100	Metabolism	9101	Carbohydrate metabolism	520	Amino sugar and nucleotide sugar metabolism [PATH:ko00520]
K20844	abf1; non-reducing end alpha-L-arabinofuranosidase	9100	Metabolism	9101	Carbohydrate metabolism	520	Amino sugar and nucleotide sugar metabolism [PATH:ko00520]
K00770	E2.4.2.24; 1,4-beta-D-xylan synthase	9100	Metabolism	9101	Carbohydrate metabolism	520	Amino sugar and nucleotide sugar metabolism [PATH:ko00520]
K01198	xynB; xylan 1,4-beta-xylosidase	9100	Metabolism	9101	Carbohydrate metabolism	520	Amino sugar and nucleotide sugar metabolism [PATH:ko00520]
K15920	XYL4; beta-D-xylosidase 4	9100	Metabolism	9101	Carbohydrate metabolism	520	Amino sugar and nucleotide sugar metabolism [PATH:ko00520]
K12448	UXE, uxe; UDP-arabinose 4-epimerase	9100	Metabolism	9101	Carbohydrate metabolism	520	Amino sugar and nucleotide sugar metabolism [PATH:ko00520]
K16190	GLCAK; glucuronokinase	9100	Metabolism	9101	Carbohydrate metabolism	520	Amino sugar and nucleotide sugar metabolism [PATH:ko00520]
K10011	arnA, pmrI; UDP-4-amino-4-deoxy-L-arabinose formyltransferase / UDP-glucuronic acid dehydrogenase (UDP-4-keto-hexauronic acid decarboxylating)	9100	Metabolism	9101	Carbohydrate metabolism	520	Amino sugar and nucleotide sugar metabolism [PATH:ko00520]
K07806	arnB, pmrH; UDP-4-amino-4-deoxy-L-arabinose-oxoglutarate aminotransferase	9100	Metabolism	9101	Carbohydrate metabolism	520	Amino sugar and nucleotide sugar metabolism [PATH:ko00520]
K10012	arnC, pmrF; undecaprenyl-phosphate 4-deoxy-4-formamido-L-arabinose transferase	9100	Metabolism	9101	Carbohydrate metabolism	520	Amino sugar and nucleotide sugar metabolism [PATH:ko00520]
K13014	arnD; undecaprenyl phosphate-alpha-L-ara4FN deformylase	9100	Metabolism	9101	Carbohydrate metabolism	520	Amino sugar and nucleotide sugar metabolism [PATH:ko00520]
K08678	UXS1, uxs; UDP-glucuronate decarboxylase	9100	Metabolism	9101	Carbohydrate metabolism	520	Amino sugar and nucleotide sugar metabolism [PATH:ko00520]
K12449	AXS; UDP-apiose/xylose synthase	9100	Metabolism	9101	Carbohydrate metabolism	520	Amino sugar and nucleotide sugar metabolism [PATH:ko00520]
K02778	PTS-Glc-EIIB, ptsG; PTS system, glucose-specific IIB component	9100	Metabolism	9101	Carbohydrate metabolism	520	Amino sugar and nucleotide sugar metabolism [PATH:ko00520]
K02779	PTS-Glc-EIIC, ptsG; PTS system, glucose-specific IIC component	9100	Metabolism	9101	Carbohydrate metabolism	520	Amino sugar and nucleotide sugar metabolism [PATH:ko00520]
K02790	PTS-MalGlc-EIIB, malX; PTS system, maltose/glucose-specific IIB component	9100	Metabolism	9101	Carbohydrate metabolism	520	Amino sugar and nucleotide sugar metabolism [PATH:ko00520]
K02791	PTS-MalGlc-EIIC, malX; PTS system, maltose/glucose-specific IIC component	9100	Metabolism	9101	Carbohydrate metabolism	520	Amino sugar and nucleotide sugar metabolism [PATH:ko00520]
K20116	PTS-Glc1-EIIA, ptsG, glcA, glcB; PTS system, glucose-specific IIA component	9100	Metabolism	9101	Carbohydrate metabolism	520	Amino sugar and nucleotide sugar metabolism [PATH:ko00520]
K20117	PTS-Glc1-EIIB, ptsG, glcA, glcB; PTS system, glucose-specific IIB component	9100	Metabolism	9101	Carbohydrate metabolism	520	Amino sugar and nucleotide sugar metabolism [PATH:ko00520]
K20118	PTS-Glc1-EIIC, ptsG, glcA, glcB; PTS system, glucose-specific IIC component	9100	Metabolism	9101	Carbohydrate metabolism	520	Amino sugar and nucleotide sugar metabolism [PATH:ko00520]
K00845	glk; glucokinase	9100	Metabolism	9101	Carbohydrate metabolism	520	Amino sugar and nucleotide sugar metabolism [PATH:ko00520]
K12407	GCK; glucokinase	9100	Metabolism	9101	Carbohydrate metabolism	520	Amino sugar and nucleotide sugar metabolism [PATH:ko00520]
K00886	ppgK; polyphosphate glucokinase	9100	Metabolism	9101	Carbohydrate metabolism	520	Amino sugar and nucleotide sugar metabolism [PATH:ko00520]
K01810	GPI, pgi; glucose-6-phosphate isomerase	9100	Metabolism	9101	Carbohydrate metabolism	520	Amino sugar and nucleotide sugar metabolism [PATH:ko00520]
K06859	pgi1; glucose-6-phosphate isomerase, archaeal	9100	Metabolism	9101	Carbohydrate metabolism	520	Amino sugar and nucleotide sugar metabolism [PATH:ko00520]
K13810	tal-pgi; transaldolase / glucose-6-phosphate isomerase	9100	Metabolism	9101	Carbohydrate metabolism	520	Amino sugar and nucleotide sugar metabolism [PATH:ko00520]
K15916	pgi-pmi; glucose/mannose-6-phosphate isomerase	9100	Metabolism	9101	Carbohydrate metabolism	520	Amino sugar and nucleotide sugar metabolism [PATH:ko00520]
K01835	pgm; phosphoglucomutase	9100	Metabolism	9101	Carbohydrate metabolism	520	Amino sugar and nucleotide sugar metabolism [PATH:ko00520]
K15778	pmm-pgm; phosphomannomutase / phosphoglucomutase	9100	Metabolism	9101	Carbohydrate metabolism	520	Amino sugar and nucleotide sugar metabolism [PATH:ko00520]
K15779	PGM2; phosphoglucomutase / phosphopentomutase	9100	Metabolism	9101	Carbohydrate metabolism	520	Amino sugar and nucleotide sugar metabolism [PATH:ko00520]
K00963	UGP2, galU, galF; UTP--glucose-1-phosphate uridylyltransferase	9100	Metabolism	9101	Carbohydrate metabolism	520	Amino sugar and nucleotide sugar metabolism [PATH:ko00520]
K12450	RHM; UDP-glucose 4,6-dehydratase	9100	Metabolism	9101	Carbohydrate metabolism	520	Amino sugar and nucleotide sugar metabolism [PATH:ko00520]
K12451	UER1; 3,5-epimerase/4-reductase	9100	Metabolism	9101	Carbohydrate metabolism	520	Amino sugar and nucleotide sugar metabolism [PATH:ko00520]
K00012	UGDH, ugd; UDPglucose 6-dehydrogenase	9100	Metabolism	9101	Carbohydrate metabolism	520	Amino sugar and nucleotide sugar metabolism [PATH:ko00520]
K06118	SQD1, sqdB; UDP-sulfoquinovose synthase	9100	Metabolism	9101	Carbohydrate metabolism	520	Amino sugar and nucleotide sugar metabolism [PATH:ko00520]
K00849	galK; galactokinase	9100	Metabolism	9101	Carbohydrate metabolism	520	Amino sugar and nucleotide sugar metabolism [PATH:ko00520]
K00965	galT, GALT; UDPglucose--hexose-1-phosphate uridylyltransferase	9100	Metabolism	9101	Carbohydrate metabolism	520	Amino sugar and nucleotide sugar metabolism [PATH:ko00520]
K01784	galE, GALE; UDP-glucose 4-epimerase	9100	Metabolism	9101	Carbohydrate metabolism	520	Amino sugar and nucleotide sugar metabolism [PATH:ko00520]
K01854	glf; UDP-galactopyranose mutase	9100	Metabolism	9101	Carbohydrate metabolism	520	Amino sugar and nucleotide sugar metabolism [PATH:ko00520]
K17716	capD; UDP-glucose 4-epimerase	9100	Metabolism	9101	Carbohydrate metabolism	520	Amino sugar and nucleotide sugar metabolism [PATH:ko00520]
K08679	E5.1.3.6; UDP-glucuronate 4-epimerase	9100	Metabolism	9101	Carbohydrate metabolism	520	Amino sugar and nucleotide sugar metabolism [PATH:ko00520]
K18677	GALAK; galacturonokinase	9100	Metabolism	9101	Carbohydrate metabolism	520	Amino sugar and nucleotide sugar metabolism [PATH:ko00520]
K13648	GAUT; alpha-1,4-galacturonosyltransferase	9100	Metabolism	9101	Carbohydrate metabolism	520	Amino sugar and nucleotide sugar metabolism [PATH:ko00520]
K02793	PTS-Man-EIIA, manX; PTS system, mannose-specific IIA component	9100	Metabolism	9101	Carbohydrate metabolism	520	Amino sugar and nucleotide sugar metabolism [PATH:ko00520]
K02794	PTS-Man-EIIB, manX; PTS system, mannose-specific IIB component	9100	Metabolism	9101	Carbohydrate metabolism	520	Amino sugar and nucleotide sugar metabolism [PATH:ko00520]
K02795	PTS-Man-EIIC, manY; PTS system, mannose-specific IIC component	9100	Metabolism	9101	Carbohydrate metabolism	520	Amino sugar and nucleotide sugar metabolism [PATH:ko00520]
K02796	PTS-Man-EIID, manZ; PTS system, mannose-specific IID component	9100	Metabolism	9101	Carbohydrate metabolism	520	Amino sugar and nucleotide sugar metabolism [PATH:ko00520]
K17497	PMM; phosphomannomutase	9100	Metabolism	9101	Carbohydrate metabolism	520	Amino sugar and nucleotide sugar metabolism [PATH:ko00520]
K01840	manB; phosphomannomutase	9100	Metabolism	9101	Carbohydrate metabolism	520	Amino sugar and nucleotide sugar metabolism [PATH:ko00520]
K16881	K16881; mannose-1-phosphate guanylyltransferase / phosphomannomutase	9100	Metabolism	9101	Carbohydrate metabolism	520	Amino sugar and nucleotide sugar metabolism [PATH:ko00520]
K00966	GMPP; mannose-1-phosphate guanylyltransferase	9100	Metabolism	9101	Carbohydrate metabolism	520	Amino sugar and nucleotide sugar metabolism [PATH:ko00520]
K00971	manC, cpsB; mannose-1-phosphate guanylyltransferase	9100	Metabolism	9101	Carbohydrate metabolism	520	Amino sugar and nucleotide sugar metabolism [PATH:ko00520]
K16011	algA, xanB, rfbA, wbpW, pslB; mannose-1-phosphate guanylyltransferase / mannose-6-phosphate isomerase	9100	Metabolism	9101	Carbohydrate metabolism	520	Amino sugar and nucleotide sugar metabolism [PATH:ko00520]
K01711	gmd, GMDS; GDPmannose 4,6-dehydratase	9100	Metabolism	9101	Carbohydrate metabolism	520	Amino sugar and nucleotide sugar metabolism [PATH:ko00520]
K15856	rmd; GDP-4-dehydro-6-deoxy-D-mannose reductase	9100	Metabolism	9101	Carbohydrate metabolism	520	Amino sugar and nucleotide sugar metabolism [PATH:ko00520]
K13010	per, rfbE; perosamine synthetase	9100	Metabolism	9101	Carbohydrate metabolism	520	Amino sugar and nucleotide sugar metabolism [PATH:ko00520]
K17939	perB, wbdR; GDP-perosamine N-acetyltransferase	9100	Metabolism	9101	Carbohydrate metabolism	520	Amino sugar and nucleotide sugar metabolism [PATH:ko00520]
K01809	manA, MPI; mannose-6-phosphate isomerase	9100	Metabolism	9101	Carbohydrate metabolism	520	Amino sugar and nucleotide sugar metabolism [PATH:ko00520]
K10046	GME; GDP-D-mannose 3', 5'-epimerase	9100	Metabolism	9101	Carbohydrate metabolism	520	Amino sugar and nucleotide sugar metabolism [PATH:ko00520]
K00066	algD; GDP-mannose 6-dehydrogenase	9100	Metabolism	9101	Carbohydrate metabolism	520	Amino sugar and nucleotide sugar metabolism [PATH:ko00520]
K05305	FUK; fucokinase	9100	Metabolism	9101	Carbohydrate metabolism	520	Amino sugar and nucleotide sugar metabolism [PATH:ko00520]
K00976	FPGT; fucose-1-phosphate guanylyltransferase	9100	Metabolism	9101	Carbohydrate metabolism	520	Amino sugar and nucleotide sugar metabolism [PATH:ko00520]
K02377	TSTA3, fcl; GDP-L-fucose synthase	9100	Metabolism	9101	Carbohydrate metabolism	520	Amino sugar and nucleotide sugar metabolism [PATH:ko00520]
K00978	rfbF; glucose-1-phosphate cytidylyltransferase	9100	Metabolism	9101	Carbohydrate metabolism	520	Amino sugar and nucleotide sugar metabolism [PATH:ko00520]
K01709	rfbG; CDP-glucose 4,6-dehydratase	9100	Metabolism	9101	Carbohydrate metabolism	520	Amino sugar and nucleotide sugar metabolism [PATH:ko00520]
K12452	ascC, ddhC, rfbH; CDP-4-dehydro-6-deoxyglucose reductase, E1	9100	Metabolism	9101	Carbohydrate metabolism	520	Amino sugar and nucleotide sugar metabolism [PATH:ko00520]
K00523	ascD, ddhD, rfbI; CDP-4-dehydro-6-deoxyglucose reductase, E3	9100	Metabolism	9101	Carbohydrate metabolism	520	Amino sugar and nucleotide sugar metabolism [PATH:ko00520]
K12453	rfbS; CDP-paratose synthetase	9100	Metabolism	9101	Carbohydrate metabolism	520	Amino sugar and nucleotide sugar metabolism [PATH:ko00520]
K12454	rfbE; CDP-paratose 2-epimerase	9100	Metabolism	9101	Carbohydrate metabolism	520	Amino sugar and nucleotide sugar metabolism [PATH:ko00520]
K12455	rfbJ; CDP-abequose synthase	9100	Metabolism	9101	Carbohydrate metabolism	520	Amino sugar and nucleotide sugar metabolism [PATH:ko00520]
K19632	rfbJ; CDP-abequose synthase	9100	Metabolism	9101	Carbohydrate metabolism	520	Amino sugar and nucleotide sugar metabolism [PATH:ko00520]
K15857	ascE; CDP-3, 6-dideoxy-D-glycero-D-glycero-4-hexulose-5-epimerase	9100	Metabolism	9101	Carbohydrate metabolism	520	Amino sugar and nucleotide sugar metabolism [PATH:ko00520]
K15858	ascF; CDP-3, 6-dideoxy-D-glycero-L-glycero-4-hexulose-4-reductase	9100	Metabolism	9101	Carbohydrate metabolism	520	Amino sugar and nucleotide sugar metabolism [PATH:ko00520]
K00975	glgC; glucose-1-phosphate adenylyltransferase	9100	Metabolism	9101	Carbohydrate metabolism	520	Amino sugar and nucleotide sugar metabolism [PATH:ko00520]
K01895	ACSS, acs; acetyl-CoA synthetase	9100	Metabolism	9101	Carbohydrate metabolism	620	Pyruvate metabolism [PATH:ko00620]
K00169	porA; pyruvate ferredoxin oxidoreductase alpha subunit	9100	Metabolism	9101	Carbohydrate metabolism	620	Pyruvate metabolism [PATH:ko00620]
K00170	porB; pyruvate ferredoxin oxidoreductase beta subunit	9100	Metabolism	9101	Carbohydrate metabolism	620	Pyruvate metabolism [PATH:ko00620]
K00172	porG; pyruvate ferredoxin oxidoreductase gamma subunit	9100	Metabolism	9101	Carbohydrate metabolism	620	Pyruvate metabolism [PATH:ko00620]
K00171	porD; pyruvate ferredoxin oxidoreductase delta subunit	9100	Metabolism	9101	Carbohydrate metabolism	620	Pyruvate metabolism [PATH:ko00620]
K03737	por, nifJ; pyruvate-ferredoxin/flavodoxin oxidoreductase	9100	Metabolism	9101	Carbohydrate metabolism	620	Pyruvate metabolism [PATH:ko00620]
K00174	korA, oorA, oforA; 2-oxoglutarate/2-oxoacid ferredoxin oxidoreductase subunit alpha	9100	Metabolism	9101	Carbohydrate metabolism	620	Pyruvate metabolism [PATH:ko00620]
K00175	korB, oorB, oforB; 2-oxoglutarate/2-oxoacid ferredoxin oxidoreductase subunit beta	9100	Metabolism	9101	Carbohydrate metabolism	620	Pyruvate metabolism [PATH:ko00620]
K00163	aceE; pyruvate dehydrogenase E1 component	9100	Metabolism	9101	Carbohydrate metabolism	620	Pyruvate metabolism [PATH:ko00620]
K00161	PDHA, pdhA; pyruvate dehydrogenase E1 component alpha subunit	9100	Metabolism	9101	Carbohydrate metabolism	620	Pyruvate metabolism [PATH:ko00620]
K00162	PDHB, pdhB; pyruvate dehydrogenase E1 component beta subunit	9100	Metabolism	9101	Carbohydrate metabolism	620	Pyruvate metabolism [PATH:ko00620]
K00627	DLAT, aceF, pdhC; pyruvate dehydrogenase E2 component (dihydrolipoamide acetyltransferase)	9100	Metabolism	9101	Carbohydrate metabolism	620	Pyruvate metabolism [PATH:ko00620]
K00382	DLD, lpd, pdhD; dihydrolipoamide dehydrogenase	9100	Metabolism	9101	Carbohydrate metabolism	620	Pyruvate metabolism [PATH:ko00620]
K13997	PDHX; dihydrolipoamide dehydrogenase-binding protein of pyruvate dehydrogenase complex	9100	Metabolism	9101	Carbohydrate metabolism	620	Pyruvate metabolism [PATH:ko00620]
K00656	E2.3.1.54, pflD; formate C-acetyltransferase	9100	Metabolism	9101	Carbohydrate metabolism	620	Pyruvate metabolism [PATH:ko00620]
K00132	E1.2.1.10; acetaldehyde dehydrogenase (acetylating)	9100	Metabolism	9101	Carbohydrate metabolism	620	Pyruvate metabolism [PATH:ko00620]
K04072	adhE; acetaldehyde dehydrogenase / alcohol dehydrogenase	9100	Metabolism	9101	Carbohydrate metabolism	620	Pyruvate metabolism [PATH:ko00620]
K04073	mhpF; acetaldehyde dehydrogenase	9100	Metabolism	9101	Carbohydrate metabolism	620	Pyruvate metabolism [PATH:ko00620]
K18366	bphJ, xylQ, nahO, tesF; acetaldehyde/propanal dehydrogenase	9100	Metabolism	9101	Carbohydrate metabolism	620	Pyruvate metabolism [PATH:ko00620]
K04021	eutE; aldehyde dehydrogenase	9100	Metabolism	9101	Carbohydrate metabolism	620	Pyruvate metabolism [PATH:ko00620]
K00925	ackA; acetate kinase	9100	Metabolism	9101	Carbohydrate metabolism	620	Pyruvate metabolism [PATH:ko00620]
K00625	E2.3.1.8, pta; phosphate acetyltransferase	9100	Metabolism	9101	Carbohydrate metabolism	620	Pyruvate metabolism [PATH:ko00620]
K13788	pta; phosphate acetyltransferase	9100	Metabolism	9101	Carbohydrate metabolism	620	Pyruvate metabolism [PATH:ko00620]
K15024	K15024; putative phosphotransacetylase	9100	Metabolism	9101	Carbohydrate metabolism	620	Pyruvate metabolism [PATH:ko00620]
K04020	eutD; phosphotransacetylase	9100	Metabolism	9101	Carbohydrate metabolism	620	Pyruvate metabolism [PATH:ko00620]
K00873	PK, pyk; pyruvate kinase	9100	Metabolism	9101	Carbohydrate metabolism	620	Pyruvate metabolism [PATH:ko00620]
K12406	PKLR; pyruvate kinase isozymes R/L	9100	Metabolism	9101	Carbohydrate metabolism	620	Pyruvate metabolism [PATH:ko00620]
K11262	ACACA; acetyl-CoA carboxylase / biotin carboxylase 1	9100	Metabolism	9101	Carbohydrate metabolism	620	Pyruvate metabolism [PATH:ko00620]
K01946	ACACB; acetyl-CoA carboxylase / biotin carboxylase 2	9100	Metabolism	9101	Carbohydrate metabolism	620	Pyruvate metabolism [PATH:ko00620]
K01962	accA; acetyl-CoA carboxylase carboxyl transferase subunit alpha	9100	Metabolism	9101	Carbohydrate metabolism	620	Pyruvate metabolism [PATH:ko00620]
K02160	accB, bccP; acetyl-CoA carboxylase biotin carboxyl carrier protein	9100	Metabolism	9101	Carbohydrate metabolism	620	Pyruvate metabolism [PATH:ko00620]
K01961	accC; acetyl-CoA carboxylase, biotin carboxylase subunit	9100	Metabolism	9101	Carbohydrate metabolism	620	Pyruvate metabolism [PATH:ko00620]
K01963	accD; acetyl-CoA carboxylase carboxyl transferase subunit beta	9100	Metabolism	9101	Carbohydrate metabolism	620	Pyruvate metabolism [PATH:ko00620]
K11263	bccA; acetyl-CoA/propionyl-CoA carboxylase, biotin carboxylase, biotin carboxyl carrier protein	9100	Metabolism	9101	Carbohydrate metabolism	620	Pyruvate metabolism [PATH:ko00620]
K18472	accD6; acetyl-CoA/propionyl-CoA carboxylase carboxyl transferase subunit	9100	Metabolism	9101	Carbohydrate metabolism	620	Pyruvate metabolism [PATH:ko00620]
K01512	acyP; acylphosphatase	9100	Metabolism	9101	Carbohydrate metabolism	620	Pyruvate metabolism [PATH:ko00620]
K00128	ALDH; aldehyde dehydrogenase (NAD+)	9100	Metabolism	9101	Carbohydrate metabolism	620	Pyruvate metabolism [PATH:ko00620]
K14085	ALDH7A1; aldehyde dehydrogenase family 7 member A1	9100	Metabolism	9101	Carbohydrate metabolism	620	Pyruvate metabolism [PATH:ko00620]
K00149	ALDH9A1; aldehyde dehydrogenase family 9 member A1	9100	Metabolism	9101	Carbohydrate metabolism	620	Pyruvate metabolism [PATH:ko00620]
K00138	aldB; aldehyde dehydrogenase	9100	Metabolism	9101	Carbohydrate metabolism	620	Pyruvate metabolism [PATH:ko00620]
K01067	E3.1.2.1, ACH1; acetyl-CoA hydrolase	9100	Metabolism	9101	Carbohydrate metabolism	620	Pyruvate metabolism [PATH:ko00620]
K18118	aarC, cat1; succinyl-CoA:acetate CoA-transferase	9100	Metabolism	9101	Carbohydrate metabolism	620	Pyruvate metabolism [PATH:ko00620]
K01026	pct; propionate CoA-transferase	9100	Metabolism	9101	Carbohydrate metabolism	620	Pyruvate metabolism [PATH:ko00620]
K01905	E6.2.1.13; acetyl-CoA synthetase (ADP-forming)	9100	Metabolism	9101	Carbohydrate metabolism	620	Pyruvate metabolism [PATH:ko00620]
K00158	E1.2.3.3, poxL; pyruvate oxidase	9100	Metabolism	9101	Carbohydrate metabolism	620	Pyruvate metabolism [PATH:ko00620]
K00101	lldD; L-lactate dehydrogenase (cytochrome)	9100	Metabolism	9101	Carbohydrate metabolism	620	Pyruvate metabolism [PATH:ko00620]
K00016	LDH, ldh; L-lactate dehydrogenase	9100	Metabolism	9101	Carbohydrate metabolism	620	Pyruvate metabolism [PATH:ko00620]
K00156	poxB; pyruvate dehydrogenase (quinone)	9100	Metabolism	9101	Carbohydrate metabolism	620	Pyruvate metabolism [PATH:ko00620]
K00467	E1.13.12.4; lactate 2-monooxygenase	9100	Metabolism	9101	Carbohydrate metabolism	620	Pyruvate metabolism [PATH:ko00620]
K03778	ldhA; D-lactate dehydrogenase	9100	Metabolism	9101	Carbohydrate metabolism	620	Pyruvate metabolism [PATH:ko00620]
K03777	dld; D-lactate dehydrogenase (quinone)	9100	Metabolism	9101	Carbohydrate metabolism	620	Pyruvate metabolism [PATH:ko00620]
K00102	LDHD, dld; D-lactate dehydrogenase (cytochrome)	9100	Metabolism	9101	Carbohydrate metabolism	620	Pyruvate metabolism [PATH:ko00620]
K21618	DLD3; (R)-2-hydroxyglutarate---pyruvate transhydrogenase	9100	Metabolism	9101	Carbohydrate metabolism	620	Pyruvate metabolism [PATH:ko00620]
K17741	GRE2; NADPH-dependent methylglyoxal reductase	9100	Metabolism	9101	Carbohydrate metabolism	620	Pyruvate metabolism [PATH:ko00620]
K07248	aldA; lactaldehyde dehydrogenase / glycolaldehyde dehydrogenase	9100	Metabolism	9101	Carbohydrate metabolism	620	Pyruvate metabolism [PATH:ko00620]
K19266	E1.2.1.22; lactaldehyde dehydrogenase	9100	Metabolism	9101	Carbohydrate metabolism	620	Pyruvate metabolism [PATH:ko00620]
K01759	GLO1, gloA; lactoylglutathione lyase	9100	Metabolism	9101	Carbohydrate metabolism	620	Pyruvate metabolism [PATH:ko00620]
K01069	E3.1.2.6, gloB; hydroxyacylglutathione hydrolase	9100	Metabolism	9101	Carbohydrate metabolism	620	Pyruvate metabolism [PATH:ko00620]
K05523	hchA; D-lactate dehydratase / protein deglycase	9100	Metabolism	9101	Carbohydrate metabolism	620	Pyruvate metabolism [PATH:ko00620]
K18881	DJ1D; D-lactate dehydratase	9100	Metabolism	9101	Carbohydrate metabolism	620	Pyruvate metabolism [PATH:ko00620]
K00049	GRHPR; glyoxylate/hydroxypyruvate reductase	9100	Metabolism	9101	Carbohydrate metabolism	620	Pyruvate metabolism [PATH:ko00620]
K12972	ghrA; glyoxylate/hydroxypyruvate reductase A	9100	Metabolism	9101	Carbohydrate metabolism	620	Pyruvate metabolism [PATH:ko00620]
K00027	ME2, sfcA, maeA; malate dehydrogenase (oxaloacetate-decarboxylating)	9100	Metabolism	9101	Carbohydrate metabolism	620	Pyruvate metabolism [PATH:ko00620]
K00028	E1.1.1.39; malate dehydrogenase (decarboxylating)	9100	Metabolism	9101	Carbohydrate metabolism	620	Pyruvate metabolism [PATH:ko00620]
K00029	E1.1.1.40, maeB; malate dehydrogenase (oxaloacetate-decarboxylating)(NADP+)	9100	Metabolism	9101	Carbohydrate metabolism	620	Pyruvate metabolism [PATH:ko00620]
K01571	oadA; oxaloacetate decarboxylase, alpha subunit	9100	Metabolism	9101	Carbohydrate metabolism	620	Pyruvate metabolism [PATH:ko00620]
K01572	oadB; oxaloacetate decarboxylase, beta subunit	9100	Metabolism	9101	Carbohydrate metabolism	620	Pyruvate metabolism [PATH:ko00620]
K01573	oadG; oxaloacetate decarboxylase, gamma subunit	9100	Metabolism	9101	Carbohydrate metabolism	620	Pyruvate metabolism [PATH:ko00620]
K01003	bcpA; oxaloacetate decarboxylase	9100	Metabolism	9101	Carbohydrate metabolism	620	Pyruvate metabolism [PATH:ko00620]
K01958	PC, pyc; pyruvate carboxylase	9100	Metabolism	9101	Carbohydrate metabolism	620	Pyruvate metabolism [PATH:ko00620]
K01959	pycA; pyruvate carboxylase subunit A	9100	Metabolism	9101	Carbohydrate metabolism	620	Pyruvate metabolism [PATH:ko00620]
K01960	pycB; pyruvate carboxylase subunit B	9100	Metabolism	9101	Carbohydrate metabolism	620	Pyruvate metabolism [PATH:ko00620]
K00025	MDH1; malate dehydrogenase	9100	Metabolism	9101	Carbohydrate metabolism	620	Pyruvate metabolism [PATH:ko00620]
K00026	MDH2; malate dehydrogenase	9100	Metabolism	9101	Carbohydrate metabolism	620	Pyruvate metabolism [PATH:ko00620]
K00024	mdh; malate dehydrogenase	9100	Metabolism	9101	Carbohydrate metabolism	620	Pyruvate metabolism [PATH:ko00620]
K00051	E1.1.1.82; malate dehydrogenase (NADP+)	9100	Metabolism	9101	Carbohydrate metabolism	620	Pyruvate metabolism [PATH:ko00620]
K00116	mqo; malate dehydrogenase (quinone)	9100	Metabolism	9101	Carbohydrate metabolism	620	Pyruvate metabolism [PATH:ko00620]
K01676	E4.2.1.2A, fumA, fumB; fumarate hydratase, class I	9100	Metabolism	9101	Carbohydrate metabolism	620	Pyruvate metabolism [PATH:ko00620]
K01677	E4.2.1.2AA, fumA; fumarate hydratase subunit alpha	9100	Metabolism	9101	Carbohydrate metabolism	620	Pyruvate metabolism [PATH:ko00620]
K01678	E4.2.1.2AB, fumB; fumarate hydratase subunit beta	9100	Metabolism	9101	Carbohydrate metabolism	620	Pyruvate metabolism [PATH:ko00620]
K01679	E4.2.1.2B, fumC; fumarate hydratase, class II	9100	Metabolism	9101	Carbohydrate metabolism	620	Pyruvate metabolism [PATH:ko00620]
K00244	frdA; fumarate reductase flavoprotein subunit	9100	Metabolism	9101	Carbohydrate metabolism	620	Pyruvate metabolism [PATH:ko00620]
K00245	frdB; fumarate reductase iron-sulfur subunit	9100	Metabolism	9101	Carbohydrate metabolism	620	Pyruvate metabolism [PATH:ko00620]
K00246	frdC; fumarate reductase subunit C	9100	Metabolism	9101	Carbohydrate metabolism	620	Pyruvate metabolism [PATH:ko00620]
K00247	frdD; fumarate reductase subunit D	9100	Metabolism	9101	Carbohydrate metabolism	620	Pyruvate metabolism [PATH:ko00620]
K01595	ppc; phosphoenolpyruvate carboxylase	9100	Metabolism	9101	Carbohydrate metabolism	620	Pyruvate metabolism [PATH:ko00620]
K01596	E4.1.1.32, pckA, PCK; phosphoenolpyruvate carboxykinase (GTP)	9100	Metabolism	9101	Carbohydrate metabolism	620	Pyruvate metabolism [PATH:ko00620]
K20370	PEPCK; phosphoenolpyruvate carboxykinase (diphosphate)	9100	Metabolism	9101	Carbohydrate metabolism	620	Pyruvate metabolism [PATH:ko00620]
K01610	E4.1.1.49, pckA; phosphoenolpyruvate carboxykinase (ATP)	9100	Metabolism	9101	Carbohydrate metabolism	620	Pyruvate metabolism [PATH:ko00620]
K01006	ppdK; pyruvate, orthophosphate dikinase	9100	Metabolism	9101	Carbohydrate metabolism	620	Pyruvate metabolism [PATH:ko00620]
K01007	pps, ppsA; pyruvate, water dikinase	9100	Metabolism	9101	Carbohydrate metabolism	620	Pyruvate metabolism [PATH:ko00620]
K01638	aceB, glcB; malate synthase	9100	Metabolism	9101	Carbohydrate metabolism	620	Pyruvate metabolism [PATH:ko00620]
K00626	E2.3.1.9, atoB; acetyl-CoA C-acetyltransferase	9100	Metabolism	9101	Carbohydrate metabolism	620	Pyruvate metabolism [PATH:ko00620]
K01649	leuA, IMS; 2-isopropylmalate synthase	9100	Metabolism	9101	Carbohydrate metabolism	620	Pyruvate metabolism [PATH:ko00620]
K01655	LYS21, LYS20; homocitrate synthase	9100	Metabolism	9101	Carbohydrate metabolism	620	Pyruvate metabolism [PATH:ko00620]
K02594	nifV; homocitrate synthase NifV	9100	Metabolism	9101	Carbohydrate metabolism	620	Pyruvate metabolism [PATH:ko00620]
K10977	aksA; methanogen homocitrate synthase	9100	Metabolism	9101	Carbohydrate metabolism	620	Pyruvate metabolism [PATH:ko00620]
K01637	E4.1.3.1, aceA; isocitrate lyase	9100	Metabolism	9101	Carbohydrate metabolism	630	Glyoxylate and dicarboxylate metabolism [PATH:ko00630]
K01638	aceB, glcB; malate synthase	9100	Metabolism	9101	Carbohydrate metabolism	630	Glyoxylate and dicarboxylate metabolism [PATH:ko00630]
K00025	MDH1; malate dehydrogenase	9100	Metabolism	9101	Carbohydrate metabolism	630	Glyoxylate and dicarboxylate metabolism [PATH:ko00630]
K00026	MDH2; malate dehydrogenase	9100	Metabolism	9101	Carbohydrate metabolism	630	Glyoxylate and dicarboxylate metabolism [PATH:ko00630]
K00024	mdh; malate dehydrogenase	9100	Metabolism	9101	Carbohydrate metabolism	630	Glyoxylate and dicarboxylate metabolism [PATH:ko00630]
K01647	CS, gltA; citrate synthase	9100	Metabolism	9101	Carbohydrate metabolism	630	Glyoxylate and dicarboxylate metabolism [PATH:ko00630]
K01681	ACO, acnA; aconitate hydratase	9100	Metabolism	9101	Carbohydrate metabolism	630	Glyoxylate and dicarboxylate metabolism [PATH:ko00630]
K01682	acnB; aconitate hydratase 2 / 2-methylisocitrate dehydratase	9100	Metabolism	9101	Carbohydrate metabolism	630	Glyoxylate and dicarboxylate metabolism [PATH:ko00630]
K08692	mtkB; malate-CoA ligase subunit alpha	9100	Metabolism	9101	Carbohydrate metabolism	630	Glyoxylate and dicarboxylate metabolism [PATH:ko00630]
K14067	mtkA; malate-CoA ligase subunit beta	9100	Metabolism	9101	Carbohydrate metabolism	630	Glyoxylate and dicarboxylate metabolism [PATH:ko00630]
K00626	E2.3.1.9, atoB; acetyl-CoA C-acetyltransferase	9100	Metabolism	9101	Carbohydrate metabolism	630	Glyoxylate and dicarboxylate metabolism [PATH:ko00630]
K00023	phbB; acetoacetyl-CoA reductase	9100	Metabolism	9101	Carbohydrate metabolism	630	Glyoxylate and dicarboxylate metabolism [PATH:ko00630]
K17865	croR; 3-hydroxybutyryl-CoA dehydratase	9100	Metabolism	9101	Carbohydrate metabolism	630	Glyoxylate and dicarboxylate metabolism [PATH:ko00630]
K14446	ccr; crotonyl-CoA carboxylase/reductase	9100	Metabolism	9101	Carbohydrate metabolism	630	Glyoxylate and dicarboxylate metabolism [PATH:ko00630]
K05606	MCEE, epi; methylmalonyl-CoA/ethylmalonyl-CoA epimerase	9100	Metabolism	9101	Carbohydrate metabolism	630	Glyoxylate and dicarboxylate metabolism [PATH:ko00630]
K14447	ecm; ethylmalonyl-CoA mutase	9100	Metabolism	9101	Carbohydrate metabolism	630	Glyoxylate and dicarboxylate metabolism [PATH:ko00630]
K14448	mcd; (2S)-methylsuccinyl-CoA dehydrogenase	9100	Metabolism	9101	Carbohydrate metabolism	630	Glyoxylate and dicarboxylate metabolism [PATH:ko00630]
K14449	mch, mcd; 2-methylfumaryl-CoA hydratase	9100	Metabolism	9101	Carbohydrate metabolism	630	Glyoxylate and dicarboxylate metabolism [PATH:ko00630]
K08691	mcl; malyl-CoA/(S)-citramalyl-CoA lyase	9100	Metabolism	9101	Carbohydrate metabolism	630	Glyoxylate and dicarboxylate metabolism [PATH:ko00630]
K14451	mcl2; (3S)-malyl-CoA thioesterase	9100	Metabolism	9101	Carbohydrate metabolism	630	Glyoxylate and dicarboxylate metabolism [PATH:ko00630]
K01965	PCCA, pccA; propionyl-CoA carboxylase alpha chain	9100	Metabolism	9101	Carbohydrate metabolism	630	Glyoxylate and dicarboxylate metabolism [PATH:ko00630]
K01966	PCCB, pccB; propionyl-CoA carboxylase beta chain	9100	Metabolism	9101	Carbohydrate metabolism	630	Glyoxylate and dicarboxylate metabolism [PATH:ko00630]
K11263	bccA; acetyl-CoA/propionyl-CoA carboxylase, biotin carboxylase, biotin carboxyl carrier protein	9100	Metabolism	9101	Carbohydrate metabolism	630	Glyoxylate and dicarboxylate metabolism [PATH:ko00630]
K18472	accD6; acetyl-CoA/propionyl-CoA carboxylase carboxyl transferase subunit	9100	Metabolism	9101	Carbohydrate metabolism	630	Glyoxylate and dicarboxylate metabolism [PATH:ko00630]
K19312	K19312; acetyl-CoA/propionyl-CoA carboxylase carboxyl transferase subunit	9100	Metabolism	9101	Carbohydrate metabolism	630	Glyoxylate and dicarboxylate metabolism [PATH:ko00630]
K01964	K01964; acetyl-CoA/propionyl-CoA carboxylase	9100	Metabolism	9101	Carbohydrate metabolism	630	Glyoxylate and dicarboxylate metabolism [PATH:ko00630]
K15036	K15036; acetyl-CoA/propionyl-CoA carboxylase	9100	Metabolism	9101	Carbohydrate metabolism	630	Glyoxylate and dicarboxylate metabolism [PATH:ko00630]
K15037	K15037; biotin carboxyl carrier protein	9100	Metabolism	9101	Carbohydrate metabolism	630	Glyoxylate and dicarboxylate metabolism [PATH:ko00630]
K01847	MUT; methylmalonyl-CoA mutase	9100	Metabolism	9101	Carbohydrate metabolism	630	Glyoxylate and dicarboxylate metabolism [PATH:ko00630]
K01849	E5.4.99.2B, mcmA2; methylmalonyl-CoA mutase, C-terminal domain	9100	Metabolism	9101	Carbohydrate metabolism	630	Glyoxylate and dicarboxylate metabolism [PATH:ko00630]
K01848	E5.4.99.2A, mcmA1; methylmalonyl-CoA mutase, N-terminal domain	9100	Metabolism	9101	Carbohydrate metabolism	630	Glyoxylate and dicarboxylate metabolism [PATH:ko00630]
K19268	glmE, mutE, mamB; methylaspartate mutase epsilon subunit	9100	Metabolism	9101	Carbohydrate metabolism	630	Glyoxylate and dicarboxylate metabolism [PATH:ko00630]
K01846	glmS, mutS, mamA; methylaspartate mutase sigma subunit	9100	Metabolism	9101	Carbohydrate metabolism	630	Glyoxylate and dicarboxylate metabolism [PATH:ko00630]
K04835	mal; methylaspartate ammonia-lyase	9100	Metabolism	9101	Carbohydrate metabolism	630	Glyoxylate and dicarboxylate metabolism [PATH:ko00630]
K19280	mct; succinyl-CoA:mesaconate CoA transferase	9100	Metabolism	9101	Carbohydrate metabolism	630	Glyoxylate and dicarboxylate metabolism [PATH:ko00630]
K19281	mcl; beta-methylmalyl-CoA/(S)-malyl-CoA lyase	9100	Metabolism	9101	Carbohydrate metabolism	630	Glyoxylate and dicarboxylate metabolism [PATH:ko00630]
K19282	aceB; bifunctional (S)-malyl-CoA lyase/thioesterase	9100	Metabolism	9101	Carbohydrate metabolism	630	Glyoxylate and dicarboxylate metabolism [PATH:ko00630]
K11517	HAO; (S)-2-hydroxy-acid oxidase	9100	Metabolism	9101	Carbohydrate metabolism	630	Glyoxylate and dicarboxylate metabolism [PATH:ko00630]
K00104	glcD; glycolate oxidase	9100	Metabolism	9101	Carbohydrate metabolism	630	Glyoxylate and dicarboxylate metabolism [PATH:ko00630]
K11472	glcE; glycolate oxidase FAD binding subunit	9100	Metabolism	9101	Carbohydrate metabolism	630	Glyoxylate and dicarboxylate metabolism [PATH:ko00630]
K11473	glcF; glycolate oxidase iron-sulfur subunit	9100	Metabolism	9101	Carbohydrate metabolism	630	Glyoxylate and dicarboxylate metabolism [PATH:ko00630]
K03781	katE, CAT, catB, srpA; catalase	9100	Metabolism	9101	Carbohydrate metabolism	630	Glyoxylate and dicarboxylate metabolism [PATH:ko00630]
K00049	GRHPR; glyoxylate/hydroxypyruvate reductase	9100	Metabolism	9101	Carbohydrate metabolism	630	Glyoxylate and dicarboxylate metabolism [PATH:ko00630]
K18121	GLYR; glyoxylate/succinic semialdehyde reductase	9100	Metabolism	9101	Carbohydrate metabolism	630	Glyoxylate and dicarboxylate metabolism [PATH:ko00630]
K19269	PGP, PGLP; phosphoglycolate phosphatase	9100	Metabolism	9101	Carbohydrate metabolism	630	Glyoxylate and dicarboxylate metabolism [PATH:ko00630]
K01091	gph; phosphoglycolate phosphatase	9100	Metabolism	9101	Carbohydrate metabolism	630	Glyoxylate and dicarboxylate metabolism [PATH:ko00630]
K01601	rbcL; ribulose-bisphosphate carboxylase large chain	9100	Metabolism	9101	Carbohydrate metabolism	630	Glyoxylate and dicarboxylate metabolism [PATH:ko00630]
K01602	rbcS; ribulose-bisphosphate carboxylase small chain	9100	Metabolism	9101	Carbohydrate metabolism	630	Glyoxylate and dicarboxylate metabolism [PATH:ko00630]
K00830	AGXT; alanine-glyoxylate transaminase / serine-glyoxylate transaminase / serine-pyruvate transaminase	9100	Metabolism	9101	Carbohydrate metabolism	630	Glyoxylate and dicarboxylate metabolism [PATH:ko00630]
K14272	GGAT; glutamate--glyoxylate aminotransferase	9100	Metabolism	9101	Carbohydrate metabolism	630	Glyoxylate and dicarboxylate metabolism [PATH:ko00630]
K00284	E1.4.7.1; glutamate synthase (ferredoxin)	9100	Metabolism	9101	Carbohydrate metabolism	630	Glyoxylate and dicarboxylate metabolism [PATH:ko00630]
K01915	glnA, GLUL; glutamine synthetase	9100	Metabolism	9101	Carbohydrate metabolism	630	Glyoxylate and dicarboxylate metabolism [PATH:ko00630]
K00600	glyA, SHMT; glycine hydroxymethyltransferase	9100	Metabolism	9101	Carbohydrate metabolism	630	Glyoxylate and dicarboxylate metabolism [PATH:ko00630]
K00281	GLDC, gcvP; glycine dehydrogenase	9100	Metabolism	9101	Carbohydrate metabolism	630	Glyoxylate and dicarboxylate metabolism [PATH:ko00630]
K00282	gcvPA; glycine dehydrogenase subunit 1	9100	Metabolism	9101	Carbohydrate metabolism	630	Glyoxylate and dicarboxylate metabolism [PATH:ko00630]
K00283	gcvPB; glycine dehydrogenase subunit 2	9100	Metabolism	9101	Carbohydrate metabolism	630	Glyoxylate and dicarboxylate metabolism [PATH:ko00630]
K00605	gcvT, AMT; aminomethyltransferase	9100	Metabolism	9101	Carbohydrate metabolism	630	Glyoxylate and dicarboxylate metabolism [PATH:ko00630]
K00382	DLD, lpd, pdhD; dihydrolipoamide dehydrogenase	9100	Metabolism	9101	Carbohydrate metabolism	630	Glyoxylate and dicarboxylate metabolism [PATH:ko00630]
K02437	gcvH, GCSH; glycine cleavage system H protein	9100	Metabolism	9101	Carbohydrate metabolism	630	Glyoxylate and dicarboxylate metabolism [PATH:ko00630]
K01608	gcl; tartronate-semialdehyde synthase	9100	Metabolism	9101	Carbohydrate metabolism	630	Glyoxylate and dicarboxylate metabolism [PATH:ko00630]
K01816	hyi, gip; hydroxypyruvate isomerase	9100	Metabolism	9101	Carbohydrate metabolism	630	Glyoxylate and dicarboxylate metabolism [PATH:ko00630]
K00042	garR, glxR; 2-hydroxy-3-oxopropionate reductase	9100	Metabolism	9101	Carbohydrate metabolism	630	Glyoxylate and dicarboxylate metabolism [PATH:ko00630]
K00865	glxK, garK; glycerate 2-kinase	9100	Metabolism	9101	Carbohydrate metabolism	630	Glyoxylate and dicarboxylate metabolism [PATH:ko00630]
K11529	gck, gckA, GLYCTK; glycerate 2-kinase	9100	Metabolism	9101	Carbohydrate metabolism	630	Glyoxylate and dicarboxylate metabolism [PATH:ko00630]
K15918	GLYK; D-glycerate 3-kinase	9100	Metabolism	9101	Carbohydrate metabolism	630	Glyoxylate and dicarboxylate metabolism [PATH:ko00630]
K00015	gyaR; glyoxylate reductase	9100	Metabolism	9101	Carbohydrate metabolism	630	Glyoxylate and dicarboxylate metabolism [PATH:ko00630]
K00018	hprA; glycerate dehydrogenase	9100	Metabolism	9101	Carbohydrate metabolism	630	Glyoxylate and dicarboxylate metabolism [PATH:ko00630]
K15893	HPR1; hydroxypyruvate reductase 1	9100	Metabolism	9101	Carbohydrate metabolism	630	Glyoxylate and dicarboxylate metabolism [PATH:ko00630]
K15919	HPR2; hydroxypyruvate reductase 2	9100	Metabolism	9101	Carbohydrate metabolism	630	Glyoxylate and dicarboxylate metabolism [PATH:ko00630]
K00050	ttuD; hydroxypyruvate reductase	9100	Metabolism	9101	Carbohydrate metabolism	630	Glyoxylate and dicarboxylate metabolism [PATH:ko00630]
K12972	ghrA; glyoxylate/hydroxypyruvate reductase A	9100	Metabolism	9101	Carbohydrate metabolism	630	Glyoxylate and dicarboxylate metabolism [PATH:ko00630]
K07248	aldA; lactaldehyde dehydrogenase / glycolaldehyde dehydrogenase	9100	Metabolism	9101	Carbohydrate metabolism	630	Glyoxylate and dicarboxylate metabolism [PATH:ko00630]
K00048	fucO; lactaldehyde reductase	9100	Metabolism	9101	Carbohydrate metabolism	630	Glyoxylate and dicarboxylate metabolism [PATH:ko00630]
K03779	ttdA; L(+)-tartrate dehydratase alpha subunit	9100	Metabolism	9101	Carbohydrate metabolism	630	Glyoxylate and dicarboxylate metabolism [PATH:ko00630]
K03780	ttdB; L(+)-tartrate dehydratase beta subunit	9100	Metabolism	9101	Carbohydrate metabolism	630	Glyoxylate and dicarboxylate metabolism [PATH:ko00630]
K07246	ttuC, dmlA; tartrate dehydrogenase/decarboxylase / D-malate dehydrogenase	9100	Metabolism	9101	Carbohydrate metabolism	630	Glyoxylate and dicarboxylate metabolism [PATH:ko00630]
K01625	eda; 2-dehydro-3-deoxyphosphogluconate aldolase / (4S)-4-hydroxy-2-oxoglutarate aldolase	9100	Metabolism	9101	Carbohydrate metabolism	630	Glyoxylate and dicarboxylate metabolism [PATH:ko00630]
K18123	HOGA1; 4-hydroxy-2-oxoglutarate aldolase	9100	Metabolism	9101	Carbohydrate metabolism	630	Glyoxylate and dicarboxylate metabolism [PATH:ko00630]
K01569	oxdD; oxalate decarboxylase	9100	Metabolism	9101	Carbohydrate metabolism	630	Glyoxylate and dicarboxylate metabolism [PATH:ko00630]
K00122	FDH; formate dehydrogenase	9100	Metabolism	9101	Carbohydrate metabolism	630	Glyoxylate and dicarboxylate metabolism [PATH:ko00630]
K00125	fdhB; formate dehydrogenase, beta subunit	9100	Metabolism	9101	Carbohydrate metabolism	630	Glyoxylate and dicarboxylate metabolism [PATH:ko00630]
K00126	fdsD; formate dehydrogenase subunit delta	9100	Metabolism	9101	Carbohydrate metabolism	630	Glyoxylate and dicarboxylate metabolism [PATH:ko00630]
K00123	fdoG, fdhF; formate dehydrogenase major subunit	9100	Metabolism	9101	Carbohydrate metabolism	630	Glyoxylate and dicarboxylate metabolism [PATH:ko00630]
K00124	fdoH; formate dehydrogenase iron-sulfur subunit	9100	Metabolism	9101	Carbohydrate metabolism	630	Glyoxylate and dicarboxylate metabolism [PATH:ko00630]
K00127	fdoI; formate dehydrogenase subunit gamma	9100	Metabolism	9101	Carbohydrate metabolism	630	Glyoxylate and dicarboxylate metabolism [PATH:ko00630]
K01432	AFMID; arylformamidase	9100	Metabolism	9101	Carbohydrate metabolism	630	Glyoxylate and dicarboxylate metabolism [PATH:ko00630]
K14263	BNA7; kynurenine formamidase	9100	Metabolism	9101	Carbohydrate metabolism	630	Glyoxylate and dicarboxylate metabolism [PATH:ko00630]
K07130	kynB; arylformamidase	9100	Metabolism	9101	Carbohydrate metabolism	630	Glyoxylate and dicarboxylate metabolism [PATH:ko00630]
K01433	purU; formyltetrahydrofolate deformylase	9100	Metabolism	9101	Carbohydrate metabolism	630	Glyoxylate and dicarboxylate metabolism [PATH:ko00630]
K01450	def; formylmethionine deformylase	9100	Metabolism	9101	Carbohydrate metabolism	630	Glyoxylate and dicarboxylate metabolism [PATH:ko00630]
K01455	E3.5.1.49; formamidase	9100	Metabolism	9101	Carbohydrate metabolism	630	Glyoxylate and dicarboxylate metabolism [PATH:ko00630]
K03418	E3.5.1.56; N,N-dimethylformamidase	9100	Metabolism	9101	Carbohydrate metabolism	630	Glyoxylate and dicarboxylate metabolism [PATH:ko00630]
K01458	hutG; N-formylglutamate deformylase	9100	Metabolism	9101	Carbohydrate metabolism	630	Glyoxylate and dicarboxylate metabolism [PATH:ko00630]
K22133	AAE3; oxalate---CoA ligase	9100	Metabolism	9101	Carbohydrate metabolism	630	Glyoxylate and dicarboxylate metabolism [PATH:ko00630]
K01577	oxc; oxalyl-CoA decarboxylase	9100	Metabolism	9101	Carbohydrate metabolism	630	Glyoxylate and dicarboxylate metabolism [PATH:ko00630]
K01895	ACSS, acs; acetyl-CoA synthetase	9100	Metabolism	9101	Carbohydrate metabolism	640	Propanoate metabolism [PATH:ko00640]
K01908	prpE; propionyl-CoA synthetase	9100	Metabolism	9101	Carbohydrate metabolism	640	Propanoate metabolism [PATH:ko00640]
K01026	pct; propionate CoA-transferase	9100	Metabolism	9101	Carbohydrate metabolism	640	Propanoate metabolism [PATH:ko00640]
K01905	E6.2.1.13; acetyl-CoA synthetase (ADP-forming)	9100	Metabolism	9101	Carbohydrate metabolism	640	Propanoate metabolism [PATH:ko00640]
K00925	ackA; acetate kinase	9100	Metabolism	9101	Carbohydrate metabolism	640	Propanoate metabolism [PATH:ko00640]
K00932	tdcD; propionate kinase	9100	Metabolism	9101	Carbohydrate metabolism	640	Propanoate metabolism [PATH:ko00640]
K19697	pduW; propionate kinase	9100	Metabolism	9101	Carbohydrate metabolism	640	Propanoate metabolism [PATH:ko00640]
K00625	E2.3.1.8, pta; phosphate acetyltransferase	9100	Metabolism	9101	Carbohydrate metabolism	640	Propanoate metabolism [PATH:ko00640]
K13788	pta; phosphate acetyltransferase	9100	Metabolism	9101	Carbohydrate metabolism	640	Propanoate metabolism [PATH:ko00640]
K15024	K15024; putative phosphotransacetylase	9100	Metabolism	9101	Carbohydrate metabolism	640	Propanoate metabolism [PATH:ko00640]
K13923	pduL; phosphate propanoyltransferase	9100	Metabolism	9101	Carbohydrate metabolism	640	Propanoate metabolism [PATH:ko00640]
K00166	BCKDHA, bkdA1; 2-oxoisovalerate dehydrogenase E1 component alpha subunit	9100	Metabolism	9101	Carbohydrate metabolism	640	Propanoate metabolism [PATH:ko00640]
K00167	BCKDHB, bkdA2; 2-oxoisovalerate dehydrogenase E1 component beta subunit	9100	Metabolism	9101	Carbohydrate metabolism	640	Propanoate metabolism [PATH:ko00640]
K11381	bkdA; 2-oxoisovalerate dehydrogenase E1 component	9100	Metabolism	9101	Carbohydrate metabolism	640	Propanoate metabolism [PATH:ko00640]
K09699	DBT, bkdB; 2-oxoisovalerate dehydrogenase E2 component (dihydrolipoyl transacylase)	9100	Metabolism	9101	Carbohydrate metabolism	640	Propanoate metabolism [PATH:ko00640]
K00382	DLD, lpd, pdhD; dihydrolipoamide dehydrogenase	9100	Metabolism	9101	Carbohydrate metabolism	640	Propanoate metabolism [PATH:ko00640]
K00169	porA; pyruvate ferredoxin oxidoreductase alpha subunit	9100	Metabolism	9101	Carbohydrate metabolism	640	Propanoate metabolism [PATH:ko00640]
K00170	porB; pyruvate ferredoxin oxidoreductase beta subunit	9100	Metabolism	9101	Carbohydrate metabolism	640	Propanoate metabolism [PATH:ko00640]
K00172	porG; pyruvate ferredoxin oxidoreductase gamma subunit	9100	Metabolism	9101	Carbohydrate metabolism	640	Propanoate metabolism [PATH:ko00640]
K00171	porD; pyruvate ferredoxin oxidoreductase delta subunit	9100	Metabolism	9101	Carbohydrate metabolism	640	Propanoate metabolism [PATH:ko00640]
K00656	E2.3.1.54, pflD; formate C-acetyltransferase	9100	Metabolism	9101	Carbohydrate metabolism	640	Propanoate metabolism [PATH:ko00640]
K00249	ACADM, acd; acyl-CoA dehydrogenase	9100	Metabolism	9101	Carbohydrate metabolism	640	Propanoate metabolism [PATH:ko00640]
K19745	acuI; acrylyl-CoA reductase (NADPH)	9100	Metabolism	9101	Carbohydrate metabolism	640	Propanoate metabolism [PATH:ko00640]
K20143	acrC; acrylyl-CoA reductase (NADH)	9100	Metabolism	9101	Carbohydrate metabolism	640	Propanoate metabolism [PATH:ko00640]
K20626	lcdA; lactoyl-CoA dehydratase subunit alpha	9100	Metabolism	9101	Carbohydrate metabolism	640	Propanoate metabolism [PATH:ko00640]
K20627	lcdB; lactoyl-CoA dehydratase subunit beta	9100	Metabolism	9101	Carbohydrate metabolism	640	Propanoate metabolism [PATH:ko00640]
K01692	paaF, echA; enoyl-CoA hydratase	9100	Metabolism	9101	Carbohydrate metabolism	640	Propanoate metabolism [PATH:ko00640]
K01825	fadB; 3-hydroxyacyl-CoA dehydrogenase / enoyl-CoA hydratase / 3-hydroxybutyryl-CoA epimerase / enoyl-CoA isomerase	9100	Metabolism	9101	Carbohydrate metabolism	640	Propanoate metabolism [PATH:ko00640]
K01782	fadJ; 3-hydroxyacyl-CoA dehydrogenase / enoyl-CoA hydratase / 3-hydroxybutyryl-CoA epimerase	9100	Metabolism	9101	Carbohydrate metabolism	640	Propanoate metabolism [PATH:ko00640]
K07515	HADHA; enoyl-CoA hydratase / long-chain 3-hydroxyacyl-CoA dehydrogenase	9100	Metabolism	9101	Carbohydrate metabolism	640	Propanoate metabolism [PATH:ko00640]
K07514	EHHADH; enoyl-CoA hydratase / 3-hydroxyacyl-CoA dehydrogenase / 3,2-trans-enoyl-CoA isomerase	9100	Metabolism	9101	Carbohydrate metabolism	640	Propanoate metabolism [PATH:ko00640]
K07511	ECHS1; enoyl-CoA hydratase	9100	Metabolism	9101	Carbohydrate metabolism	640	Propanoate metabolism [PATH:ko00640]
K05605	HIBCH; 3-hydroxyisobutyryl-CoA hydrolase	9100	Metabolism	9101	Carbohydrate metabolism	640	Propanoate metabolism [PATH:ko00640]
K11262	ACACA; acetyl-CoA carboxylase / biotin carboxylase 1	9100	Metabolism	9101	Carbohydrate metabolism	640	Propanoate metabolism [PATH:ko00640]
K01946	ACACB; acetyl-CoA carboxylase / biotin carboxylase 2	9100	Metabolism	9101	Carbohydrate metabolism	640	Propanoate metabolism [PATH:ko00640]
K01962	accA; acetyl-CoA carboxylase carboxyl transferase subunit alpha	9100	Metabolism	9101	Carbohydrate metabolism	640	Propanoate metabolism [PATH:ko00640]
K02160	accB, bccP; acetyl-CoA carboxylase biotin carboxyl carrier protein	9100	Metabolism	9101	Carbohydrate metabolism	640	Propanoate metabolism [PATH:ko00640]
K01961	accC; acetyl-CoA carboxylase, biotin carboxylase subunit	9100	Metabolism	9101	Carbohydrate metabolism	640	Propanoate metabolism [PATH:ko00640]
K01963	accD; acetyl-CoA carboxylase carboxyl transferase subunit beta	9100	Metabolism	9101	Carbohydrate metabolism	640	Propanoate metabolism [PATH:ko00640]
K11263	bccA; acetyl-CoA/propionyl-CoA carboxylase, biotin carboxylase, biotin carboxyl carrier protein	9100	Metabolism	9101	Carbohydrate metabolism	640	Propanoate metabolism [PATH:ko00640]
K18472	accD6; acetyl-CoA/propionyl-CoA carboxylase carboxyl transferase subunit	9100	Metabolism	9101	Carbohydrate metabolism	640	Propanoate metabolism [PATH:ko00640]
K19312	K19312; acetyl-CoA/propionyl-CoA carboxylase carboxyl transferase subunit	9100	Metabolism	9101	Carbohydrate metabolism	640	Propanoate metabolism [PATH:ko00640]
K01964	K01964; acetyl-CoA/propionyl-CoA carboxylase	9100	Metabolism	9101	Carbohydrate metabolism	640	Propanoate metabolism [PATH:ko00640]
K15036	K15036; acetyl-CoA/propionyl-CoA carboxylase	9100	Metabolism	9101	Carbohydrate metabolism	640	Propanoate metabolism [PATH:ko00640]
K15037	K15037; biotin carboxyl carrier protein	9100	Metabolism	9101	Carbohydrate metabolism	640	Propanoate metabolism [PATH:ko00640]
K01578	MLYCD; malonyl-CoA decarboxylase	9100	Metabolism	9101	Carbohydrate metabolism	640	Propanoate metabolism [PATH:ko00640]
K03416	E2.1.3.1-5S; methylmalonyl-CoA carboxyltransferase 5S subunit	9100	Metabolism	9101	Carbohydrate metabolism	640	Propanoate metabolism [PATH:ko00640]
K17489	E2.1.3.1-12S; methylmalonyl-CoA carboxyltransferase 12S subunit	9100	Metabolism	9101	Carbohydrate metabolism	640	Propanoate metabolism [PATH:ko00640]
K17490	E2.1.3.1-1.3S; methylmalonyl-CoA carboxyltransferase 1.3S subunit	9100	Metabolism	9101	Carbohydrate metabolism	640	Propanoate metabolism [PATH:ko00640]
K14468	mcr; malonyl-CoA reductase / 3-hydroxypropionate dehydrogenase (NADP+)	9100	Metabolism	9101	Carbohydrate metabolism	640	Propanoate metabolism [PATH:ko00640]
K00823	puuE; 4-aminobutyrate aminotransferase	9100	Metabolism	9101	Carbohydrate metabolism	640	Propanoate metabolism [PATH:ko00640]
K07250	gabT; 4-aminobutyrate aminotransferase / (S)-3-amino-2-methylpropionate transaminase	9100	Metabolism	9101	Carbohydrate metabolism	640	Propanoate metabolism [PATH:ko00640]
K13524	ABAT; 4-aminobutyrate aminotransferase / (S)-3-amino-2-methylpropionate transaminase	9100	Metabolism	9101	Carbohydrate metabolism	640	Propanoate metabolism [PATH:ko00640]
K00822	E2.6.1.18; beta-alanine--pyruvate transaminase	9100	Metabolism	9101	Carbohydrate metabolism	640	Propanoate metabolism [PATH:ko00640]
K01965	PCCA, pccA; propionyl-CoA carboxylase alpha chain	9100	Metabolism	9101	Carbohydrate metabolism	640	Propanoate metabolism [PATH:ko00640]
K01966	PCCB, pccB; propionyl-CoA carboxylase beta chain	9100	Metabolism	9101	Carbohydrate metabolism	640	Propanoate metabolism [PATH:ko00640]
K18426	ECHDC1; ethylmalonyl-CoA/methylmalonyl-CoA decarboxylase	9100	Metabolism	9101	Carbohydrate metabolism	640	Propanoate metabolism [PATH:ko00640]
K11264	mmcD; methylmalonyl-CoA decarboxylase	9100	Metabolism	9101	Carbohydrate metabolism	640	Propanoate metabolism [PATH:ko00640]
K05606	MCEE, epi; methylmalonyl-CoA/ethylmalonyl-CoA epimerase	9100	Metabolism	9101	Carbohydrate metabolism	640	Propanoate metabolism [PATH:ko00640]
K01847	MUT; methylmalonyl-CoA mutase	9100	Metabolism	9101	Carbohydrate metabolism	640	Propanoate metabolism [PATH:ko00640]
K01849	E5.4.99.2B, mcmA2; methylmalonyl-CoA mutase, C-terminal domain	9100	Metabolism	9101	Carbohydrate metabolism	640	Propanoate metabolism [PATH:ko00640]
K01848	E5.4.99.2A, mcmA1; methylmalonyl-CoA mutase, N-terminal domain	9100	Metabolism	9101	Carbohydrate metabolism	640	Propanoate metabolism [PATH:ko00640]
K01899	LSC1; succinyl-CoA synthetase alpha subunit	9100	Metabolism	9101	Carbohydrate metabolism	640	Propanoate metabolism [PATH:ko00640]
K01900	LSC2; succinyl-CoA synthetase beta subunit	9100	Metabolism	9101	Carbohydrate metabolism	640	Propanoate metabolism [PATH:ko00640]
K01903	sucC; succinyl-CoA synthetase beta subunit	9100	Metabolism	9101	Carbohydrate metabolism	640	Propanoate metabolism [PATH:ko00640]
K01902	sucD; succinyl-CoA synthetase alpha subunit	9100	Metabolism	9101	Carbohydrate metabolism	640	Propanoate metabolism [PATH:ko00640]
K00140	mmsA, iolA, ALDH6A1; malonate-semialdehyde dehydrogenase (acetylating) / methylmalonate-semialdehyde dehydrogenase	9100	Metabolism	9101	Carbohydrate metabolism	640	Propanoate metabolism [PATH:ko00640]
K01659	prpC; 2-methylcitrate synthase	9100	Metabolism	9101	Carbohydrate metabolism	640	Propanoate metabolism [PATH:ko00640]
K01720	prpD; 2-methylcitrate dehydratase	9100	Metabolism	9101	Carbohydrate metabolism	640	Propanoate metabolism [PATH:ko00640]
K20455	acnD; 2-methylcitrate dehydratase (2-methyl-trans-aconitate forming)	9100	Metabolism	9101	Carbohydrate metabolism	640	Propanoate metabolism [PATH:ko00640]
K09788	prpF; 2-methylaconitate isomerase	9100	Metabolism	9101	Carbohydrate metabolism	640	Propanoate metabolism [PATH:ko00640]
K01682	acnB; aconitate hydratase 2 / 2-methylisocitrate dehydratase	9100	Metabolism	9101	Carbohydrate metabolism	640	Propanoate metabolism [PATH:ko00640]
K03417	prpB; methylisocitrate lyase	9100	Metabolism	9101	Carbohydrate metabolism	640	Propanoate metabolism [PATH:ko00640]
K00016	LDH, ldh; L-lactate dehydrogenase	9100	Metabolism	9101	Carbohydrate metabolism	640	Propanoate metabolism [PATH:ko00640]
K00626	E2.3.1.9, atoB; acetyl-CoA C-acetyltransferase	9100	Metabolism	9101	Carbohydrate metabolism	640	Propanoate metabolism [PATH:ko00640]
K01034	atoD; acetate CoA/acetoacetate CoA-transferase alpha subunit	9100	Metabolism	9101	Carbohydrate metabolism	640	Propanoate metabolism [PATH:ko00640]
K01035	atoA; acetate CoA/acetoacetate CoA-transferase beta subunit	9100	Metabolism	9101	Carbohydrate metabolism	640	Propanoate metabolism [PATH:ko00640]
K19709	ydiF; acetate CoA-transferase	9100	Metabolism	9101	Carbohydrate metabolism	640	Propanoate metabolism [PATH:ko00640]
K01574	adc; acetoacetate decarboxylase	9100	Metabolism	9101	Carbohydrate metabolism	640	Propanoate metabolism [PATH:ko00640]
K18223	prmA; propane 2-monooxygenase large subunit	9100	Metabolism	9101	Carbohydrate metabolism	640	Propanoate metabolism [PATH:ko00640]
K18224	prmC; propane 2-monooxygenase small subunit	9100	Metabolism	9101	Carbohydrate metabolism	640	Propanoate metabolism [PATH:ko00640]
K18226	prmD; propane monooxygenase coupling protein	9100	Metabolism	9101	Carbohydrate metabolism	640	Propanoate metabolism [PATH:ko00640]
K18225	prmB; propane monooxygenase reductase component	9100	Metabolism	9101	Carbohydrate metabolism	640	Propanoate metabolism [PATH:ko00640]
K18382	adh1; NAD+-dependent secondary alcohol dehydrogenase Adh1	9100	Metabolism	9101	Carbohydrate metabolism	640	Propanoate metabolism [PATH:ko00640]
K18369	adh2; alcohol dehydrogenase	9100	Metabolism	9101	Carbohydrate metabolism	640	Propanoate metabolism [PATH:ko00640]
K18370	adh3; alcohol dehydrogenase	9100	Metabolism	9101	Carbohydrate metabolism	640	Propanoate metabolism [PATH:ko00640]
K18371	acmA; acetone monooxygenase (methyl acetate-forming)	9100	Metabolism	9101	Carbohydrate metabolism	640	Propanoate metabolism [PATH:ko00640]
K18372	acmB; methyl acetate hydrolase	9100	Metabolism	9101	Carbohydrate metabolism	640	Propanoate metabolism [PATH:ko00640]
K01734	mgsA; methylglyoxal synthase	9100	Metabolism	9101	Carbohydrate metabolism	640	Propanoate metabolism [PATH:ko00640]
K08325	yqhD; NADP-dependent alcohol dehydrogenase	9100	Metabolism	9101	Carbohydrate metabolism	640	Propanoate metabolism [PATH:ko00640]
K18471	ydjG; methylglyoxal reductase	9100	Metabolism	9101	Carbohydrate metabolism	640	Propanoate metabolism [PATH:ko00640]
K00005	gldA; glycerol dehydrogenase	9100	Metabolism	9101	Carbohydrate metabolism	640	Propanoate metabolism [PATH:ko00640]
K17741	GRE2; NADPH-dependent methylglyoxal reductase	9100	Metabolism	9101	Carbohydrate metabolism	640	Propanoate metabolism [PATH:ko00640]
K00048	fucO; lactaldehyde reductase	9100	Metabolism	9101	Carbohydrate metabolism	640	Propanoate metabolism [PATH:ko00640]
K01699	pduC; propanediol dehydratase large subunit	9100	Metabolism	9101	Carbohydrate metabolism	640	Propanoate metabolism [PATH:ko00640]
K13919	pduD; propanediol dehydratase medium subunit	9100	Metabolism	9101	Carbohydrate metabolism	640	Propanoate metabolism [PATH:ko00640]
K13920	pduE; propanediol dehydratase small subunit	9100	Metabolism	9101	Carbohydrate metabolism	640	Propanoate metabolism [PATH:ko00640]
K00086	dhaT; 1,3-propanediol dehydrogenase	9100	Metabolism	9101	Carbohydrate metabolism	640	Propanoate metabolism [PATH:ko00640]
K13921	pduQ; 1-propanol dehydrogenase	9100	Metabolism	9101	Carbohydrate metabolism	640	Propanoate metabolism [PATH:ko00640]
K13922	pduP; propionaldehyde dehydrogenase	9100	Metabolism	9101	Carbohydrate metabolism	640	Propanoate metabolism [PATH:ko00640]
K00626	E2.3.1.9, atoB; acetyl-CoA C-acetyltransferase	9100	Metabolism	9101	Carbohydrate metabolism	650	Butanoate metabolism [PATH:ko00650]
K00074	paaH, hbd, fadB, mmgB; 3-hydroxybutyryl-CoA dehydrogenase	9100	Metabolism	9101	Carbohydrate metabolism	650	Butanoate metabolism [PATH:ko00650]
K00022	HADH; 3-hydroxyacyl-CoA dehydrogenase	9100	Metabolism	9101	Carbohydrate metabolism	650	Butanoate metabolism [PATH:ko00650]
K07516	fadN; 3-hydroxyacyl-CoA dehydrogenase	9100	Metabolism	9101	Carbohydrate metabolism	650	Butanoate metabolism [PATH:ko00650]
K01825	fadB; 3-hydroxyacyl-CoA dehydrogenase / enoyl-CoA hydratase / 3-hydroxybutyryl-CoA epimerase / enoyl-CoA isomerase	9100	Metabolism	9101	Carbohydrate metabolism	650	Butanoate metabolism [PATH:ko00650]
K01782	fadJ; 3-hydroxyacyl-CoA dehydrogenase / enoyl-CoA hydratase / 3-hydroxybutyryl-CoA epimerase	9100	Metabolism	9101	Carbohydrate metabolism	650	Butanoate metabolism [PATH:ko00650]
K01692	paaF, echA; enoyl-CoA hydratase	9100	Metabolism	9101	Carbohydrate metabolism	650	Butanoate metabolism [PATH:ko00650]
K01715	crt; enoyl-CoA hydratase	9100	Metabolism	9101	Carbohydrate metabolism	650	Butanoate metabolism [PATH:ko00650]
K07515	HADHA; enoyl-CoA hydratase / long-chain 3-hydroxyacyl-CoA dehydrogenase	9100	Metabolism	9101	Carbohydrate metabolism	650	Butanoate metabolism [PATH:ko00650]
K07514	EHHADH; enoyl-CoA hydratase / 3-hydroxyacyl-CoA dehydrogenase / 3,2-trans-enoyl-CoA isomerase	9100	Metabolism	9101	Carbohydrate metabolism	650	Butanoate metabolism [PATH:ko00650]
K07511	ECHS1; enoyl-CoA hydratase	9100	Metabolism	9101	Carbohydrate metabolism	650	Butanoate metabolism [PATH:ko00650]
K00248	ACADS, bcd; butyryl-CoA dehydrogenase	9100	Metabolism	9101	Carbohydrate metabolism	650	Butanoate metabolism [PATH:ko00650]
K00209	fabV, ter; enoyl-[acyl-carrier protein] reductase / trans-2-enoyl-CoA reductase (NAD+)	9100	Metabolism	9101	Carbohydrate metabolism	650	Butanoate metabolism [PATH:ko00650]
K17829	ccrA; crotonyl-CoA reductase	9100	Metabolism	9101	Carbohydrate metabolism	650	Butanoate metabolism [PATH:ko00650]
K01034	atoD; acetate CoA/acetoacetate CoA-transferase alpha subunit	9100	Metabolism	9101	Carbohydrate metabolism	650	Butanoate metabolism [PATH:ko00650]
K01035	atoA; acetate CoA/acetoacetate CoA-transferase beta subunit	9100	Metabolism	9101	Carbohydrate metabolism	650	Butanoate metabolism [PATH:ko00650]
K19709	ydiF; acetate CoA-transferase	9100	Metabolism	9101	Carbohydrate metabolism	650	Butanoate metabolism [PATH:ko00650]
K01896	ACSM; medium-chain acyl-CoA synthetase	9100	Metabolism	9101	Carbohydrate metabolism	650	Butanoate metabolism [PATH:ko00650]
K00929	buk; butyrate kinase	9100	Metabolism	9101	Carbohydrate metabolism	650	Butanoate metabolism [PATH:ko00650]
K00634	ptb; phosphate butyryltransferase	9100	Metabolism	9101	Carbohydrate metabolism	650	Butanoate metabolism [PATH:ko00650]
K00132	E1.2.1.10; acetaldehyde dehydrogenase (acetylating)	9100	Metabolism	9101	Carbohydrate metabolism	650	Butanoate metabolism [PATH:ko00650]
K04072	adhE; acetaldehyde dehydrogenase / alcohol dehydrogenase	9100	Metabolism	9101	Carbohydrate metabolism	650	Butanoate metabolism [PATH:ko00650]
K04073	mhpF; acetaldehyde dehydrogenase	9100	Metabolism	9101	Carbohydrate metabolism	650	Butanoate metabolism [PATH:ko00650]
K18366	bphJ, xylQ, nahO, tesF; acetaldehyde/propanal dehydrogenase	9100	Metabolism	9101	Carbohydrate metabolism	650	Butanoate metabolism [PATH:ko00650]
K00100	bdhAB; butanol dehydrogenase	9100	Metabolism	9101	Carbohydrate metabolism	650	Butanoate metabolism [PATH:ko00650]
K21317	bmoX; butane monooxygenase alpha subunit	9100	Metabolism	9101	Carbohydrate metabolism	650	Butanoate metabolism [PATH:ko00650]
K21318	bmoY; butane monooxygenase beta subunit	9100	Metabolism	9101	Carbohydrate metabolism	650	Butanoate metabolism [PATH:ko00650]
K21319	bmoZ; butane monooxygenase gamma subunit	9100	Metabolism	9101	Carbohydrate metabolism	650	Butanoate metabolism [PATH:ko00650]
K21320	bmoC; butane monooxygenase reductase	9100	Metabolism	9101	Carbohydrate metabolism	650	Butanoate metabolism [PATH:ko00650]
K21321	bmoB; butane monooxygenase regulatory protein	9100	Metabolism	9101	Carbohydrate metabolism	650	Butanoate metabolism [PATH:ko00650]
K21322	bmoD; butane monooxygenase hypothetical assembly protein	9100	Metabolism	9101	Carbohydrate metabolism	650	Butanoate metabolism [PATH:ko00650]
K17865	croR; 3-hydroxybutyryl-CoA dehydratase	9100	Metabolism	9101	Carbohydrate metabolism	650	Butanoate metabolism [PATH:ko00650]
K03821	phbC, phaC; polyhydroxyalkanoate synthase	9100	Metabolism	9101	Carbohydrate metabolism	650	Butanoate metabolism [PATH:ko00650]
K05973	phaZ; poly(3-hydroxybutyrate) depolymerase	9100	Metabolism	9101	Carbohydrate metabolism	650	Butanoate metabolism [PATH:ko00650]
K00023	phbB; acetoacetyl-CoA reductase	9100	Metabolism	9101	Carbohydrate metabolism	650	Butanoate metabolism [PATH:ko00650]
K01615	gcdA; glutaconyl-CoA decarboxylase	9100	Metabolism	9101	Carbohydrate metabolism	650	Butanoate metabolism [PATH:ko00650]
K01039	gctA; glutaconate CoA-transferase, subunit A	9100	Metabolism	9101	Carbohydrate metabolism	650	Butanoate metabolism [PATH:ko00650]
K01040	gctB; glutaconate CoA-transferase, subunit B	9100	Metabolism	9101	Carbohydrate metabolism	650	Butanoate metabolism [PATH:ko00650]
K00109	L2HGDH; 2-hydroxyglutarate dehydrogenase	9100	Metabolism	9101	Carbohydrate metabolism	650	Butanoate metabolism [PATH:ko00650]
K07246	ttuC, dmlA; tartrate dehydrogenase/decarboxylase / D-malate dehydrogenase	9100	Metabolism	9101	Carbohydrate metabolism	650	Butanoate metabolism [PATH:ko00650]
K01799	nicE, maiA; maleate isomerase	9100	Metabolism	9101	Carbohydrate metabolism	650	Butanoate metabolism [PATH:ko00650]
K00239	sdhA, frdA; succinate dehydrogenase / fumarate reductase, flavoprotein subunit	9100	Metabolism	9101	Carbohydrate metabolism	650	Butanoate metabolism [PATH:ko00650]
K00240	sdhB, frdB; succinate dehydrogenase / fumarate reductase, iron-sulfur subunit	9100	Metabolism	9101	Carbohydrate metabolism	650	Butanoate metabolism [PATH:ko00650]
K00241	sdhC, frdC; succinate dehydrogenase / fumarate reductase, cytochrome b subunit	9100	Metabolism	9101	Carbohydrate metabolism	650	Butanoate metabolism [PATH:ko00650]
K00242	sdhD, frdD; succinate dehydrogenase / fumarate reductase, membrane anchor subunit	9100	Metabolism	9101	Carbohydrate metabolism	650	Butanoate metabolism [PATH:ko00650]
K18859	sdhD, frdD; succinate dehydrogenase / fumarate reductase, subunit D	9100	Metabolism	9101	Carbohydrate metabolism	650	Butanoate metabolism [PATH:ko00650]
K18860	sdhD, frdD; putative succinate dehydrogenase / fumarate reductase, subunit D	9100	Metabolism	9101	Carbohydrate metabolism	650	Butanoate metabolism [PATH:ko00650]
K00244	frdA; fumarate reductase flavoprotein subunit	9100	Metabolism	9101	Carbohydrate metabolism	650	Butanoate metabolism [PATH:ko00650]
K00245	frdB; fumarate reductase iron-sulfur subunit	9100	Metabolism	9101	Carbohydrate metabolism	650	Butanoate metabolism [PATH:ko00650]
K00246	frdC; fumarate reductase subunit C	9100	Metabolism	9101	Carbohydrate metabolism	650	Butanoate metabolism [PATH:ko00650]
K00247	frdD; fumarate reductase subunit D	9100	Metabolism	9101	Carbohydrate metabolism	650	Butanoate metabolism [PATH:ko00650]
K01580	E4.1.1.15, gadB, gadA, GAD; glutamate decarboxylase	9100	Metabolism	9101	Carbohydrate metabolism	650	Butanoate metabolism [PATH:ko00650]
K00823	puuE; 4-aminobutyrate aminotransferase	9100	Metabolism	9101	Carbohydrate metabolism	650	Butanoate metabolism [PATH:ko00650]
K14268	davT, gabT; 5-aminovalerate/4-aminobutyrate aminotransferase	9100	Metabolism	9101	Carbohydrate metabolism	650	Butanoate metabolism [PATH:ko00650]
K07250	gabT; 4-aminobutyrate aminotransferase / (S)-3-amino-2-methylpropionate transaminase	9100	Metabolism	9101	Carbohydrate metabolism	650	Butanoate metabolism [PATH:ko00650]
K13524	ABAT; 4-aminobutyrate aminotransferase / (S)-3-amino-2-methylpropionate transaminase	9100	Metabolism	9101	Carbohydrate metabolism	650	Butanoate metabolism [PATH:ko00650]
K16871	POP2; 4-aminobutyrate---pyruvate transaminase	9100	Metabolism	9101	Carbohydrate metabolism	650	Butanoate metabolism [PATH:ko00650]
K00135	gabD; succinate-semialdehyde dehydrogenase / glutarate-semialdehyde dehydrogenase	9100	Metabolism	9101	Carbohydrate metabolism	650	Butanoate metabolism [PATH:ko00650]
K00139	ALDH5A1; succinate-semialdehyde dehydrogenase	9100	Metabolism	9101	Carbohydrate metabolism	650	Butanoate metabolism [PATH:ko00650]
K17761	SSADH; succinate-semialdehyde dehydrogenase, mitochondrial	9100	Metabolism	9101	Carbohydrate metabolism	650	Butanoate metabolism [PATH:ko00650]
K08324	sad; succinate-semialdehyde dehydrogenase	9100	Metabolism	9101	Carbohydrate metabolism	650	Butanoate metabolism [PATH:ko00650]
K18118	aarC, cat1; succinyl-CoA:acetate CoA-transferase	9100	Metabolism	9101	Carbohydrate metabolism	650	Butanoate metabolism [PATH:ko00650]
K18119	sucD; succinate-semialdehyde dehydrogenase	9100	Metabolism	9101	Carbohydrate metabolism	650	Butanoate metabolism [PATH:ko00650]
K18120	4hbD, abfH; 4-hydroxybutyrate dehydrogenase	9100	Metabolism	9101	Carbohydrate metabolism	650	Butanoate metabolism [PATH:ko00650]
K00043	gbd; 4-hydroxybutyrate dehydrogenase	9100	Metabolism	9101	Carbohydrate metabolism	650	Butanoate metabolism [PATH:ko00650]
K08318	yihU; 4-hydroxybutyrate dehydrogenase / sulfolactaldehyde 3-reductase	9100	Metabolism	9101	Carbohydrate metabolism	650	Butanoate metabolism [PATH:ko00650]
K18121	GLYR; glyoxylate/succinic semialdehyde reductase	9100	Metabolism	9101	Carbohydrate metabolism	650	Butanoate metabolism [PATH:ko00650]
K18122	cat2, abfT; 4-hydroxybutyrate CoA-transferase	9100	Metabolism	9101	Carbohydrate metabolism	650	Butanoate metabolism [PATH:ko00650]
K14534	abfD; 4-hydroxybutyryl-CoA dehydratase / vinylacetyl-CoA-Delta-isomerase	9100	Metabolism	9101	Carbohydrate metabolism	650	Butanoate metabolism [PATH:ko00650]
K00656	E2.3.1.54, pflD; formate C-acetyltransferase	9100	Metabolism	9101	Carbohydrate metabolism	650	Butanoate metabolism [PATH:ko00650]
K00169	porA; pyruvate ferredoxin oxidoreductase alpha subunit	9100	Metabolism	9101	Carbohydrate metabolism	650	Butanoate metabolism [PATH:ko00650]
K00170	porB; pyruvate ferredoxin oxidoreductase beta subunit	9100	Metabolism	9101	Carbohydrate metabolism	650	Butanoate metabolism [PATH:ko00650]
K00172	porG; pyruvate ferredoxin oxidoreductase gamma subunit	9100	Metabolism	9101	Carbohydrate metabolism	650	Butanoate metabolism [PATH:ko00650]
K00171	porD; pyruvate ferredoxin oxidoreductase delta subunit	9100	Metabolism	9101	Carbohydrate metabolism	650	Butanoate metabolism [PATH:ko00650]
K03737	por, nifJ; pyruvate-ferredoxin/flavodoxin oxidoreductase	9100	Metabolism	9101	Carbohydrate metabolism	650	Butanoate metabolism [PATH:ko00650]
K00174	korA, oorA, oforA; 2-oxoglutarate/2-oxoacid ferredoxin oxidoreductase subunit alpha	9100	Metabolism	9101	Carbohydrate metabolism	650	Butanoate metabolism [PATH:ko00650]
K00175	korB, oorB, oforB; 2-oxoglutarate/2-oxoacid ferredoxin oxidoreductase subunit beta	9100	Metabolism	9101	Carbohydrate metabolism	650	Butanoate metabolism [PATH:ko00650]
K01641	E2.3.3.10; hydroxymethylglutaryl-CoA synthase	9100	Metabolism	9101	Carbohydrate metabolism	650	Butanoate metabolism [PATH:ko00650]
K01640	E4.1.3.4, HMGCL, hmgL; hydroxymethylglutaryl-CoA lyase	9100	Metabolism	9101	Carbohydrate metabolism	650	Butanoate metabolism [PATH:ko00650]
K01027	OXCT; 3-oxoacid CoA-transferase	9100	Metabolism	9101	Carbohydrate metabolism	650	Butanoate metabolism [PATH:ko00650]
K01028	E2.8.3.5A, scoA; 3-oxoacid CoA-transferase subunit A	9100	Metabolism	9101	Carbohydrate metabolism	650	Butanoate metabolism [PATH:ko00650]
K01029	E2.8.3.5B, scoB; 3-oxoacid CoA-transferase subunit B	9100	Metabolism	9101	Carbohydrate metabolism	650	Butanoate metabolism [PATH:ko00650]
K01907	AACS, acsA; acetoacetyl-CoA synthetase	9100	Metabolism	9101	Carbohydrate metabolism	650	Butanoate metabolism [PATH:ko00650]
K00019	E1.1.1.30, bdh; 3-hydroxybutyrate dehydrogenase	9100	Metabolism	9101	Carbohydrate metabolism	650	Butanoate metabolism [PATH:ko00650]
K07518	E3.1.1.22; hydroxybutyrate-dimer hydrolase	9100	Metabolism	9101	Carbohydrate metabolism	650	Butanoate metabolism [PATH:ko00650]
K01652	E2.2.1.6L, ilvB, ilvG, ilvI; acetolactate synthase I/II/III large subunit	9100	Metabolism	9101	Carbohydrate metabolism	650	Butanoate metabolism [PATH:ko00650]
K01653	E2.2.1.6S, ilvH, ilvN; acetolactate synthase I/III small subunit	9100	Metabolism	9101	Carbohydrate metabolism	650	Butanoate metabolism [PATH:ko00650]
K11258	ilvM; acetolactate synthase II small subunit	9100	Metabolism	9101	Carbohydrate metabolism	650	Butanoate metabolism [PATH:ko00650]
K01575	alsD, budA, aldC; acetolactate decarboxylase	9100	Metabolism	9101	Carbohydrate metabolism	650	Butanoate metabolism [PATH:ko00650]
K00004	BDH, butB; (R,R)-butanediol dehydrogenase / meso-butanediol dehydrogenase / diacetyl reductase	9100	Metabolism	9101	Carbohydrate metabolism	650	Butanoate metabolism [PATH:ko00650]
K03366	butA, budC; meso-butanediol dehydrogenase / (S,S)-butanediol dehydrogenase / diacetyl reductase	9100	Metabolism	9101	Carbohydrate metabolism	650	Butanoate metabolism [PATH:ko00650]
K18009	budC; meso-butanediol dehydrogenase / (S,S)-butanediol dehydrogenase / diacetyl reductase	9100	Metabolism	9101	Carbohydrate metabolism	650	Butanoate metabolism [PATH:ko00650]
K01652	E2.2.1.6L, ilvB, ilvG, ilvI; acetolactate synthase I/II/III large subunit	9100	Metabolism	9101	Carbohydrate metabolism	660	C5-Branched dibasic acid metabolism [PATH:ko00660]
K01653	E2.2.1.6S, ilvH, ilvN; acetolactate synthase I/III small subunit	9100	Metabolism	9101	Carbohydrate metabolism	660	C5-Branched dibasic acid metabolism [PATH:ko00660]
K11258	ilvM; acetolactate synthase II small subunit	9100	Metabolism	9101	Carbohydrate metabolism	660	C5-Branched dibasic acid metabolism [PATH:ko00660]
K01575	alsD, budA, aldC; acetolactate decarboxylase	9100	Metabolism	9101	Carbohydrate metabolism	660	C5-Branched dibasic acid metabolism [PATH:ko00660]
K17724	IRG1; aconitate decarboxylase	9100	Metabolism	9101	Carbohydrate metabolism	660	C5-Branched dibasic acid metabolism [PATH:ko00660]
K22002	ADI1; aconitate Delta-isomerase	9100	Metabolism	9101	Carbohydrate metabolism	660	C5-Branched dibasic acid metabolism [PATH:ko00660]
K22003	ais; aconitate Delta-isomerase	9100	Metabolism	9101	Carbohydrate metabolism	660	C5-Branched dibasic acid metabolism [PATH:ko00660]
K22004	TAD1; trans-aconitate decarbocylase	9100	Metabolism	9101	Carbohydrate metabolism	660	C5-Branched dibasic acid metabolism [PATH:ko00660]
K22005	CYP3; itaconate hydroxylase	9100	Metabolism	9101	Carbohydrate metabolism	660	C5-Branched dibasic acid metabolism [PATH:ko00660]
K18288	ict-Y; itaconate CoA-transferase	9100	Metabolism	9101	Carbohydrate metabolism	660	C5-Branched dibasic acid metabolism [PATH:ko00660]
K18289	ict-P; itaconate CoA-transferase	9100	Metabolism	9101	Carbohydrate metabolism	660	C5-Branched dibasic acid metabolism [PATH:ko00660]
K01903	sucC; succinyl-CoA synthetase beta subunit	9100	Metabolism	9101	Carbohydrate metabolism	660	C5-Branched dibasic acid metabolism [PATH:ko00660]
K01902	sucD; succinyl-CoA synthetase alpha subunit	9100	Metabolism	9101	Carbohydrate metabolism	660	C5-Branched dibasic acid metabolism [PATH:ko00660]
K18290	ich-Y; itaconyl-CoA hydratase	9100	Metabolism	9101	Carbohydrate metabolism	660	C5-Branched dibasic acid metabolism [PATH:ko00660]
K18291	ich-P; itaconyl-CoA hydratase / mesaconyl-C4 CoA hydratase	9100	Metabolism	9101	Carbohydrate metabolism	660	C5-Branched dibasic acid metabolism [PATH:ko00660]
K18292	E4.1.3.25; (S)-citramalyl-CoA lyase	9100	Metabolism	9101	Carbohydrate metabolism	660	C5-Branched dibasic acid metabolism [PATH:ko00660]
K14471	smtA1; succinyl-CoA:(S)-malate CoA-transferase subunit A	9100	Metabolism	9101	Carbohydrate metabolism	660	C5-Branched dibasic acid metabolism [PATH:ko00660]
K14472	smtB; succinyl-CoA:(S)-malate CoA-transferase subunit B	9100	Metabolism	9101	Carbohydrate metabolism	660	C5-Branched dibasic acid metabolism [PATH:ko00660]
K04835	mal; methylaspartate ammonia-lyase	9100	Metabolism	9101	Carbohydrate metabolism	660	C5-Branched dibasic acid metabolism [PATH:ko00660]
K19268	glmE, mutE, mamB; methylaspartate mutase epsilon subunit	9100	Metabolism	9101	Carbohydrate metabolism	660	C5-Branched dibasic acid metabolism [PATH:ko00660]
K01846	glmS, mutS, mamA; methylaspartate mutase sigma subunit	9100	Metabolism	9101	Carbohydrate metabolism	660	C5-Branched dibasic acid metabolism [PATH:ko00660]
K08691	mcl; malyl-CoA/(S)-citramalyl-CoA lyase	9100	Metabolism	9101	Carbohydrate metabolism	660	C5-Branched dibasic acid metabolism [PATH:ko00660]
K19281	mcl; beta-methylmalyl-CoA/(S)-malyl-CoA lyase	9100	Metabolism	9101	Carbohydrate metabolism	660	C5-Branched dibasic acid metabolism [PATH:ko00660]
K14449	mch, mcd; 2-methylfumaryl-CoA hydratase	9100	Metabolism	9101	Carbohydrate metabolism	660	C5-Branched dibasic acid metabolism [PATH:ko00660]
K10218	ligK, galC; 4-hydroxy-4-methyl-2-oxoglutarate aldolase	9100	Metabolism	9101	Carbohydrate metabolism	660	C5-Branched dibasic acid metabolism [PATH:ko00660]
K09011	cimA; (R)-citramalate synthase	9100	Metabolism	9101	Carbohydrate metabolism	660	C5-Branched dibasic acid metabolism [PATH:ko00660]
K01703	leuC, IPMI-L; 3-isopropylmalate/(R)-2-methylmalate dehydratase large subunit	9100	Metabolism	9101	Carbohydrate metabolism	660	C5-Branched dibasic acid metabolism [PATH:ko00660]
K01704	leuD, IPMI-S; 3-isopropylmalate/(R)-2-methylmalate dehydratase small subunit	9100	Metabolism	9101	Carbohydrate metabolism	660	C5-Branched dibasic acid metabolism [PATH:ko00660]
K00052	leuB, IMDH; 3-isopropylmalate dehydrogenase	9100	Metabolism	9101	Carbohydrate metabolism	660	C5-Branched dibasic acid metabolism [PATH:ko00660]
K00914	PIK3C3, VPS34; phosphatidylinositol 3-kinase	9100	Metabolism	9101	Carbohydrate metabolism	562	Inositol phosphate metabolism [PATH:ko00562]
K01108	MTM1; myotubularin	9100	Metabolism	9101	Carbohydrate metabolism	562	Inositol phosphate metabolism [PATH:ko00562]
K18081	MTMR1_2; myotubularin-related protein 1/2	9100	Metabolism	9101	Carbohydrate metabolism	562	Inositol phosphate metabolism [PATH:ko00562]
K18082	MTMR3_4, ZFYVE10_11; myotubularin-related protein 3/4	9100	Metabolism	9101	Carbohydrate metabolism	562	Inositol phosphate metabolism [PATH:ko00562]
K18083	MTMR6_7_8; myotubularin-related protein 6/7/8	9100	Metabolism	9101	Carbohydrate metabolism	562	Inositol phosphate metabolism [PATH:ko00562]
K18086	MTMR14; myotubularin-related protein 14	9100	Metabolism	9101	Carbohydrate metabolism	562	Inositol phosphate metabolism [PATH:ko00562]
K21302	sapM; phosphatidylinositol-3-phosphatase	9100	Metabolism	9101	Carbohydrate metabolism	562	Inositol phosphate metabolism [PATH:ko00562]
K00888	PI4KA; phosphatidylinositol 4-kinase A	9100	Metabolism	9101	Carbohydrate metabolism	562	Inositol phosphate metabolism [PATH:ko00562]
K19801	PI4KB; phosphatidylinositol 4-kinase B	9100	Metabolism	9101	Carbohydrate metabolism	562	Inositol phosphate metabolism [PATH:ko00562]
K13711	PI4K2; phosphatidylinositol 4-kinase type 2	9100	Metabolism	9101	Carbohydrate metabolism	562	Inositol phosphate metabolism [PATH:ko00562]
K21797	SAC1, SACM1L; phosphatidylinositol 4-phosphatase	9100	Metabolism	9101	Carbohydrate metabolism	562	Inositol phosphate metabolism [PATH:ko00562]
K21798	SAC2, INPP5F; phosphatidylinositol 4-phosphatase	9100	Metabolism	9101	Carbohydrate metabolism	562	Inositol phosphate metabolism [PATH:ko00562]
K00889	PIP5K; 1-phosphatidylinositol-4-phosphate 5-kinase	9100	Metabolism	9101	Carbohydrate metabolism	562	Inositol phosphate metabolism [PATH:ko00562]
K13712	PIP5KL1; phosphatidylinositol-4-phosphate 5-kinase-like protein 1	9100	Metabolism	9101	Carbohydrate metabolism	562	Inositol phosphate metabolism [PATH:ko00562]
K01099	INPP5B_F; inositol polyphosphate 5-phosphatase INPP5B/F	9100	Metabolism	9101	Carbohydrate metabolism	562	Inositol phosphate metabolism [PATH:ko00562]
K20278	INPP5E; inositol polyphosphate 5-phosphatase INPP5E	9100	Metabolism	9101	Carbohydrate metabolism	562	Inositol phosphate metabolism [PATH:ko00562]
K20279	SYNJ; synaptojanin	9100	Metabolism	9101	Carbohydrate metabolism	562	Inositol phosphate metabolism [PATH:ko00562]
K00922	PIK3CA_B_D; phosphatidylinositol-4,5-bisphosphate 3-kinase catalytic subunit alpha/beta/delta	9100	Metabolism	9101	Carbohydrate metabolism	562	Inositol phosphate metabolism [PATH:ko00562]
K21289	PIK3CG; phosphatidylinositol-4,5-bisphosphate 3-kinase catalytic subunit gamma	9100	Metabolism	9101	Carbohydrate metabolism	562	Inositol phosphate metabolism [PATH:ko00562]
K01110	PTEN; phosphatidylinositol-3,4,5-trisphosphate 3-phosphatase and dual-specificity protein phosphatase PTEN	9100	Metabolism	9101	Carbohydrate metabolism	562	Inositol phosphate metabolism [PATH:ko00562]
K03084	SHIP1, INPP5D; phosphatidylinositol-3,4,5-trisphosphate 5-phosphatase 1	9100	Metabolism	9101	Carbohydrate metabolism	562	Inositol phosphate metabolism [PATH:ko00562]
K15909	SHIP2, INPPL1; phosphatidylinositol-3,4,5-trisphosphate 5-phosphatase 2	9100	Metabolism	9101	Carbohydrate metabolism	562	Inositol phosphate metabolism [PATH:ko00562]
K00923	PIK3C2; phosphatidylinositol-4-phosphate 3-kinase	9100	Metabolism	9101	Carbohydrate metabolism	562	Inositol phosphate metabolism [PATH:ko00562]
K01109	INPP4; inositol polyphosphate-4-phosphatase	9100	Metabolism	9101	Carbohydrate metabolism	562	Inositol phosphate metabolism [PATH:ko00562]
K00921	PIKFYVE, FAB1; 1-phosphatidylinositol-3-phosphate 5-kinase	9100	Metabolism	9101	Carbohydrate metabolism	562	Inositol phosphate metabolism [PATH:ko00562]
K00920	PIP4K2; 1-phosphatidylinositol-5-phosphate 4-kinase	9100	Metabolism	9101	Carbohydrate metabolism	562	Inositol phosphate metabolism [PATH:ko00562]
K05858	PLCB; phosphatidylinositol phospholipase C, beta	9100	Metabolism	9101	Carbohydrate metabolism	562	Inositol phosphate metabolism [PATH:ko00562]
K05857	PLCD; phosphatidylinositol phospholipase C, delta	9100	Metabolism	9101	Carbohydrate metabolism	562	Inositol phosphate metabolism [PATH:ko00562]
K05860	PLCE; phosphatidylinositol phospholipase C, epsilon	9100	Metabolism	9101	Carbohydrate metabolism	562	Inositol phosphate metabolism [PATH:ko00562]
K01116	PLCG1; phosphatidylinositol phospholipase C, gamma-1	9100	Metabolism	9101	Carbohydrate metabolism	562	Inositol phosphate metabolism [PATH:ko00562]
K05859	PLCG2; phosphatidylinositol phospholipase C, gamma-2	9100	Metabolism	9101	Carbohydrate metabolism	562	Inositol phosphate metabolism [PATH:ko00562]
K05861	PLCZ; phosphatidylinositol phospholipase C, zeta	9100	Metabolism	9101	Carbohydrate metabolism	562	Inositol phosphate metabolism [PATH:ko00562]
K19006	PLCH; phosphatidylinositol phospholipase C, eta	9100	Metabolism	9101	Carbohydrate metabolism	562	Inositol phosphate metabolism [PATH:ko00562]
K01114	plc; phospholipase C	9100	Metabolism	9101	Carbohydrate metabolism	562	Inositol phosphate metabolism [PATH:ko00562]
K16619	plc, cpa; phospholipase C / alpha-toxin	9100	Metabolism	9101	Carbohydrate metabolism	562	Inositol phosphate metabolism [PATH:ko00562]
K01771	plc; 1-phosphatidylinositol phosphodiesterase	9100	Metabolism	9101	Carbohydrate metabolism	562	Inositol phosphate metabolism [PATH:ko00562]
K01092	E3.1.3.25, IMPA, suhB; myo-inositol-1(or 4)-monophosphatase	9100	Metabolism	9101	Carbohydrate metabolism	562	Inositol phosphate metabolism [PATH:ko00562]
K10047	VTC4; inositol-phosphate phosphatase / L-galactose 1-phosphate phosphatase	9100	Metabolism	9101	Carbohydrate metabolism	562	Inositol phosphate metabolism [PATH:ko00562]
K18649	IMPL2; inositol-phosphate phosphatase / L-galactose 1-phosphate phosphatase / histidinol-phosphatase	9100	Metabolism	9101	Carbohydrate metabolism	562	Inositol phosphate metabolism [PATH:ko00562]
K15759	IMPAD1, IMPA3; inositol monophosphatase 3	9100	Metabolism	9101	Carbohydrate metabolism	562	Inositol phosphate metabolism [PATH:ko00562]
K00999	CDIPT; CDP-diacylglycerol--inositol 3-phosphatidyltransferase	9100	Metabolism	9101	Carbohydrate metabolism	562	Inositol phosphate metabolism [PATH:ko00562]
K01858	INO1, ISYNA1; myo-inositol-1-phosphate synthase	9100	Metabolism	9101	Carbohydrate metabolism	562	Inositol phosphate metabolism [PATH:ko00562]
K01107	INPP1; inositol polyphosphate 1-phosphatase	9100	Metabolism	9101	Carbohydrate metabolism	562	Inositol phosphate metabolism [PATH:ko00562]
K15422	SAL; 3'(2'), 5'-bisphosphate nucleotidase / inositol polyphosphate 1-phosphatase	9100	Metabolism	9101	Carbohydrate metabolism	562	Inositol phosphate metabolism [PATH:ko00562]
K19517	MIK; 1D-myo-inositol 3-kinase	9100	Metabolism	9101	Carbohydrate metabolism	562	Inositol phosphate metabolism [PATH:ko00562]
K01106	E3.1.3.56; inositol-1,4,5-trisphosphate 5-phosphatase	9100	Metabolism	9101	Carbohydrate metabolism	562	Inositol phosphate metabolism [PATH:ko00562]
K03103	MINPP1; multiple inositol-polyphosphate phosphatase / 2,3-bisphosphoglycerate 3-phosphatase	9100	Metabolism	9101	Carbohydrate metabolism	562	Inositol phosphate metabolism [PATH:ko00562]
K00911	ITPK; 1D-myo-inositol-triphosphate 3-kinase	9100	Metabolism	9101	Carbohydrate metabolism	562	Inositol phosphate metabolism [PATH:ko00562]
K00913	ITPK1; inositol-1,3,4-trisphosphate 5/6-kinase / inositol-tetrakisphosphate 1-kinase	9100	Metabolism	9101	Carbohydrate metabolism	562	Inositol phosphate metabolism [PATH:ko00562]
K00915	IPMK, IPK2; inositol-polyphosphate multikinase	9100	Metabolism	9101	Carbohydrate metabolism	562	Inositol phosphate metabolism [PATH:ko00562]
K10572	IPPK; inositol-pentakisphosphate 2-kinase	9100	Metabolism	9101	Carbohydrate metabolism	562	Inositol phosphate metabolism [PATH:ko00562]
K19786	IPK1; inositol-pentakisphosphate 2-kinase	9100	Metabolism	9101	Carbohydrate metabolism	562	Inositol phosphate metabolism [PATH:ko00562]
K01083	E3.1.3.8; 3-phytase	9100	Metabolism	9101	Carbohydrate metabolism	562	Inositol phosphate metabolism [PATH:ko00562]
K01093	appA; 4-phytase / acid phosphatase	9100	Metabolism	9101	Carbohydrate metabolism	562	Inositol phosphate metabolism [PATH:ko00562]
K07281	ipct; 1L-myo-inositol 1-phosphate cytidylyltransferase	9100	Metabolism	9101	Carbohydrate metabolism	562	Inositol phosphate metabolism [PATH:ko00562]
K07291	dipps; CDP-L-myo-inositol myo-inositolphosphotransferase	9100	Metabolism	9101	Carbohydrate metabolism	562	Inositol phosphate metabolism [PATH:ko00562]
K00469	MIOX; inositol oxygenase	9100	Metabolism	9101	Carbohydrate metabolism	562	Inositol phosphate metabolism [PATH:ko00562]
K00010	iolG; myo-inositol 2-dehydrogenase / D-chiro-inositol 1-dehydrogenase	9100	Metabolism	9101	Carbohydrate metabolism	562	Inositol phosphate metabolism [PATH:ko00562]
K06606	iolI; 2-keto-myo-inositol isomerase	9100	Metabolism	9101	Carbohydrate metabolism	562	Inositol phosphate metabolism [PATH:ko00562]
K16043	iolX; scyllo-inositol 2-dehydrogenase (NAD+)	9100	Metabolism	9101	Carbohydrate metabolism	562	Inositol phosphate metabolism [PATH:ko00562]
K16044	iolW; scyllo-inositol 2-dehydrogenase (NADP+)	9100	Metabolism	9101	Carbohydrate metabolism	562	Inositol phosphate metabolism [PATH:ko00562]
K03335	iolE; inosose dehydratase	9100	Metabolism	9101	Carbohydrate metabolism	562	Inositol phosphate metabolism [PATH:ko00562]
K03336	iolD; 3D-(3,5/4)-trihydroxycyclohexane-1,2-dione acylhydrolase (decyclizing)	9100	Metabolism	9101	Carbohydrate metabolism	562	Inositol phosphate metabolism [PATH:ko00562]
K03337	iolB; 5-deoxy-glucuronate isomerase	9100	Metabolism	9101	Carbohydrate metabolism	562	Inositol phosphate metabolism [PATH:ko00562]
K03338	iolC; 5-dehydro-2-deoxygluconokinase	9100	Metabolism	9101	Carbohydrate metabolism	562	Inositol phosphate metabolism [PATH:ko00562]
K03339	iolJ; 6-phospho-5-dehydro-2-deoxy-D-gluconate aldolase	9100	Metabolism	9101	Carbohydrate metabolism	562	Inositol phosphate metabolism [PATH:ko00562]
K00140	mmsA, iolA, ALDH6A1; malonate-semialdehyde dehydrogenase (acetylating) / methylmalonate-semialdehyde dehydrogenase	9100	Metabolism	9101	Carbohydrate metabolism	562	Inositol phosphate metabolism [PATH:ko00562]
K01803	TPI, tpiA; triosephosphate isomerase (TIM)	9100	Metabolism	9101	Carbohydrate metabolism	562	Inositol phosphate metabolism [PATH:ko00562]
K00329	E1.6.5.3; NADH dehydrogenase	9100	Metabolism	9102	Energy metabolism	190	Oxidative phosphorylation [PATH:ko00190]
K00330	nuoA; NADH-quinone oxidoreductase subunit A	9100	Metabolism	9102	Energy metabolism	190	Oxidative phosphorylation [PATH:ko00190]
K00331	nuoB; NADH-quinone oxidoreductase subunit B	9100	Metabolism	9102	Energy metabolism	190	Oxidative phosphorylation [PATH:ko00190]
K00332	nuoC; NADH-quinone oxidoreductase subunit C	9100	Metabolism	9102	Energy metabolism	190	Oxidative phosphorylation [PATH:ko00190]
K00333	nuoD; NADH-quinone oxidoreductase subunit D	9100	Metabolism	9102	Energy metabolism	190	Oxidative phosphorylation [PATH:ko00190]
K13378	nuoCD; NADH-quinone oxidoreductase subunit C/D	9100	Metabolism	9102	Energy metabolism	190	Oxidative phosphorylation [PATH:ko00190]
K13380	nuoBCD; NADH-quinone oxidoreductase subunit B/C/D	9100	Metabolism	9102	Energy metabolism	190	Oxidative phosphorylation [PATH:ko00190]
K00334	nuoE; NADH-quinone oxidoreductase subunit E	9100	Metabolism	9102	Energy metabolism	190	Oxidative phosphorylation [PATH:ko00190]
K00335	nuoF; NADH-quinone oxidoreductase subunit F	9100	Metabolism	9102	Energy metabolism	190	Oxidative phosphorylation [PATH:ko00190]
K00336	nuoG; NADH-quinone oxidoreductase subunit G	9100	Metabolism	9102	Energy metabolism	190	Oxidative phosphorylation [PATH:ko00190]
K00337	nuoH; NADH-quinone oxidoreductase subunit H	9100	Metabolism	9102	Energy metabolism	190	Oxidative phosphorylation [PATH:ko00190]
K00338	nuoI; NADH-quinone oxidoreductase subunit I	9100	Metabolism	9102	Energy metabolism	190	Oxidative phosphorylation [PATH:ko00190]
K00339	nuoJ; NADH-quinone oxidoreductase subunit J	9100	Metabolism	9102	Energy metabolism	190	Oxidative phosphorylation [PATH:ko00190]
K00340	nuoK; NADH-quinone oxidoreductase subunit K	9100	Metabolism	9102	Energy metabolism	190	Oxidative phosphorylation [PATH:ko00190]
K00341	nuoL; NADH-quinone oxidoreductase subunit L	9100	Metabolism	9102	Energy metabolism	190	Oxidative phosphorylation [PATH:ko00190]
K00342	nuoM; NADH-quinone oxidoreductase subunit M	9100	Metabolism	9102	Energy metabolism	190	Oxidative phosphorylation [PATH:ko00190]
K15863	nuoLM; NADH-quinone oxidoreductase subunit L/M	9100	Metabolism	9102	Energy metabolism	190	Oxidative phosphorylation [PATH:ko00190]
K00343	nuoN; NADH-quinone oxidoreductase subunit N	9100	Metabolism	9102	Energy metabolism	190	Oxidative phosphorylation [PATH:ko00190]
K05572	ndhA; NAD(P)H-quinone oxidoreductase subunit 1	9100	Metabolism	9102	Energy metabolism	190	Oxidative phosphorylation [PATH:ko00190]
K05573	ndhB; NAD(P)H-quinone oxidoreductase subunit 2	9100	Metabolism	9102	Energy metabolism	190	Oxidative phosphorylation [PATH:ko00190]
K05574	ndhC; NAD(P)H-quinone oxidoreductase subunit 3	9100	Metabolism	9102	Energy metabolism	190	Oxidative phosphorylation [PATH:ko00190]
K05575	ndhD; NAD(P)H-quinone oxidoreductase subunit 4	9100	Metabolism	9102	Energy metabolism	190	Oxidative phosphorylation [PATH:ko00190]
K05576	ndhE; NAD(P)H-quinone oxidoreductase subunit 4L	9100	Metabolism	9102	Energy metabolism	190	Oxidative phosphorylation [PATH:ko00190]
K05577	ndhF; NAD(P)H-quinone oxidoreductase subunit 5	9100	Metabolism	9102	Energy metabolism	190	Oxidative phosphorylation [PATH:ko00190]
K05578	ndhG; NAD(P)H-quinone oxidoreductase subunit 6	9100	Metabolism	9102	Energy metabolism	190	Oxidative phosphorylation [PATH:ko00190]
K05579	ndhH; NAD(P)H-quinone oxidoreductase subunit H	9100	Metabolism	9102	Energy metabolism	190	Oxidative phosphorylation [PATH:ko00190]
K05580	ndhI; NAD(P)H-quinone oxidoreductase subunit I	9100	Metabolism	9102	Energy metabolism	190	Oxidative phosphorylation [PATH:ko00190]
K05581	ndhJ; NAD(P)H-quinone oxidoreductase subunit J	9100	Metabolism	9102	Energy metabolism	190	Oxidative phosphorylation [PATH:ko00190]
K05582	ndhK; NAD(P)H-quinone oxidoreductase subunit K	9100	Metabolism	9102	Energy metabolism	190	Oxidative phosphorylation [PATH:ko00190]
K05583	ndhL; NAD(P)H-quinone oxidoreductase subunit L	9100	Metabolism	9102	Energy metabolism	190	Oxidative phosphorylation [PATH:ko00190]
K05584	ndhM; NAD(P)H-quinone oxidoreductase subunit M	9100	Metabolism	9102	Energy metabolism	190	Oxidative phosphorylation [PATH:ko00190]
K05585	ndhN; NAD(P)H-quinone oxidoreductase subunit N	9100	Metabolism	9102	Energy metabolism	190	Oxidative phosphorylation [PATH:ko00190]
K05586	hoxE; bidirectional [NiFe] hydrogenase diaphorase subunit	9100	Metabolism	9102	Energy metabolism	190	Oxidative phosphorylation [PATH:ko00190]
K05587	hoxF; bidirectional [NiFe] hydrogenase diaphorase subunit	9100	Metabolism	9102	Energy metabolism	190	Oxidative phosphorylation [PATH:ko00190]
K05588	hoxU; bidirectional [NiFe] hydrogenase diaphorase subunit	9100	Metabolism	9102	Energy metabolism	190	Oxidative phosphorylation [PATH:ko00190]
K03878	ND1; NADH-ubiquinone oxidoreductase chain 1	9100	Metabolism	9102	Energy metabolism	190	Oxidative phosphorylation [PATH:ko00190]
K03879	ND2; NADH-ubiquinone oxidoreductase chain 2	9100	Metabolism	9102	Energy metabolism	190	Oxidative phosphorylation [PATH:ko00190]
K03880	ND3; NADH-ubiquinone oxidoreductase chain 3	9100	Metabolism	9102	Energy metabolism	190	Oxidative phosphorylation [PATH:ko00190]
K03881	ND4; NADH-ubiquinone oxidoreductase chain 4	9100	Metabolism	9102	Energy metabolism	190	Oxidative phosphorylation [PATH:ko00190]
K03882	ND4L; NADH-ubiquinone oxidoreductase chain 4L	9100	Metabolism	9102	Energy metabolism	190	Oxidative phosphorylation [PATH:ko00190]
K03883	ND5; NADH-ubiquinone oxidoreductase chain 5	9100	Metabolism	9102	Energy metabolism	190	Oxidative phosphorylation [PATH:ko00190]
K03884	ND6; NADH-ubiquinone oxidoreductase chain 6	9100	Metabolism	9102	Energy metabolism	190	Oxidative phosphorylation [PATH:ko00190]
K03934	NDUFS1; NADH dehydrogenase (ubiquinone) Fe-S protein 1	9100	Metabolism	9102	Energy metabolism	190	Oxidative phosphorylation [PATH:ko00190]
K03935	NDUFS2; NADH dehydrogenase (ubiquinone) Fe-S protein 2	9100	Metabolism	9102	Energy metabolism	190	Oxidative phosphorylation [PATH:ko00190]
K03936	NDUFS3; NADH dehydrogenase (ubiquinone) Fe-S protein 3	9100	Metabolism	9102	Energy metabolism	190	Oxidative phosphorylation [PATH:ko00190]
K03937	NDUFS4; NADH dehydrogenase (ubiquinone) Fe-S protein 4	9100	Metabolism	9102	Energy metabolism	190	Oxidative phosphorylation [PATH:ko00190]
K03938	NDUFS5; NADH dehydrogenase (ubiquinone) Fe-S protein 5	9100	Metabolism	9102	Energy metabolism	190	Oxidative phosphorylation [PATH:ko00190]
K03939	NDUFS6; NADH dehydrogenase (ubiquinone) Fe-S protein 6	9100	Metabolism	9102	Energy metabolism	190	Oxidative phosphorylation [PATH:ko00190]
K03940	NDUFS7; NADH dehydrogenase (ubiquinone) Fe-S protein 7	9100	Metabolism	9102	Energy metabolism	190	Oxidative phosphorylation [PATH:ko00190]
K03941	NDUFS8; NADH dehydrogenase (ubiquinone) Fe-S protein 8	9100	Metabolism	9102	Energy metabolism	190	Oxidative phosphorylation [PATH:ko00190]
K03942	NDUFV1; NADH dehydrogenase (ubiquinone) flavoprotein 1	9100	Metabolism	9102	Energy metabolism	190	Oxidative phosphorylation [PATH:ko00190]
K03943	NDUFV2; NADH dehydrogenase (ubiquinone) flavoprotein 2	9100	Metabolism	9102	Energy metabolism	190	Oxidative phosphorylation [PATH:ko00190]
K03944	NDUFV3; NADH dehydrogenase (ubiquinone) flavoprotein 3	9100	Metabolism	9102	Energy metabolism	190	Oxidative phosphorylation [PATH:ko00190]
K03945	NDUFA1; NADH dehydrogenase (ubiquinone) 1 alpha subcomplex subunit 1	9100	Metabolism	9102	Energy metabolism	190	Oxidative phosphorylation [PATH:ko00190]
K03946	NDUFA2; NADH dehydrogenase (ubiquinone) 1 alpha subcomplex subunit 2	9100	Metabolism	9102	Energy metabolism	190	Oxidative phosphorylation [PATH:ko00190]
K03947	NDUFA3; NADH dehydrogenase (ubiquinone) 1 alpha subcomplex subunit 3	9100	Metabolism	9102	Energy metabolism	190	Oxidative phosphorylation [PATH:ko00190]
K03948	NDUFA4; NADH dehydrogenase (ubiquinone) 1 alpha subcomplex subunit 4	9100	Metabolism	9102	Energy metabolism	190	Oxidative phosphorylation [PATH:ko00190]
K03949	NDUFA5; NADH dehydrogenase (ubiquinone) 1 alpha subcomplex subunit 5	9100	Metabolism	9102	Energy metabolism	190	Oxidative phosphorylation [PATH:ko00190]
K03950	NDUFA6; NADH dehydrogenase (ubiquinone) 1 alpha subcomplex subunit 6	9100	Metabolism	9102	Energy metabolism	190	Oxidative phosphorylation [PATH:ko00190]
K03951	NDUFA7; NADH dehydrogenase (ubiquinone) 1 alpha subcomplex subunit 7	9100	Metabolism	9102	Energy metabolism	190	Oxidative phosphorylation [PATH:ko00190]
K03952	NDUFA8; NADH dehydrogenase (ubiquinone) 1 alpha subcomplex subunit 8	9100	Metabolism	9102	Energy metabolism	190	Oxidative phosphorylation [PATH:ko00190]
K03953	NDUFA9; NADH dehydrogenase (ubiquinone) 1 alpha subcomplex subunit 9	9100	Metabolism	9102	Energy metabolism	190	Oxidative phosphorylation [PATH:ko00190]
K03954	NDUFA10; NADH dehydrogenase (ubiquinone) 1 alpha subcomplex subunit 10	9100	Metabolism	9102	Energy metabolism	190	Oxidative phosphorylation [PATH:ko00190]
K03955	NDUFAB1; NADH dehydrogenase (ubiquinone) 1 alpha/beta subcomplex 1	9100	Metabolism	9102	Energy metabolism	190	Oxidative phosphorylation [PATH:ko00190]
K03956	NDUFA11; NADH dehydrogenase (ubiquinone) 1 alpha subcomplex subunit 11	9100	Metabolism	9102	Energy metabolism	190	Oxidative phosphorylation [PATH:ko00190]
K11352	NDUFA12; NADH dehydrogenase (ubiquinone) 1 alpha subcomplex subunit 12	9100	Metabolism	9102	Energy metabolism	190	Oxidative phosphorylation [PATH:ko00190]
K11353	NDUFA13; NADH dehydrogenase (ubiquinone) 1 alpha subcomplex subunit 13	9100	Metabolism	9102	Energy metabolism	190	Oxidative phosphorylation [PATH:ko00190]
K03957	NDUFB1; NADH dehydrogenase (ubiquinone) 1 beta subcomplex subunit 1	9100	Metabolism	9102	Energy metabolism	190	Oxidative phosphorylation [PATH:ko00190]
K03958	NDUFB2; NADH dehydrogenase (ubiquinone) 1 beta subcomplex subunit 2	9100	Metabolism	9102	Energy metabolism	190	Oxidative phosphorylation [PATH:ko00190]
K03959	NDUFB3; NADH dehydrogenase (ubiquinone) 1 beta subcomplex subunit 3	9100	Metabolism	9102	Energy metabolism	190	Oxidative phosphorylation [PATH:ko00190]
K03960	NDUFB4; NADH dehydrogenase (ubiquinone) 1 beta subcomplex subunit 4	9100	Metabolism	9102	Energy metabolism	190	Oxidative phosphorylation [PATH:ko00190]
K03961	NDUFB5; NADH dehydrogenase (ubiquinone) 1 beta subcomplex subunit 5	9100	Metabolism	9102	Energy metabolism	190	Oxidative phosphorylation [PATH:ko00190]
K03962	NDUFB6; NADH dehydrogenase (ubiquinone) 1 beta subcomplex subunit 6	9100	Metabolism	9102	Energy metabolism	190	Oxidative phosphorylation [PATH:ko00190]
K03963	NDUFB7; NADH dehydrogenase (ubiquinone) 1 beta subcomplex subunit 7	9100	Metabolism	9102	Energy metabolism	190	Oxidative phosphorylation [PATH:ko00190]
K03964	NDUFB8; NADH dehydrogenase (ubiquinone) 1 beta subcomplex subunit 8	9100	Metabolism	9102	Energy metabolism	190	Oxidative phosphorylation [PATH:ko00190]
K03965	NDUFB9; NADH dehydrogenase (ubiquinone) 1 beta subcomplex subunit 9	9100	Metabolism	9102	Energy metabolism	190	Oxidative phosphorylation [PATH:ko00190]
K03966	NDUFB10; NADH dehydrogenase (ubiquinone) 1 beta subcomplex subunit 10	9100	Metabolism	9102	Energy metabolism	190	Oxidative phosphorylation [PATH:ko00190]
K11351	NDUFB11; NADH dehydrogenase (ubiquinone) 1 beta subcomplex subunit 11	9100	Metabolism	9102	Energy metabolism	190	Oxidative phosphorylation [PATH:ko00190]
K03967	NDUFC1; NADH dehydrogenase (ubiquinone) 1 subunit C1	9100	Metabolism	9102	Energy metabolism	190	Oxidative phosphorylation [PATH:ko00190]
K03968	NDUFC2; NADH dehydrogenase (ubiquinone) 1 subunit C2	9100	Metabolism	9102	Energy metabolism	190	Oxidative phosphorylation [PATH:ko00190]
K00356	E1.6.99.3; NADH dehydrogenase	9100	Metabolism	9102	Energy metabolism	190	Oxidative phosphorylation [PATH:ko00190]
K03885	ndh; NADH dehydrogenase	9100	Metabolism	9102	Energy metabolism	190	Oxidative phosphorylation [PATH:ko00190]
K00234	SDHA, SDH1; succinate dehydrogenase (ubiquinone) flavoprotein subunit	9100	Metabolism	9102	Energy metabolism	190	Oxidative phosphorylation [PATH:ko00190]
K00235	SDHB, SDH2; succinate dehydrogenase (ubiquinone) iron-sulfur subunit	9100	Metabolism	9102	Energy metabolism	190	Oxidative phosphorylation [PATH:ko00190]
K00236	SDHC, SDH3; succinate dehydrogenase (ubiquinone) cytochrome b560 subunit	9100	Metabolism	9102	Energy metabolism	190	Oxidative phosphorylation [PATH:ko00190]
K00237	SDHD, SDH4; succinate dehydrogenase (ubiquinone) membrane anchor subunit	9100	Metabolism	9102	Energy metabolism	190	Oxidative phosphorylation [PATH:ko00190]
K00239	sdhA, frdA; succinate dehydrogenase / fumarate reductase, flavoprotein subunit	9100	Metabolism	9102	Energy metabolism	190	Oxidative phosphorylation [PATH:ko00190]
K00240	sdhB, frdB; succinate dehydrogenase / fumarate reductase, iron-sulfur subunit	9100	Metabolism	9102	Energy metabolism	190	Oxidative phosphorylation [PATH:ko00190]
K00241	sdhC, frdC; succinate dehydrogenase / fumarate reductase, cytochrome b subunit	9100	Metabolism	9102	Energy metabolism	190	Oxidative phosphorylation [PATH:ko00190]
K00242	sdhD, frdD; succinate dehydrogenase / fumarate reductase, membrane anchor subunit	9100	Metabolism	9102	Energy metabolism	190	Oxidative phosphorylation [PATH:ko00190]
K18859	sdhD, frdD; succinate dehydrogenase / fumarate reductase, subunit D	9100	Metabolism	9102	Energy metabolism	190	Oxidative phosphorylation [PATH:ko00190]
K18860	sdhD, frdD; putative succinate dehydrogenase / fumarate reductase, subunit D	9100	Metabolism	9102	Energy metabolism	190	Oxidative phosphorylation [PATH:ko00190]
K00244	frdA; fumarate reductase flavoprotein subunit	9100	Metabolism	9102	Energy metabolism	190	Oxidative phosphorylation [PATH:ko00190]
K00245	frdB; fumarate reductase iron-sulfur subunit	9100	Metabolism	9102	Energy metabolism	190	Oxidative phosphorylation [PATH:ko00190]
K00246	frdC; fumarate reductase subunit C	9100	Metabolism	9102	Energy metabolism	190	Oxidative phosphorylation [PATH:ko00190]
K00247	frdD; fumarate reductase subunit D	9100	Metabolism	9102	Energy metabolism	190	Oxidative phosphorylation [PATH:ko00190]
K00411	UQCRFS1, RIP1, petA; ubiquinol-cytochrome c reductase iron-sulfur subunit	9100	Metabolism	9102	Energy metabolism	190	Oxidative phosphorylation [PATH:ko00190]
K00412	CYTB, petB; ubiquinol-cytochrome c reductase cytochrome b subunit	9100	Metabolism	9102	Energy metabolism	190	Oxidative phosphorylation [PATH:ko00190]
K00413	CYC1, CYT1, petC; ubiquinol-cytochrome c reductase cytochrome c1 subunit	9100	Metabolism	9102	Energy metabolism	190	Oxidative phosphorylation [PATH:ko00190]
K00410	fbcH; ubiquinol-cytochrome c reductase cytochrome b/c1 subunit	9100	Metabolism	9102	Energy metabolism	190	Oxidative phosphorylation [PATH:ko00190]
K00414	QCR1, UQCRC1; ubiquinol-cytochrome c reductase core subunit 1	9100	Metabolism	9102	Energy metabolism	190	Oxidative phosphorylation [PATH:ko00190]
K00415	QCR2, UQCRC2; ubiquinol-cytochrome c reductase core subunit 2	9100	Metabolism	9102	Energy metabolism	190	Oxidative phosphorylation [PATH:ko00190]
K00416	QCR6, UQCRH; ubiquinol-cytochrome c reductase subunit 6	9100	Metabolism	9102	Energy metabolism	190	Oxidative phosphorylation [PATH:ko00190]
K00417	QCR7, UQCRB; ubiquinol-cytochrome c reductase subunit 7	9100	Metabolism	9102	Energy metabolism	190	Oxidative phosphorylation [PATH:ko00190]
K00418	QCR8, UQCRQ; ubiquinol-cytochrome c reductase subunit 8	9100	Metabolism	9102	Energy metabolism	190	Oxidative phosphorylation [PATH:ko00190]
K00419	QCR9, UCRC; ubiquinol-cytochrome c reductase subunit 9	9100	Metabolism	9102	Energy metabolism	190	Oxidative phosphorylation [PATH:ko00190]
K00420	QCR10, UQCR; ubiquinol-cytochrome c reductase subunit 10	9100	Metabolism	9102	Energy metabolism	190	Oxidative phosphorylation [PATH:ko00190]
K03886	MQCRA, qcrA, bfcA, petC; menaquinol-cytochrome c reductase iron-sulfur subunit	9100	Metabolism	9102	Energy metabolism	190	Oxidative phosphorylation [PATH:ko00190]
K03887	MQCRB, qcrB, bfcB, petB; menaquinol-cytochrome c reductase cytochrome b subunit	9100	Metabolism	9102	Energy metabolism	190	Oxidative phosphorylation [PATH:ko00190]
K03888	MQCRC, qcrC, bfcC, petD; menaquinol-cytochrome c reductase cytochrome b/c subunit	9100	Metabolism	9102	Energy metabolism	190	Oxidative phosphorylation [PATH:ko00190]
K03889	qcrC; ubiquinol-cytochrome c reductase cytochrome c subunit	9100	Metabolism	9102	Energy metabolism	190	Oxidative phosphorylation [PATH:ko00190]
K03890	qcrA; ubiquinol-cytochrome c reductase iron-sulfur subunit	9100	Metabolism	9102	Energy metabolism	190	Oxidative phosphorylation [PATH:ko00190]
K03891	qcrB; ubiquinol-cytochrome c reductase cytochrome b subunit	9100	Metabolism	9102	Energy metabolism	190	Oxidative phosphorylation [PATH:ko00190]
K02301	cyoE; protoheme IX farnesyltransferase	9100	Metabolism	9102	Energy metabolism	190	Oxidative phosphorylation [PATH:ko00190]
K02257	COX10; protoheme IX farnesyltransferase	9100	Metabolism	9102	Energy metabolism	190	Oxidative phosphorylation [PATH:ko00190]
K02300	cyoD; cytochrome o ubiquinol oxidase subunit IV	9100	Metabolism	9102	Energy metabolism	190	Oxidative phosphorylation [PATH:ko00190]
K02277	coxD, ctaF; cytochrome c oxidase subunit IV	9100	Metabolism	9102	Energy metabolism	190	Oxidative phosphorylation [PATH:ko00190]
K02276	coxC; cytochrome c oxidase subunit III	9100	Metabolism	9102	Energy metabolism	190	Oxidative phosphorylation [PATH:ko00190]
K02274	coxA; cytochrome c oxidase subunit I	9100	Metabolism	9102	Energy metabolism	190	Oxidative phosphorylation [PATH:ko00190]
K15408	coxAC; cytochrome c oxidase subunit I+III	9100	Metabolism	9102	Energy metabolism	190	Oxidative phosphorylation [PATH:ko00190]
K02275	coxB; cytochrome c oxidase subunit II	9100	Metabolism	9102	Energy metabolism	190	Oxidative phosphorylation [PATH:ko00190]
K02262	COX3; cytochrome c oxidase subunit 3	9100	Metabolism	9102	Energy metabolism	190	Oxidative phosphorylation [PATH:ko00190]
K02256	COX1; cytochrome c oxidase subunit 1	9100	Metabolism	9102	Energy metabolism	190	Oxidative phosphorylation [PATH:ko00190]
K02261	COX2; cytochrome c oxidase subunit 2	9100	Metabolism	9102	Energy metabolism	190	Oxidative phosphorylation [PATH:ko00190]
K02263	COX4; cytochrome c oxidase subunit 4	9100	Metabolism	9102	Energy metabolism	190	Oxidative phosphorylation [PATH:ko00190]
K02264	COX5A; cytochrome c oxidase subunit 5a	9100	Metabolism	9102	Energy metabolism	190	Oxidative phosphorylation [PATH:ko00190]
K02265	COX5B; cytochrome c oxidase subunit 5b	9100	Metabolism	9102	Energy metabolism	190	Oxidative phosphorylation [PATH:ko00190]
K02266	COX6A; cytochrome c oxidase subunit 6a	9100	Metabolism	9102	Energy metabolism	190	Oxidative phosphorylation [PATH:ko00190]
K02267	COX6B; cytochrome c oxidase subunit 6b	9100	Metabolism	9102	Energy metabolism	190	Oxidative phosphorylation [PATH:ko00190]
K02268	COX6C; cytochrome c oxidase subunit 6c	9100	Metabolism	9102	Energy metabolism	190	Oxidative phosphorylation [PATH:ko00190]
K02269	COX7; cytochrome c oxidase subunit 7	9100	Metabolism	9102	Energy metabolism	190	Oxidative phosphorylation [PATH:ko00190]
K02270	COX7A; cytochrome c oxidase subunit 7a	9100	Metabolism	9102	Energy metabolism	190	Oxidative phosphorylation [PATH:ko00190]
K02271	COX7B; cytochrome c oxidase subunit 7b	9100	Metabolism	9102	Energy metabolism	190	Oxidative phosphorylation [PATH:ko00190]
K02272	COX7C; cytochrome c oxidase subunit 7c	9100	Metabolism	9102	Energy metabolism	190	Oxidative phosphorylation [PATH:ko00190]
K02273	COX8; cytochrome c oxidase subunit 8	9100	Metabolism	9102	Energy metabolism	190	Oxidative phosphorylation [PATH:ko00190]
K02258	COX11; cytochrome c oxidase assembly protein subunit 11	9100	Metabolism	9102	Energy metabolism	190	Oxidative phosphorylation [PATH:ko00190]
K02259	COX15; cytochrome c oxidase assembly protein subunit 15	9100	Metabolism	9102	Energy metabolism	190	Oxidative phosphorylation [PATH:ko00190]
K02260	COX17; cytochrome c oxidase assembly protein subunit 17	9100	Metabolism	9102	Energy metabolism	190	Oxidative phosphorylation [PATH:ko00190]
K00404	ccoN; cytochrome c oxidase cbb3-type subunit I	9100	Metabolism	9102	Energy metabolism	190	Oxidative phosphorylation [PATH:ko00190]
K00405	ccoO; cytochrome c oxidase cbb3-type subunit II	9100	Metabolism	9102	Energy metabolism	190	Oxidative phosphorylation [PATH:ko00190]
K15862	ccoNO; cytochrome c oxidase cbb3-type subunit I/II	9100	Metabolism	9102	Energy metabolism	190	Oxidative phosphorylation [PATH:ko00190]
K00407	ccoQ; cytochrome c oxidase cbb3-type subunit IV	9100	Metabolism	9102	Energy metabolism	190	Oxidative phosphorylation [PATH:ko00190]
K00406	ccoP; cytochrome c oxidase cbb3-type subunit III	9100	Metabolism	9102	Energy metabolism	190	Oxidative phosphorylation [PATH:ko00190]
K02829	qoxD; cytochrome aa3-600 menaquinol oxidase subunit IV	9100	Metabolism	9102	Energy metabolism	190	Oxidative phosphorylation [PATH:ko00190]
K02828	qoxC; cytochrome aa3-600 menaquinol oxidase subunit III	9100	Metabolism	9102	Energy metabolism	190	Oxidative phosphorylation [PATH:ko00190]
K02827	qoxB; cytochrome aa3-600 menaquinol oxidase subunit I	9100	Metabolism	9102	Energy metabolism	190	Oxidative phosphorylation [PATH:ko00190]
K02826	qoxA; cytochrome aa3-600 menaquinol oxidase subunit II	9100	Metabolism	9102	Energy metabolism	190	Oxidative phosphorylation [PATH:ko00190]
K02299	cyoC; cytochrome o ubiquinol oxidase subunit III	9100	Metabolism	9102	Energy metabolism	190	Oxidative phosphorylation [PATH:ko00190]
K02298	cyoB; cytochrome o ubiquinol oxidase subunit I	9100	Metabolism	9102	Energy metabolism	190	Oxidative phosphorylation [PATH:ko00190]
K02297	cyoA; cytochrome o ubiquinol oxidase subunit II	9100	Metabolism	9102	Energy metabolism	190	Oxidative phosphorylation [PATH:ko00190]
K00425	cydA; cytochrome d ubiquinol oxidase subunit I	9100	Metabolism	9102	Energy metabolism	190	Oxidative phosphorylation [PATH:ko00190]
K00426	cydB; cytochrome d ubiquinol oxidase subunit II	9100	Metabolism	9102	Energy metabolism	190	Oxidative phosphorylation [PATH:ko00190]
K02111	ATPF1A, atpA; F-type H+-transporting ATPase subunit alpha	9100	Metabolism	9102	Energy metabolism	190	Oxidative phosphorylation [PATH:ko00190]
K02112	ATPF1B, atpD; F-type H+-transporting ATPase subunit beta	9100	Metabolism	9102	Energy metabolism	190	Oxidative phosphorylation [PATH:ko00190]
K02115	ATPF1G, atpG; F-type H+-transporting ATPase subunit gamma	9100	Metabolism	9102	Energy metabolism	190	Oxidative phosphorylation [PATH:ko00190]
K02113	ATPF1D, atpH; F-type H+-transporting ATPase subunit delta	9100	Metabolism	9102	Energy metabolism	190	Oxidative phosphorylation [PATH:ko00190]
K02114	ATPF1E, atpC; F-type H+-transporting ATPase subunit epsilon	9100	Metabolism	9102	Energy metabolism	190	Oxidative phosphorylation [PATH:ko00190]
K02108	ATPF0A, atpB; F-type H+-transporting ATPase subunit a	9100	Metabolism	9102	Energy metabolism	190	Oxidative phosphorylation [PATH:ko00190]
K02109	ATPF0B, atpF; F-type H+-transporting ATPase subunit b	9100	Metabolism	9102	Energy metabolism	190	Oxidative phosphorylation [PATH:ko00190]
K02110	ATPF0C, atpE; F-type H+-transporting ATPase subunit c	9100	Metabolism	9102	Energy metabolism	190	Oxidative phosphorylation [PATH:ko00190]
K02132	ATPeF1A, ATP5A1, ATP1; F-type H+-transporting ATPase subunit alpha	9100	Metabolism	9102	Energy metabolism	190	Oxidative phosphorylation [PATH:ko00190]
K02133	ATPeF1B, ATP5B, ATP2; F-type H+-transporting ATPase subunit beta	9100	Metabolism	9102	Energy metabolism	190	Oxidative phosphorylation [PATH:ko00190]
K02136	ATPeF1G, ATP5C1, ATP3; F-type H+-transporting ATPase subunit gamma	9100	Metabolism	9102	Energy metabolism	190	Oxidative phosphorylation [PATH:ko00190]
K02134	ATPeF1D, ATP5D, ATP16; F-type H+-transporting ATPase subunit delta	9100	Metabolism	9102	Energy metabolism	190	Oxidative phosphorylation [PATH:ko00190]
K02135	ATPeF1E, ATP5E, ATP15; F-type H+-transporting ATPase subunit epsilon	9100	Metabolism	9102	Energy metabolism	190	Oxidative phosphorylation [PATH:ko00190]
K02137	ATPeF0O, ATP5O, ATP5; F-type H+-transporting ATPase subunit O	9100	Metabolism	9102	Energy metabolism	190	Oxidative phosphorylation [PATH:ko00190]
K02126	ATPeF0A, MTATP6, ATP6; F-type H+-transporting ATPase subunit a	9100	Metabolism	9102	Energy metabolism	190	Oxidative phosphorylation [PATH:ko00190]
K02127	ATPeF0B, ATP5F1, ATP4; F-type H+-transporting ATPase subunit b	9100	Metabolism	9102	Energy metabolism	190	Oxidative phosphorylation [PATH:ko00190]
K02128	ATPeF0C, ATP5G, ATP9; F-type H+-transporting ATPase subunit c	9100	Metabolism	9102	Energy metabolism	190	Oxidative phosphorylation [PATH:ko00190]
K02138	ATPeF0D, ATP5H, ATP7; F-type H+-transporting ATPase subunit d	9100	Metabolism	9102	Energy metabolism	190	Oxidative phosphorylation [PATH:ko00190]
K02129	ATPeF0E, ATP5I; F-type H+-transporting ATPase subunit e	9100	Metabolism	9102	Energy metabolism	190	Oxidative phosphorylation [PATH:ko00190]
K01549	TIM11, ATP21; F-type H+-transporting ATP synthase subunit e	9100	Metabolism	9102	Energy metabolism	190	Oxidative phosphorylation [PATH:ko00190]
K02130	ATPeF0F, ATP5J2; F-type H+-transporting ATPase subunit f	9100	Metabolism	9102	Energy metabolism	190	Oxidative phosphorylation [PATH:ko00190]
K02139	ATPeFF, ATP17; F-type H+-transporting ATPase subunit f	9100	Metabolism	9102	Energy metabolism	190	Oxidative phosphorylation [PATH:ko00190]
K02140	ATPeFG, ATP5L, ATP20; F-type H+-transporting ATPase subunit g	9100	Metabolism	9102	Energy metabolism	190	Oxidative phosphorylation [PATH:ko00190]
K02131	ATPeF0F6, ATP5J; F-type H+-transporting ATPase subunit 6	9100	Metabolism	9102	Energy metabolism	190	Oxidative phosphorylation [PATH:ko00190]
K02141	ATPeFH, ATP14; F-type H+-transporting ATPase subunit h	9100	Metabolism	9102	Energy metabolism	190	Oxidative phosphorylation [PATH:ko00190]
K02142	ATPeFJ, ATP18; F-type H+-transporting ATPase subunit j	9100	Metabolism	9102	Energy metabolism	190	Oxidative phosphorylation [PATH:ko00190]
K02143	ATPeFK, ATP19; F-type H+-transporting ATPase subunit k	9100	Metabolism	9102	Energy metabolism	190	Oxidative phosphorylation [PATH:ko00190]
K02125	ATPeF08, MTATP8, ATP8; F-type H+-transporting ATPase subunit 8	9100	Metabolism	9102	Energy metabolism	190	Oxidative phosphorylation [PATH:ko00190]
K02117	ATPVA, ntpA, atpA; V/A-type H+/Na+-transporting ATPase subunit A	9100	Metabolism	9102	Energy metabolism	190	Oxidative phosphorylation [PATH:ko00190]
K02118	ATPVB, ntpB, atpB; V/A-type H+/Na+-transporting ATPase subunit B	9100	Metabolism	9102	Energy metabolism	190	Oxidative phosphorylation [PATH:ko00190]
K02119	ATPVC, ntpC, atpC; V/A-type H+/Na+-transporting ATPase subunit C	9100	Metabolism	9102	Energy metabolism	190	Oxidative phosphorylation [PATH:ko00190]
K02120	ATPVD, ntpD, atpD; V/A-type H+/Na+-transporting ATPase subunit D	9100	Metabolism	9102	Energy metabolism	190	Oxidative phosphorylation [PATH:ko00190]
K02121	ATPVE, ntpE, atpE; V/A-type H+/Na+-transporting ATPase subunit E	9100	Metabolism	9102	Energy metabolism	190	Oxidative phosphorylation [PATH:ko00190]
K02122	ATPVF, ntpF, atpF; V/A-type H+/Na+-transporting ATPase subunit F	9100	Metabolism	9102	Energy metabolism	190	Oxidative phosphorylation [PATH:ko00190]
K02107	ATPVG, ahaH, atpH; V/A-type H+/Na+-transporting ATPase subunit G/H	9100	Metabolism	9102	Energy metabolism	190	Oxidative phosphorylation [PATH:ko00190]
K02123	ATPVI, ntpI, atpI; V/A-type H+/Na+-transporting ATPase subunit I	9100	Metabolism	9102	Energy metabolism	190	Oxidative phosphorylation [PATH:ko00190]
K02124	ATPVK, ntpK, atpK; V/A-type H+/Na+-transporting ATPase subunit K	9100	Metabolism	9102	Energy metabolism	190	Oxidative phosphorylation [PATH:ko00190]
K02145	ATPeV1A, ATP6A; V-type H+-transporting ATPase subunit A	9100	Metabolism	9102	Energy metabolism	190	Oxidative phosphorylation [PATH:ko00190]
K02147	ATPeV1B, ATP6B; V-type H+-transporting ATPase subunit B	9100	Metabolism	9102	Energy metabolism	190	Oxidative phosphorylation [PATH:ko00190]
K02148	ATPeV1C, ATP6C; V-type H+-transporting ATPase subunit C	9100	Metabolism	9102	Energy metabolism	190	Oxidative phosphorylation [PATH:ko00190]
K02149	ATPeV1D, ATP6M; V-type H+-transporting ATPase subunit D	9100	Metabolism	9102	Energy metabolism	190	Oxidative phosphorylation [PATH:ko00190]
K02150	ATPeV1E, ATP6E; V-type H+-transporting ATPase subunit E	9100	Metabolism	9102	Energy metabolism	190	Oxidative phosphorylation [PATH:ko00190]
K02151	ATPeV1F, ATP6S14; V-type H+-transporting ATPase subunit F	9100	Metabolism	9102	Energy metabolism	190	Oxidative phosphorylation [PATH:ko00190]
K02152	ATPeV1G, ATP6G; V-type H+-transporting ATPase subunit G	9100	Metabolism	9102	Energy metabolism	190	Oxidative phosphorylation [PATH:ko00190]
K02144	ATPeV1H; V-type H+-transporting ATPase subunit H	9100	Metabolism	9102	Energy metabolism	190	Oxidative phosphorylation [PATH:ko00190]
K02154	ATPeV0A, ATP6N; V-type H+-transporting ATPase subunit a	9100	Metabolism	9102	Energy metabolism	190	Oxidative phosphorylation [PATH:ko00190]
K02155	ATPeV0C, ATP6L; V-type H+-transporting ATPase 16kDa proteolipid subunit	9100	Metabolism	9102	Energy metabolism	190	Oxidative phosphorylation [PATH:ko00190]
K03661	ATPeV0B, ATP6F; V-type H+-transporting ATPase 21kDa proteolipid subunit	9100	Metabolism	9102	Energy metabolism	190	Oxidative phosphorylation [PATH:ko00190]
K02146	ATPeV0D, ATP6D; V-type H+-transporting ATPase subunit d	9100	Metabolism	9102	Energy metabolism	190	Oxidative phosphorylation [PATH:ko00190]
K02153	ATPeV0E, ATP6H; V-type H+-transporting ATPase subunit e	9100	Metabolism	9102	Energy metabolism	190	Oxidative phosphorylation [PATH:ko00190]
K03662	ATPeVS1, ATP6S1; V-type H+-transporting ATPase S1 subunit	9100	Metabolism	9102	Energy metabolism	190	Oxidative phosphorylation [PATH:ko00190]
K01535	PMA1, PMA2; H+-transporting ATPase	9100	Metabolism	9102	Energy metabolism	190	Oxidative phosphorylation [PATH:ko00190]
K01541	E3.6.3.10; H+/K+-exchanging ATPase	9100	Metabolism	9102	Energy metabolism	190	Oxidative phosphorylation [PATH:ko00190]
K01542	ATP4A; H+/K+-exchanging ATPase alpha polypeptide	9100	Metabolism	9102	Energy metabolism	190	Oxidative phosphorylation [PATH:ko00190]
K01543	ATP4B; H+/K+-exchanging ATPase beta polypeptide	9100	Metabolism	9102	Energy metabolism	190	Oxidative phosphorylation [PATH:ko00190]
K01544	ATP12A; non-gastric H+/K+-exchanging ATPase	9100	Metabolism	9102	Energy metabolism	190	Oxidative phosphorylation [PATH:ko00190]
K01507	ppa; inorganic pyrophosphatase	9100	Metabolism	9102	Energy metabolism	190	Oxidative phosphorylation [PATH:ko00190]
K15986	ppaC; manganese-dependent inorganic pyrophosphatase	9100	Metabolism	9102	Energy metabolism	190	Oxidative phosphorylation [PATH:ko00190]
K06019	ppaX; pyrophosphatase PpaX	9100	Metabolism	9102	Energy metabolism	190	Oxidative phosphorylation [PATH:ko00190]
K15987	hppA; K(+)-stimulated pyrophosphate-energized sodium pump	9100	Metabolism	9102	Energy metabolism	190	Oxidative phosphorylation [PATH:ko00190]
K11725	LHPP; phospholysine phosphohistidine inorganic pyrophosphate phosphatase	9100	Metabolism	9102	Energy metabolism	190	Oxidative phosphorylation [PATH:ko00190]
K11726	NURF38; nucleosome-remodeling factor 38 kDa subunit	9100	Metabolism	9102	Energy metabolism	190	Oxidative phosphorylation [PATH:ko00190]
K00937	ppk; polyphosphate kinase	9100	Metabolism	9102	Energy metabolism	190	Oxidative phosphorylation [PATH:ko00190]
K02703	psbA; photosystem II P680 reaction center D1 protein	9100	Metabolism	9102	Energy metabolism	195	Photosynthesis [PATH:ko00195]
K02704	psbB; photosystem II CP47 chlorophyll apoprotein	9100	Metabolism	9102	Energy metabolism	195	Photosynthesis [PATH:ko00195]
K02705	psbC; photosystem II CP43 chlorophyll apoprotein	9100	Metabolism	9102	Energy metabolism	195	Photosynthesis [PATH:ko00195]
K02706	psbD; photosystem II P680 reaction center D2 protein	9100	Metabolism	9102	Energy metabolism	195	Photosynthesis [PATH:ko00195]
K02707	psbE; photosystem II cytochrome b559 subunit alpha	9100	Metabolism	9102	Energy metabolism	195	Photosynthesis [PATH:ko00195]
K02708	psbF; photosystem II cytochrome b559 subunit beta	9100	Metabolism	9102	Energy metabolism	195	Photosynthesis [PATH:ko00195]
K02709	psbH; photosystem II PsbH protein	9100	Metabolism	9102	Energy metabolism	195	Photosynthesis [PATH:ko00195]
K02710	psbI; photosystem II PsbI protein	9100	Metabolism	9102	Energy metabolism	195	Photosynthesis [PATH:ko00195]
K02711	psbJ; photosystem II PsbJ protein	9100	Metabolism	9102	Energy metabolism	195	Photosynthesis [PATH:ko00195]
K02712	psbK; photosystem II PsbK protein	9100	Metabolism	9102	Energy metabolism	195	Photosynthesis [PATH:ko00195]
K02713	psbL; photosystem II PsbL protein	9100	Metabolism	9102	Energy metabolism	195	Photosynthesis [PATH:ko00195]
K02714	psbM; photosystem II PsbM protein	9100	Metabolism	9102	Energy metabolism	195	Photosynthesis [PATH:ko00195]
K02716	psbO; photosystem II oxygen-evolving enhancer protein 1	9100	Metabolism	9102	Energy metabolism	195	Photosynthesis [PATH:ko00195]
K02717	psbP; photosystem II oxygen-evolving enhancer protein 2	9100	Metabolism	9102	Energy metabolism	195	Photosynthesis [PATH:ko00195]
K08901	psbQ; photosystem II oxygen-evolving enhancer protein 3	9100	Metabolism	9102	Energy metabolism	195	Photosynthesis [PATH:ko00195]
K03541	psbR; photosystem II 10kDa protein	9100	Metabolism	9102	Energy metabolism	195	Photosynthesis [PATH:ko00195]
K03542	psbS; photosystem II 22kDa protein	9100	Metabolism	9102	Energy metabolism	195	Photosynthesis [PATH:ko00195]
K02718	psbT; photosystem II PsbT protein	9100	Metabolism	9102	Energy metabolism	195	Photosynthesis [PATH:ko00195]
K02719	psbU; photosystem II PsbU protein	9100	Metabolism	9102	Energy metabolism	195	Photosynthesis [PATH:ko00195]
K02720	psbV; photosystem II cytochrome c550	9100	Metabolism	9102	Energy metabolism	195	Photosynthesis [PATH:ko00195]
K02721	psbW; photosystem II PsbW protein	9100	Metabolism	9102	Energy metabolism	195	Photosynthesis [PATH:ko00195]
K02722	psbX; photosystem II PsbX protein	9100	Metabolism	9102	Energy metabolism	195	Photosynthesis [PATH:ko00195]
K02723	psbY; photosystem II PsbY protein	9100	Metabolism	9102	Energy metabolism	195	Photosynthesis [PATH:ko00195]
K02724	psbZ; photosystem II PsbZ protein	9100	Metabolism	9102	Energy metabolism	195	Photosynthesis [PATH:ko00195]
K08902	psb27; photosystem II Psb27 protein	9100	Metabolism	9102	Energy metabolism	195	Photosynthesis [PATH:ko00195]
K08903	psb28; photosystem II 13kDa protein	9100	Metabolism	9102	Energy metabolism	195	Photosynthesis [PATH:ko00195]
K08904	psb28-2; photosystem II Psb28-2 protein	9100	Metabolism	9102	Energy metabolism	195	Photosynthesis [PATH:ko00195]
K02689	psaA; photosystem I P700 chlorophyll a apoprotein A1	9100	Metabolism	9102	Energy metabolism	195	Photosynthesis [PATH:ko00195]
K02690	psaB; photosystem I P700 chlorophyll a apoprotein A2	9100	Metabolism	9102	Energy metabolism	195	Photosynthesis [PATH:ko00195]
K02691	psaC; photosystem I subunit VII	9100	Metabolism	9102	Energy metabolism	195	Photosynthesis [PATH:ko00195]
K02692	psaD; photosystem I subunit II	9100	Metabolism	9102	Energy metabolism	195	Photosynthesis [PATH:ko00195]
K02693	psaE; photosystem I subunit IV	9100	Metabolism	9102	Energy metabolism	195	Photosynthesis [PATH:ko00195]
K02694	psaF; photosystem I subunit III	9100	Metabolism	9102	Energy metabolism	195	Photosynthesis [PATH:ko00195]
K08905	psaG; photosystem I subunit V	9100	Metabolism	9102	Energy metabolism	195	Photosynthesis [PATH:ko00195]
K02695	psaH; photosystem I subunit VI	9100	Metabolism	9102	Energy metabolism	195	Photosynthesis [PATH:ko00195]
K02696	psaI; photosystem I subunit VIII	9100	Metabolism	9102	Energy metabolism	195	Photosynthesis [PATH:ko00195]
K02697	psaJ; photosystem I subunit IX	9100	Metabolism	9102	Energy metabolism	195	Photosynthesis [PATH:ko00195]
K02698	psaK; photosystem I subunit X	9100	Metabolism	9102	Energy metabolism	195	Photosynthesis [PATH:ko00195]
K02699	psaL; photosystem I subunit XI	9100	Metabolism	9102	Energy metabolism	195	Photosynthesis [PATH:ko00195]
K02700	psaM; photosystem I subunit XII	9100	Metabolism	9102	Energy metabolism	195	Photosynthesis [PATH:ko00195]
K02701	psaN; photosystem I subunit PsaN	9100	Metabolism	9102	Energy metabolism	195	Photosynthesis [PATH:ko00195]
K14332	psaO; photosystem I subunit PsaO	9100	Metabolism	9102	Energy metabolism	195	Photosynthesis [PATH:ko00195]
K02702	psaX; photosystem I 4.8kDa protein	9100	Metabolism	9102	Energy metabolism	195	Photosynthesis [PATH:ko00195]
K02634	petA; apocytochrome f	9100	Metabolism	9102	Energy metabolism	195	Photosynthesis [PATH:ko00195]
K02635	petB; cytochrome b6	9100	Metabolism	9102	Energy metabolism	195	Photosynthesis [PATH:ko00195]
K02636	petC; cytochrome b6-f complex iron-sulfur subunit	9100	Metabolism	9102	Energy metabolism	195	Photosynthesis [PATH:ko00195]
K02637	petD; cytochrome b6-f complex subunit 4	9100	Metabolism	9102	Energy metabolism	195	Photosynthesis [PATH:ko00195]
K02640	petG; cytochrome b6-f complex subunit 5	9100	Metabolism	9102	Energy metabolism	195	Photosynthesis [PATH:ko00195]
K02642	petL; cytochrome b6-f complex subunit 6	9100	Metabolism	9102	Energy metabolism	195	Photosynthesis [PATH:ko00195]
K02643	petM; cytochrome b6-f complex subunit 7	9100	Metabolism	9102	Energy metabolism	195	Photosynthesis [PATH:ko00195]
K03689	petN; cytochrome b6-f complex subunit 8	9100	Metabolism	9102	Energy metabolism	195	Photosynthesis [PATH:ko00195]
K02638	petE; plastocyanin	9100	Metabolism	9102	Energy metabolism	195	Photosynthesis [PATH:ko00195]
K02639	petF; ferredoxin	9100	Metabolism	9102	Energy metabolism	195	Photosynthesis [PATH:ko00195]
K02641	petH; ferredoxin--NADP+ reductase	9100	Metabolism	9102	Energy metabolism	195	Photosynthesis [PATH:ko00195]
K08906	petJ; cytochrome c6	9100	Metabolism	9102	Energy metabolism	195	Photosynthesis [PATH:ko00195]
K02114	ATPF1E, atpC; F-type H+-transporting ATPase subunit epsilon	9100	Metabolism	9102	Energy metabolism	195	Photosynthesis [PATH:ko00195]
K02112	ATPF1B, atpD; F-type H+-transporting ATPase subunit beta	9100	Metabolism	9102	Energy metabolism	195	Photosynthesis [PATH:ko00195]
K02115	ATPF1G, atpG; F-type H+-transporting ATPase subunit gamma	9100	Metabolism	9102	Energy metabolism	195	Photosynthesis [PATH:ko00195]
K02111	ATPF1A, atpA; F-type H+-transporting ATPase subunit alpha	9100	Metabolism	9102	Energy metabolism	195	Photosynthesis [PATH:ko00195]
K02113	ATPF1D, atpH; F-type H+-transporting ATPase subunit delta	9100	Metabolism	9102	Energy metabolism	195	Photosynthesis [PATH:ko00195]
K02109	ATPF0B, atpF; F-type H+-transporting ATPase subunit b	9100	Metabolism	9102	Energy metabolism	195	Photosynthesis [PATH:ko00195]
K02110	ATPF0C, atpE; F-type H+-transporting ATPase subunit c	9100	Metabolism	9102	Energy metabolism	195	Photosynthesis [PATH:ko00195]
K02108	ATPF0A, atpB; F-type H+-transporting ATPase subunit a	9100	Metabolism	9102	Energy metabolism	195	Photosynthesis [PATH:ko00195]
K02092	apcA; allophycocyanin alpha subunit	9100	Metabolism	9102	Energy metabolism	196	Photosynthesis - antenna proteins [PATH:ko00196]
K02093	apcB; allophycocyanin beta subunit	9100	Metabolism	9102	Energy metabolism	196	Photosynthesis - antenna proteins [PATH:ko00196]
K02094	apcC; phycobilisome core linker protein	9100	Metabolism	9102	Energy metabolism	196	Photosynthesis - antenna proteins [PATH:ko00196]
K02095	apcD; allophycocyanin-B	9100	Metabolism	9102	Energy metabolism	196	Photosynthesis - antenna proteins [PATH:ko00196]
K02096	apcE; phycobilisome core-membrane linker protein	9100	Metabolism	9102	Energy metabolism	196	Photosynthesis - antenna proteins [PATH:ko00196]
K02097	apcF; phycobilisome core component	9100	Metabolism	9102	Energy metabolism	196	Photosynthesis - antenna proteins [PATH:ko00196]
K02284	cpcA; phycocyanin alpha chain	9100	Metabolism	9102	Energy metabolism	196	Photosynthesis - antenna proteins [PATH:ko00196]
K02285	cpcB; phycocyanin beta chain	9100	Metabolism	9102	Energy metabolism	196	Photosynthesis - antenna proteins [PATH:ko00196]
K02286	cpcC; phycocyanin-associated rod linker protein	9100	Metabolism	9102	Energy metabolism	196	Photosynthesis - antenna proteins [PATH:ko00196]
K02287	cpcD; phycocyanin-associated, rod	9100	Metabolism	9102	Energy metabolism	196	Photosynthesis - antenna proteins [PATH:ko00196]
K02288	cpcE; phycocyanobilin lyase subunit alpha	9100	Metabolism	9102	Energy metabolism	196	Photosynthesis - antenna proteins [PATH:ko00196]
K02289	cpcF; phycocyanobilin lyase subunit beta	9100	Metabolism	9102	Energy metabolism	196	Photosynthesis - antenna proteins [PATH:ko00196]
K20713	rpcG; R-phycocyanin alpha-cysteine-84 phycourobilin lyase/isomerase	9100	Metabolism	9102	Energy metabolism	196	Photosynthesis - antenna proteins [PATH:ko00196]
K02290	cpcG; phycobilisome rod-core linker protein	9100	Metabolism	9102	Energy metabolism	196	Photosynthesis - antenna proteins [PATH:ko00196]
K02628	pecA; phycoerythrocyanin alpha chain	9100	Metabolism	9102	Energy metabolism	196	Photosynthesis - antenna proteins [PATH:ko00196]
K02629	pecB; phycoerythrocyanin beta chain	9100	Metabolism	9102	Energy metabolism	196	Photosynthesis - antenna proteins [PATH:ko00196]
K02630	pecC; phycoerythrocyanin-associated rod linker protein	9100	Metabolism	9102	Energy metabolism	196	Photosynthesis - antenna proteins [PATH:ko00196]
K02631	pecE; phycoerythrocyanin alpha-cysteine-84 phycoviolobilin lyase/isomerase subunit PecE	9100	Metabolism	9102	Energy metabolism	196	Photosynthesis - antenna proteins [PATH:ko00196]
K02632	pecF; phycoerythrocyanin alpha-cysteine-84 phycoviolobilin lyase/isomerase subunit PecF	9100	Metabolism	9102	Energy metabolism	196	Photosynthesis - antenna proteins [PATH:ko00196]
K05376	cpeA, mpeA; phycoerythrin alpha chain	9100	Metabolism	9102	Energy metabolism	196	Photosynthesis - antenna proteins [PATH:ko00196]
K05377	cpeB, mpeB; phycoerythrin beta chain	9100	Metabolism	9102	Energy metabolism	196	Photosynthesis - antenna proteins [PATH:ko00196]
K05378	cpeC, mpeC; phycoerythrin-associated linker protein	9100	Metabolism	9102	Energy metabolism	196	Photosynthesis - antenna proteins [PATH:ko00196]
K05379	cpeD, mpeD; phycoerythrin-associated linker protein	9100	Metabolism	9102	Energy metabolism	196	Photosynthesis - antenna proteins [PATH:ko00196]
K05380	cpeE; phycoerythrin-associated linker protein	9100	Metabolism	9102	Energy metabolism	196	Photosynthesis - antenna proteins [PATH:ko00196]
K05381	cpeR; phycoerythrin-associated linker protein	9100	Metabolism	9102	Energy metabolism	196	Photosynthesis - antenna proteins [PATH:ko00196]
K05382	cpeS; phycoerythrin-associated linker protein	9100	Metabolism	9102	Energy metabolism	196	Photosynthesis - antenna proteins [PATH:ko00196]
K05383	cpeT; CpeT protein	9100	Metabolism	9102	Energy metabolism	196	Photosynthesis - antenna proteins [PATH:ko00196]
K05384	cpeU, mpeU; bilin biosynthesis protein	9100	Metabolism	9102	Energy metabolism	196	Photosynthesis - antenna proteins [PATH:ko00196]
K05385	cpeY; bilin biosynthesis protein	9100	Metabolism	9102	Energy metabolism	196	Photosynthesis - antenna proteins [PATH:ko00196]
K05386	cpeZ; bilin biosynthesis protein	9100	Metabolism	9102	Energy metabolism	196	Photosynthesis - antenna proteins [PATH:ko00196]
K08907	LHCA1; light-harvesting complex I chlorophyll a/b binding protein 1	9100	Metabolism	9102	Energy metabolism	196	Photosynthesis - antenna proteins [PATH:ko00196]
K08908	LHCA2; light-harvesting complex I chlorophyll a/b binding protein 2	9100	Metabolism	9102	Energy metabolism	196	Photosynthesis - antenna proteins [PATH:ko00196]
K08909	LHCA3; light-harvesting complex I chlorophyll a/b binding protein 3	9100	Metabolism	9102	Energy metabolism	196	Photosynthesis - antenna proteins [PATH:ko00196]
K08910	LHCA4; light-harvesting complex I chlorophyll a/b binding protein 4	9100	Metabolism	9102	Energy metabolism	196	Photosynthesis - antenna proteins [PATH:ko00196]
K08911	LHCA5; light-harvesting complex I chlorophyll a/b binding protein 5	9100	Metabolism	9102	Energy metabolism	196	Photosynthesis - antenna proteins [PATH:ko00196]
K08912	LHCB1; light-harvesting complex II chlorophyll a/b binding protein 1	9100	Metabolism	9102	Energy metabolism	196	Photosynthesis - antenna proteins [PATH:ko00196]
K08913	LHCB2; light-harvesting complex II chlorophyll a/b binding protein 2	9100	Metabolism	9102	Energy metabolism	196	Photosynthesis - antenna proteins [PATH:ko00196]
K08914	LHCB3; light-harvesting complex II chlorophyll a/b binding protein 3	9100	Metabolism	9102	Energy metabolism	196	Photosynthesis - antenna proteins [PATH:ko00196]
K08915	LHCB4; light-harvesting complex II chlorophyll a/b binding protein 4	9100	Metabolism	9102	Energy metabolism	196	Photosynthesis - antenna proteins [PATH:ko00196]
K08916	LHCB5; light-harvesting complex II chlorophyll a/b binding protein 5	9100	Metabolism	9102	Energy metabolism	196	Photosynthesis - antenna proteins [PATH:ko00196]
K08917	LHCB6; light-harvesting complex II chlorophyll a/b binding protein 6	9100	Metabolism	9102	Energy metabolism	196	Photosynthesis - antenna proteins [PATH:ko00196]
K14172	LHCB7; light-harvesting complex II chlorophyll a/b binding protein 7	9100	Metabolism	9102	Energy metabolism	196	Photosynthesis - antenna proteins [PATH:ko00196]
K02703	psbA; photosystem II P680 reaction center D1 protein	9100	Metabolism	9102	Energy metabolism	194	Photosynthesis proteins [BR:ko00194]
K02706	psbD; photosystem II P680 reaction center D2 protein	9100	Metabolism	9102	Energy metabolism	194	Photosynthesis proteins [BR:ko00194]
K02705	psbC; photosystem II CP43 chlorophyll apoprotein	9100	Metabolism	9102	Energy metabolism	194	Photosynthesis proteins [BR:ko00194]
K02704	psbB; photosystem II CP47 chlorophyll apoprotein	9100	Metabolism	9102	Energy metabolism	194	Photosynthesis proteins [BR:ko00194]
K02707	psbE; photosystem II cytochrome b559 subunit alpha	9100	Metabolism	9102	Energy metabolism	194	Photosynthesis proteins [BR:ko00194]
K02708	psbF; photosystem II cytochrome b559 subunit beta	9100	Metabolism	9102	Energy metabolism	194	Photosynthesis proteins [BR:ko00194]
K02709	psbH; photosystem II PsbH protein	9100	Metabolism	9102	Energy metabolism	194	Photosynthesis proteins [BR:ko00194]
K02710	psbI; photosystem II PsbI protein	9100	Metabolism	9102	Energy metabolism	194	Photosynthesis proteins [BR:ko00194]
K02711	psbJ; photosystem II PsbJ protein	9100	Metabolism	9102	Energy metabolism	194	Photosynthesis proteins [BR:ko00194]
K02712	psbK; photosystem II PsbK protein	9100	Metabolism	9102	Energy metabolism	194	Photosynthesis proteins [BR:ko00194]
K02713	psbL; photosystem II PsbL protein	9100	Metabolism	9102	Energy metabolism	194	Photosynthesis proteins [BR:ko00194]
K02714	psbM; photosystem II PsbM protein	9100	Metabolism	9102	Energy metabolism	194	Photosynthesis proteins [BR:ko00194]
K02716	psbO; photosystem II oxygen-evolving enhancer protein 1	9100	Metabolism	9102	Energy metabolism	194	Photosynthesis proteins [BR:ko00194]
K02717	psbP; photosystem II oxygen-evolving enhancer protein 2	9100	Metabolism	9102	Energy metabolism	194	Photosynthesis proteins [BR:ko00194]
K08901	psbQ; photosystem II oxygen-evolving enhancer protein 3	9100	Metabolism	9102	Energy metabolism	194	Photosynthesis proteins [BR:ko00194]
K03541	psbR; photosystem II 10kDa protein	9100	Metabolism	9102	Energy metabolism	194	Photosynthesis proteins [BR:ko00194]
K03542	psbS; photosystem II 22kDa protein	9100	Metabolism	9102	Energy metabolism	194	Photosynthesis proteins [BR:ko00194]
K02718	psbT; photosystem II PsbT protein	9100	Metabolism	9102	Energy metabolism	194	Photosynthesis proteins [BR:ko00194]
K02719	psbU; photosystem II PsbU protein	9100	Metabolism	9102	Energy metabolism	194	Photosynthesis proteins [BR:ko00194]
K02720	psbV; photosystem II cytochrome c550	9100	Metabolism	9102	Energy metabolism	194	Photosynthesis proteins [BR:ko00194]
K02721	psbW; photosystem II PsbW protein	9100	Metabolism	9102	Energy metabolism	194	Photosynthesis proteins [BR:ko00194]
K02722	psbX; photosystem II PsbX protein	9100	Metabolism	9102	Energy metabolism	194	Photosynthesis proteins [BR:ko00194]
K02723	psbY; photosystem II PsbY protein	9100	Metabolism	9102	Energy metabolism	194	Photosynthesis proteins [BR:ko00194]
K02724	psbZ; photosystem II PsbZ protein	9100	Metabolism	9102	Energy metabolism	194	Photosynthesis proteins [BR:ko00194]
K08902	psb27; photosystem II Psb27 protein	9100	Metabolism	9102	Energy metabolism	194	Photosynthesis proteins [BR:ko00194]
K08903	psb28; photosystem II 13kDa protein	9100	Metabolism	9102	Energy metabolism	194	Photosynthesis proteins [BR:ko00194]
K08904	psb28-2; photosystem II Psb28-2 protein	9100	Metabolism	9102	Energy metabolism	194	Photosynthesis proteins [BR:ko00194]
K02689	psaA; photosystem I P700 chlorophyll a apoprotein A1	9100	Metabolism	9102	Energy metabolism	194	Photosynthesis proteins [BR:ko00194]
K02690	psaB; photosystem I P700 chlorophyll a apoprotein A2	9100	Metabolism	9102	Energy metabolism	194	Photosynthesis proteins [BR:ko00194]
K02691	psaC; photosystem I subunit VII	9100	Metabolism	9102	Energy metabolism	194	Photosynthesis proteins [BR:ko00194]
K02692	psaD; photosystem I subunit II	9100	Metabolism	9102	Energy metabolism	194	Photosynthesis proteins [BR:ko00194]
K02693	psaE; photosystem I subunit IV	9100	Metabolism	9102	Energy metabolism	194	Photosynthesis proteins [BR:ko00194]
K02694	psaF; photosystem I subunit III	9100	Metabolism	9102	Energy metabolism	194	Photosynthesis proteins [BR:ko00194]
K08905	psaG; photosystem I subunit V	9100	Metabolism	9102	Energy metabolism	194	Photosynthesis proteins [BR:ko00194]
K02695	psaH; photosystem I subunit VI	9100	Metabolism	9102	Energy metabolism	194	Photosynthesis proteins [BR:ko00194]
K02696	psaI; photosystem I subunit VIII	9100	Metabolism	9102	Energy metabolism	194	Photosynthesis proteins [BR:ko00194]
K02697	psaJ; photosystem I subunit IX	9100	Metabolism	9102	Energy metabolism	194	Photosynthesis proteins [BR:ko00194]
K02698	psaK; photosystem I subunit X	9100	Metabolism	9102	Energy metabolism	194	Photosynthesis proteins [BR:ko00194]
K02699	psaL; photosystem I subunit XI	9100	Metabolism	9102	Energy metabolism	194	Photosynthesis proteins [BR:ko00194]
K02700	psaM; photosystem I subunit XII	9100	Metabolism	9102	Energy metabolism	194	Photosynthesis proteins [BR:ko00194]
K02701	psaN; photosystem I subunit PsaN	9100	Metabolism	9102	Energy metabolism	194	Photosynthesis proteins [BR:ko00194]
K14332	psaO; photosystem I subunit PsaO	9100	Metabolism	9102	Energy metabolism	194	Photosynthesis proteins [BR:ko00194]
K02702	psaX; photosystem I 4.8kDa protein	9100	Metabolism	9102	Energy metabolism	194	Photosynthesis proteins [BR:ko00194]
K02634	petA; apocytochrome f	9100	Metabolism	9102	Energy metabolism	194	Photosynthesis proteins [BR:ko00194]
K02635	petB; cytochrome b6	9100	Metabolism	9102	Energy metabolism	194	Photosynthesis proteins [BR:ko00194]
K02636	petC; cytochrome b6-f complex iron-sulfur subunit	9100	Metabolism	9102	Energy metabolism	194	Photosynthesis proteins [BR:ko00194]
K02637	petD; cytochrome b6-f complex subunit 4	9100	Metabolism	9102	Energy metabolism	194	Photosynthesis proteins [BR:ko00194]
K02640	petG; cytochrome b6-f complex subunit 5	9100	Metabolism	9102	Energy metabolism	194	Photosynthesis proteins [BR:ko00194]
K02642	petL; cytochrome b6-f complex subunit 6	9100	Metabolism	9102	Energy metabolism	194	Photosynthesis proteins [BR:ko00194]
K02643	petM; cytochrome b6-f complex subunit 7	9100	Metabolism	9102	Energy metabolism	194	Photosynthesis proteins [BR:ko00194]
K03689	petN; cytochrome b6-f complex subunit 8	9100	Metabolism	9102	Energy metabolism	194	Photosynthesis proteins [BR:ko00194]
K02638	petE; plastocyanin	9100	Metabolism	9102	Energy metabolism	194	Photosynthesis proteins [BR:ko00194]
K02639	petF; ferredoxin	9100	Metabolism	9102	Energy metabolism	194	Photosynthesis proteins [BR:ko00194]
K02641	petH; ferredoxin--NADP+ reductase	9100	Metabolism	9102	Energy metabolism	194	Photosynthesis proteins [BR:ko00194]
K08906	petJ; cytochrome c6	9100	Metabolism	9102	Energy metabolism	194	Photosynthesis proteins [BR:ko00194]
K02114	ATPF1E, atpC; F-type H+-transporting ATPase subunit epsilon	9100	Metabolism	9102	Energy metabolism	194	Photosynthesis proteins [BR:ko00194]
K02112	ATPF1B, atpD; F-type H+-transporting ATPase subunit beta	9100	Metabolism	9102	Energy metabolism	194	Photosynthesis proteins [BR:ko00194]
K02115	ATPF1G, atpG; F-type H+-transporting ATPase subunit gamma	9100	Metabolism	9102	Energy metabolism	194	Photosynthesis proteins [BR:ko00194]
K02111	ATPF1A, atpA; F-type H+-transporting ATPase subunit alpha	9100	Metabolism	9102	Energy metabolism	194	Photosynthesis proteins [BR:ko00194]
K02113	ATPF1D, atpH; F-type H+-transporting ATPase subunit delta	9100	Metabolism	9102	Energy metabolism	194	Photosynthesis proteins [BR:ko00194]
K02109	ATPF0B, atpF; F-type H+-transporting ATPase subunit b	9100	Metabolism	9102	Energy metabolism	194	Photosynthesis proteins [BR:ko00194]
K02110	ATPF0C, atpE; F-type H+-transporting ATPase subunit c	9100	Metabolism	9102	Energy metabolism	194	Photosynthesis proteins [BR:ko00194]
K02108	ATPF0A, atpB; F-type H+-transporting ATPase subunit a	9100	Metabolism	9102	Energy metabolism	194	Photosynthesis proteins [BR:ko00194]
K02116	atpI; ATP synthase protein I	9100	Metabolism	9102	Energy metabolism	194	Photosynthesis proteins [BR:ko00194]
K02092	apcA; allophycocyanin alpha subunit	9100	Metabolism	9102	Energy metabolism	194	Photosynthesis proteins [BR:ko00194]
K02093	apcB; allophycocyanin beta subunit	9100	Metabolism	9102	Energy metabolism	194	Photosynthesis proteins [BR:ko00194]
K02094	apcC; phycobilisome core linker protein	9100	Metabolism	9102	Energy metabolism	194	Photosynthesis proteins [BR:ko00194]
K02095	apcD; allophycocyanin-B	9100	Metabolism	9102	Energy metabolism	194	Photosynthesis proteins [BR:ko00194]
K02096	apcE; phycobilisome core-membrane linker protein	9100	Metabolism	9102	Energy metabolism	194	Photosynthesis proteins [BR:ko00194]
K02097	apcF; phycobilisome core component	9100	Metabolism	9102	Energy metabolism	194	Photosynthesis proteins [BR:ko00194]
K02284	cpcA; phycocyanin alpha chain	9100	Metabolism	9102	Energy metabolism	194	Photosynthesis proteins [BR:ko00194]
K02285	cpcB; phycocyanin beta chain	9100	Metabolism	9102	Energy metabolism	194	Photosynthesis proteins [BR:ko00194]
K02286	cpcC; phycocyanin-associated rod linker protein	9100	Metabolism	9102	Energy metabolism	194	Photosynthesis proteins [BR:ko00194]
K02287	cpcD; phycocyanin-associated, rod	9100	Metabolism	9102	Energy metabolism	194	Photosynthesis proteins [BR:ko00194]
K02288	cpcE; phycocyanobilin lyase subunit alpha	9100	Metabolism	9102	Energy metabolism	194	Photosynthesis proteins [BR:ko00194]
K02289	cpcF; phycocyanobilin lyase subunit beta	9100	Metabolism	9102	Energy metabolism	194	Photosynthesis proteins [BR:ko00194]
K20713	rpcG; R-phycocyanin alpha-cysteine-84 phycourobilin lyase/isomerase	9100	Metabolism	9102	Energy metabolism	194	Photosynthesis proteins [BR:ko00194]
K02290	cpcG; phycobilisome rod-core linker protein	9100	Metabolism	9102	Energy metabolism	194	Photosynthesis proteins [BR:ko00194]
K02628	pecA; phycoerythrocyanin alpha chain	9100	Metabolism	9102	Energy metabolism	194	Photosynthesis proteins [BR:ko00194]
K02629	pecB; phycoerythrocyanin beta chain	9100	Metabolism	9102	Energy metabolism	194	Photosynthesis proteins [BR:ko00194]
K02630	pecC; phycoerythrocyanin-associated rod linker protein	9100	Metabolism	9102	Energy metabolism	194	Photosynthesis proteins [BR:ko00194]
K02631	pecE; phycoerythrocyanin alpha-cysteine-84 phycoviolobilin lyase/isomerase subunit PecE	9100	Metabolism	9102	Energy metabolism	194	Photosynthesis proteins [BR:ko00194]
K02632	pecF; phycoerythrocyanin alpha-cysteine-84 phycoviolobilin lyase/isomerase subunit PecF	9100	Metabolism	9102	Energy metabolism	194	Photosynthesis proteins [BR:ko00194]
K05376	cpeA, mpeA; phycoerythrin alpha chain	9100	Metabolism	9102	Energy metabolism	194	Photosynthesis proteins [BR:ko00194]
K05377	cpeB, mpeB; phycoerythrin beta chain	9100	Metabolism	9102	Energy metabolism	194	Photosynthesis proteins [BR:ko00194]
K05378	cpeC, mpeC; phycoerythrin-associated linker protein	9100	Metabolism	9102	Energy metabolism	194	Photosynthesis proteins [BR:ko00194]
K05379	cpeD, mpeD; phycoerythrin-associated linker protein	9100	Metabolism	9102	Energy metabolism	194	Photosynthesis proteins [BR:ko00194]
K05380	cpeE; phycoerythrin-associated linker protein	9100	Metabolism	9102	Energy metabolism	194	Photosynthesis proteins [BR:ko00194]
K05381	cpeR; phycoerythrin-associated linker protein	9100	Metabolism	9102	Energy metabolism	194	Photosynthesis proteins [BR:ko00194]
K05382	cpeS; phycoerythrin-associated linker protein	9100	Metabolism	9102	Energy metabolism	194	Photosynthesis proteins [BR:ko00194]
K05383	cpeT; CpeT protein	9100	Metabolism	9102	Energy metabolism	194	Photosynthesis proteins [BR:ko00194]
K05384	cpeU, mpeU; bilin biosynthesis protein	9100	Metabolism	9102	Energy metabolism	194	Photosynthesis proteins [BR:ko00194]
K05385	cpeY; bilin biosynthesis protein	9100	Metabolism	9102	Energy metabolism	194	Photosynthesis proteins [BR:ko00194]
K05386	cpeZ; bilin biosynthesis protein	9100	Metabolism	9102	Energy metabolism	194	Photosynthesis proteins [BR:ko00194]
K08907	LHCA1; light-harvesting complex I chlorophyll a/b binding protein 1	9100	Metabolism	9102	Energy metabolism	194	Photosynthesis proteins [BR:ko00194]
K08908	LHCA2; light-harvesting complex I chlorophyll a/b binding protein 2	9100	Metabolism	9102	Energy metabolism	194	Photosynthesis proteins [BR:ko00194]
K08909	LHCA3; light-harvesting complex I chlorophyll a/b binding protein 3	9100	Metabolism	9102	Energy metabolism	194	Photosynthesis proteins [BR:ko00194]
K08910	LHCA4; light-harvesting complex I chlorophyll a/b binding protein 4	9100	Metabolism	9102	Energy metabolism	194	Photosynthesis proteins [BR:ko00194]
K08911	LHCA5; light-harvesting complex I chlorophyll a/b binding protein 5	9100	Metabolism	9102	Energy metabolism	194	Photosynthesis proteins [BR:ko00194]
K08912	LHCB1; light-harvesting complex II chlorophyll a/b binding protein 1	9100	Metabolism	9102	Energy metabolism	194	Photosynthesis proteins [BR:ko00194]
K08913	LHCB2; light-harvesting complex II chlorophyll a/b binding protein 2	9100	Metabolism	9102	Energy metabolism	194	Photosynthesis proteins [BR:ko00194]
K08914	LHCB3; light-harvesting complex II chlorophyll a/b binding protein 3	9100	Metabolism	9102	Energy metabolism	194	Photosynthesis proteins [BR:ko00194]
K08915	LHCB4; light-harvesting complex II chlorophyll a/b binding protein 4	9100	Metabolism	9102	Energy metabolism	194	Photosynthesis proteins [BR:ko00194]
K08916	LHCB5; light-harvesting complex II chlorophyll a/b binding protein 5	9100	Metabolism	9102	Energy metabolism	194	Photosynthesis proteins [BR:ko00194]
K08917	LHCB6; light-harvesting complex II chlorophyll a/b binding protein 6	9100	Metabolism	9102	Energy metabolism	194	Photosynthesis proteins [BR:ko00194]
K14172	LHCB7; light-harvesting complex II chlorophyll a/b binding protein 7	9100	Metabolism	9102	Energy metabolism	194	Photosynthesis proteins [BR:ko00194]
K08918	pcbA; chlorophyll a/b binding light-harvesting protein PcbA	9100	Metabolism	9102	Energy metabolism	194	Photosynthesis proteins [BR:ko00194]
K08919	pcbB; chlorophyll a/b binding light-harvesting protein PcbB	9100	Metabolism	9102	Energy metabolism	194	Photosynthesis proteins [BR:ko00194]
K08920	pcbC; chlorophyll a/b binding light-harvesting protein PcbC	9100	Metabolism	9102	Energy metabolism	194	Photosynthesis proteins [BR:ko00194]
K08921	pcbD; chlorophyll a/b binding light-harvesting protein PcbD	9100	Metabolism	9102	Energy metabolism	194	Photosynthesis proteins [BR:ko00194]
K08922	pcbE; chlorophyll a/b binding light-harvesting protein PcbE	9100	Metabolism	9102	Energy metabolism	194	Photosynthesis proteins [BR:ko00194]
K08923	pcbF; chlorophyll a/b binding light-harvesting protein PcbF	9100	Metabolism	9102	Energy metabolism	194	Photosynthesis proteins [BR:ko00194]
K08924	pcbG; chlorophyll a/b binding light-harvesting protein PcbG	9100	Metabolism	9102	Energy metabolism	194	Photosynthesis proteins [BR:ko00194]
K08925	pcbH; chlorophyll a/b binding light-harvesting protein PcbH	9100	Metabolism	9102	Energy metabolism	194	Photosynthesis proteins [BR:ko00194]
K08928	pufL; photosynthetic reaction center L subunit	9100	Metabolism	9102	Energy metabolism	194	Photosynthesis proteins [BR:ko00194]
K08929	pufM; photosynthetic reaction center M subunit	9100	Metabolism	9102	Energy metabolism	194	Photosynthesis proteins [BR:ko00194]
K13991	puhA; photosynthetic reaction center H subunit	9100	Metabolism	9102	Energy metabolism	194	Photosynthesis proteins [BR:ko00194]
K13994	pufX; photosynthetic reaction center PufX protein	9100	Metabolism	9102	Energy metabolism	194	Photosynthesis proteins [BR:ko00194]
K13992	pufC; photosynthetic reaction center cytochrome c subunit	9100	Metabolism	9102	Energy metabolism	194	Photosynthesis proteins [BR:ko00194]
K08926	pufA; light-harvesting complex 1 alpha chain	9100	Metabolism	9102	Energy metabolism	194	Photosynthesis proteins [BR:ko00194]
K08927	pufB; light-harvesting complex 1 beta chain	9100	Metabolism	9102	Energy metabolism	194	Photosynthesis proteins [BR:ko00194]
K08930	pucA; light-harvesting protein B-800-850 alpha chain	9100	Metabolism	9102	Energy metabolism	194	Photosynthesis proteins [BR:ko00194]
K08939	pucB; light-harvesting protein B-800-850 beta chain	9100	Metabolism	9102	Energy metabolism	194	Photosynthesis proteins [BR:ko00194]
K08940	pscA; photosystem P840 reaction center large subunit	9100	Metabolism	9102	Energy metabolism	194	Photosynthesis proteins [BR:ko00194]
K08941	pscB; photosystem P840 reaction center iron-sulfur protein	9100	Metabolism	9102	Energy metabolism	194	Photosynthesis proteins [BR:ko00194]
K08942	pscC; photosystem P840 reaction center cytochrome c551	9100	Metabolism	9102	Energy metabolism	194	Photosynthesis proteins [BR:ko00194]
K08943	pscD; photosystem P840 reaction center protein PscD	9100	Metabolism	9102	Energy metabolism	194	Photosynthesis proteins [BR:ko00194]
K08944	fmoA; bacteriochlorophyll A protein	9100	Metabolism	9102	Energy metabolism	194	Photosynthesis proteins [BR:ko00194]
K08945	csmA; chlorosome envelope protein A	9100	Metabolism	9102	Energy metabolism	194	Photosynthesis proteins [BR:ko00194]
K08946	csmB; chlorosome envelope protein B	9100	Metabolism	9102	Energy metabolism	194	Photosynthesis proteins [BR:ko00194]
K08947	csmC; chlorosome envelope protein C	9100	Metabolism	9102	Energy metabolism	194	Photosynthesis proteins [BR:ko00194]
K08948	csmD; chlorosome envelope protein D	9100	Metabolism	9102	Energy metabolism	194	Photosynthesis proteins [BR:ko00194]
K08949	csmE; chlorosome envelope protein E	9100	Metabolism	9102	Energy metabolism	194	Photosynthesis proteins [BR:ko00194]
K08950	csmF; chlorosome envelope protein F	9100	Metabolism	9102	Energy metabolism	194	Photosynthesis proteins [BR:ko00194]
K08951	csmH; chlorosome envelope protein H	9100	Metabolism	9102	Energy metabolism	194	Photosynthesis proteins [BR:ko00194]
K08952	csmI; chlorosome envelope protein I	9100	Metabolism	9102	Energy metabolism	194	Photosynthesis proteins [BR:ko00194]
K08953	csmJ; chlorosome envelope protein J	9100	Metabolism	9102	Energy metabolism	194	Photosynthesis proteins [BR:ko00194]
K08954	csmX; chlorosome envelope protein X	9100	Metabolism	9102	Energy metabolism	194	Photosynthesis proteins [BR:ko00194]
K01601	rbcL; ribulose-bisphosphate carboxylase large chain	9100	Metabolism	9102	Energy metabolism	710	Carbon fixation in photosynthetic organisms [PATH:ko00710]
K01602	rbcS; ribulose-bisphosphate carboxylase small chain	9100	Metabolism	9102	Energy metabolism	710	Carbon fixation in photosynthetic organisms [PATH:ko00710]
K00927	PGK, pgk; phosphoglycerate kinase	9100	Metabolism	9102	Energy metabolism	710	Carbon fixation in photosynthetic organisms [PATH:ko00710]
K00134	GAPDH, gapA; glyceraldehyde 3-phosphate dehydrogenase	9100	Metabolism	9102	Energy metabolism	710	Carbon fixation in photosynthetic organisms [PATH:ko00710]
K05298	GAPA; glyceraldehyde-3-phosphate dehydrogenase (NADP+) (phosphorylating)	9100	Metabolism	9102	Energy metabolism	710	Carbon fixation in photosynthetic organisms [PATH:ko00710]
K00150	gap2; glyceraldehyde-3-phosphate dehydrogenase (NAD(P))	9100	Metabolism	9102	Energy metabolism	710	Carbon fixation in photosynthetic organisms [PATH:ko00710]
K01623	ALDO; fructose-bisphosphate aldolase, class I	9100	Metabolism	9102	Energy metabolism	710	Carbon fixation in photosynthetic organisms [PATH:ko00710]
K11645	fbaB; fructose-bisphosphate aldolase, class I	9100	Metabolism	9102	Energy metabolism	710	Carbon fixation in photosynthetic organisms [PATH:ko00710]
K01624	FBA, fbaA; fructose-bisphosphate aldolase, class II	9100	Metabolism	9102	Energy metabolism	710	Carbon fixation in photosynthetic organisms [PATH:ko00710]
K03841	FBP, fbp; fructose-1,6-bisphosphatase I	9100	Metabolism	9102	Energy metabolism	710	Carbon fixation in photosynthetic organisms [PATH:ko00710]
K02446	glpX; fructose-1,6-bisphosphatase II	9100	Metabolism	9102	Energy metabolism	710	Carbon fixation in photosynthetic organisms [PATH:ko00710]
K11532	glpX-SEBP; fructose-1,6-bisphosphatase II / sedoheptulose-1,7-bisphosphatase	9100	Metabolism	9102	Energy metabolism	710	Carbon fixation in photosynthetic organisms [PATH:ko00710]
K01086	fbp-SEBP; fructose-1,6-bisphosphatase I / sedoheptulose-1,7-bisphosphatase	9100	Metabolism	9102	Energy metabolism	710	Carbon fixation in photosynthetic organisms [PATH:ko00710]
K04041	fbp3; fructose-1,6-bisphosphatase III	9100	Metabolism	9102	Energy metabolism	710	Carbon fixation in photosynthetic organisms [PATH:ko00710]
K00615	E2.2.1.1, tktA, tktB; transketolase	9100	Metabolism	9102	Energy metabolism	710	Carbon fixation in photosynthetic organisms [PATH:ko00710]
K01100	E3.1.3.37; sedoheptulose-bisphosphatase	9100	Metabolism	9102	Energy metabolism	710	Carbon fixation in photosynthetic organisms [PATH:ko00710]
K01807	rpiA; ribose 5-phosphate isomerase A	9100	Metabolism	9102	Energy metabolism	710	Carbon fixation in photosynthetic organisms [PATH:ko00710]
K01808	rpiB; ribose 5-phosphate isomerase B	9100	Metabolism	9102	Energy metabolism	710	Carbon fixation in photosynthetic organisms [PATH:ko00710]
K00855	PRK, prkB; phosphoribulokinase	9100	Metabolism	9102	Energy metabolism	710	Carbon fixation in photosynthetic organisms [PATH:ko00710]
K01803	TPI, tpiA; triosephosphate isomerase (TIM)	9100	Metabolism	9102	Energy metabolism	710	Carbon fixation in photosynthetic organisms [PATH:ko00710]
K01621	xfp, xpk; xylulose-5-phosphate/fructose-6-phosphate phosphoketolase	9100	Metabolism	9102	Energy metabolism	710	Carbon fixation in photosynthetic organisms [PATH:ko00710]
K01783	rpe, RPE; ribulose-phosphate 3-epimerase	9100	Metabolism	9102	Energy metabolism	710	Carbon fixation in photosynthetic organisms [PATH:ko00710]
K11214	SHPK; sedoheptulokinase	9100	Metabolism	9102	Energy metabolism	710	Carbon fixation in photosynthetic organisms [PATH:ko00710]
K01595	ppc; phosphoenolpyruvate carboxylase	9100	Metabolism	9102	Energy metabolism	710	Carbon fixation in photosynthetic organisms [PATH:ko00710]
K14454	GOT1; aspartate aminotransferase, cytoplasmic	9100	Metabolism	9102	Energy metabolism	710	Carbon fixation in photosynthetic organisms [PATH:ko00710]
K01610	E4.1.1.49, pckA; phosphoenolpyruvate carboxykinase (ATP)	9100	Metabolism	9102	Energy metabolism	710	Carbon fixation in photosynthetic organisms [PATH:ko00710]
K00814	GPT, ALT; alanine transaminase	9100	Metabolism	9102	Energy metabolism	710	Carbon fixation in photosynthetic organisms [PATH:ko00710]
K14272	GGAT; glutamate--glyoxylate aminotransferase	9100	Metabolism	9102	Energy metabolism	710	Carbon fixation in photosynthetic organisms [PATH:ko00710]
K01006	ppdK; pyruvate, orthophosphate dikinase	9100	Metabolism	9102	Energy metabolism	710	Carbon fixation in photosynthetic organisms [PATH:ko00710]
K00029	E1.1.1.40, maeB; malate dehydrogenase (oxaloacetate-decarboxylating)(NADP+)	9100	Metabolism	9102	Energy metabolism	710	Carbon fixation in photosynthetic organisms [PATH:ko00710]
K00051	E1.1.1.82; malate dehydrogenase (NADP+)	9100	Metabolism	9102	Energy metabolism	710	Carbon fixation in photosynthetic organisms [PATH:ko00710]
K14455	GOT2; aspartate aminotransferase, mitochondrial	9100	Metabolism	9102	Energy metabolism	710	Carbon fixation in photosynthetic organisms [PATH:ko00710]
K00025	MDH1; malate dehydrogenase	9100	Metabolism	9102	Energy metabolism	710	Carbon fixation in photosynthetic organisms [PATH:ko00710]
K00026	MDH2; malate dehydrogenase	9100	Metabolism	9102	Energy metabolism	710	Carbon fixation in photosynthetic organisms [PATH:ko00710]
K00024	mdh; malate dehydrogenase	9100	Metabolism	9102	Energy metabolism	710	Carbon fixation in photosynthetic organisms [PATH:ko00710]
K00028	E1.1.1.39; malate dehydrogenase (decarboxylating)	9100	Metabolism	9102	Energy metabolism	710	Carbon fixation in photosynthetic organisms [PATH:ko00710]
K00169	porA; pyruvate ferredoxin oxidoreductase alpha subunit	9100	Metabolism	9102	Energy metabolism	720	Carbon fixation pathways in prokaryotes [PATH:ko00720]
K00170	porB; pyruvate ferredoxin oxidoreductase beta subunit	9100	Metabolism	9102	Energy metabolism	720	Carbon fixation pathways in prokaryotes [PATH:ko00720]
K00172	porG; pyruvate ferredoxin oxidoreductase gamma subunit	9100	Metabolism	9102	Energy metabolism	720	Carbon fixation pathways in prokaryotes [PATH:ko00720]
K00171	porD; pyruvate ferredoxin oxidoreductase delta subunit	9100	Metabolism	9102	Energy metabolism	720	Carbon fixation pathways in prokaryotes [PATH:ko00720]
K03737	por, nifJ; pyruvate-ferredoxin/flavodoxin oxidoreductase	9100	Metabolism	9102	Energy metabolism	720	Carbon fixation pathways in prokaryotes [PATH:ko00720]
K01007	pps, ppsA; pyruvate, water dikinase	9100	Metabolism	9102	Energy metabolism	720	Carbon fixation pathways in prokaryotes [PATH:ko00720]
K01006	ppdK; pyruvate, orthophosphate dikinase	9100	Metabolism	9102	Energy metabolism	720	Carbon fixation pathways in prokaryotes [PATH:ko00720]
K01595	ppc; phosphoenolpyruvate carboxylase	9100	Metabolism	9102	Energy metabolism	720	Carbon fixation pathways in prokaryotes [PATH:ko00720]
K01958	PC, pyc; pyruvate carboxylase	9100	Metabolism	9102	Energy metabolism	720	Carbon fixation pathways in prokaryotes [PATH:ko00720]
K01959	pycA; pyruvate carboxylase subunit A	9100	Metabolism	9102	Energy metabolism	720	Carbon fixation pathways in prokaryotes [PATH:ko00720]
K01960	pycB; pyruvate carboxylase subunit B	9100	Metabolism	9102	Energy metabolism	720	Carbon fixation pathways in prokaryotes [PATH:ko00720]
K00024	mdh; malate dehydrogenase	9100	Metabolism	9102	Energy metabolism	720	Carbon fixation pathways in prokaryotes [PATH:ko00720]
K01676	E4.2.1.2A, fumA, fumB; fumarate hydratase, class I	9100	Metabolism	9102	Energy metabolism	720	Carbon fixation pathways in prokaryotes [PATH:ko00720]
K01677	E4.2.1.2AA, fumA; fumarate hydratase subunit alpha	9100	Metabolism	9102	Energy metabolism	720	Carbon fixation pathways in prokaryotes [PATH:ko00720]
K01678	E4.2.1.2AB, fumB; fumarate hydratase subunit beta	9100	Metabolism	9102	Energy metabolism	720	Carbon fixation pathways in prokaryotes [PATH:ko00720]
K01679	E4.2.1.2B, fumC; fumarate hydratase, class II	9100	Metabolism	9102	Energy metabolism	720	Carbon fixation pathways in prokaryotes [PATH:ko00720]
K00239	sdhA, frdA; succinate dehydrogenase / fumarate reductase, flavoprotein subunit	9100	Metabolism	9102	Energy metabolism	720	Carbon fixation pathways in prokaryotes [PATH:ko00720]
K00240	sdhB, frdB; succinate dehydrogenase / fumarate reductase, iron-sulfur subunit	9100	Metabolism	9102	Energy metabolism	720	Carbon fixation pathways in prokaryotes [PATH:ko00720]
K00241	sdhC, frdC; succinate dehydrogenase / fumarate reductase, cytochrome b subunit	9100	Metabolism	9102	Energy metabolism	720	Carbon fixation pathways in prokaryotes [PATH:ko00720]
K00242	sdhD, frdD; succinate dehydrogenase / fumarate reductase, membrane anchor subunit	9100	Metabolism	9102	Energy metabolism	720	Carbon fixation pathways in prokaryotes [PATH:ko00720]
K18859	sdhD, frdD; succinate dehydrogenase / fumarate reductase, subunit D	9100	Metabolism	9102	Energy metabolism	720	Carbon fixation pathways in prokaryotes [PATH:ko00720]
K18860	sdhD, frdD; putative succinate dehydrogenase / fumarate reductase, subunit D	9100	Metabolism	9102	Energy metabolism	720	Carbon fixation pathways in prokaryotes [PATH:ko00720]
K00244	frdA; fumarate reductase flavoprotein subunit	9100	Metabolism	9102	Energy metabolism	720	Carbon fixation pathways in prokaryotes [PATH:ko00720]
K00245	frdB; fumarate reductase iron-sulfur subunit	9100	Metabolism	9102	Energy metabolism	720	Carbon fixation pathways in prokaryotes [PATH:ko00720]
K00246	frdC; fumarate reductase subunit C	9100	Metabolism	9102	Energy metabolism	720	Carbon fixation pathways in prokaryotes [PATH:ko00720]
K00247	frdD; fumarate reductase subunit D	9100	Metabolism	9102	Energy metabolism	720	Carbon fixation pathways in prokaryotes [PATH:ko00720]
K18556	frdA; NADH-dependent fumarate reductase subunit A	9100	Metabolism	9102	Energy metabolism	720	Carbon fixation pathways in prokaryotes [PATH:ko00720]
K18557	frdB; NADH-dependent fumarate reductase subunit B	9100	Metabolism	9102	Energy metabolism	720	Carbon fixation pathways in prokaryotes [PATH:ko00720]
K18558	frdC; NADH-dependent fumarate reductase subunit C	9100	Metabolism	9102	Energy metabolism	720	Carbon fixation pathways in prokaryotes [PATH:ko00720]
K18559	frdD; NADH-dependent fumarate reductase subunit D	9100	Metabolism	9102	Energy metabolism	720	Carbon fixation pathways in prokaryotes [PATH:ko00720]
K18560	frdE; NADH-dependent fumarate reductase subunit E	9100	Metabolism	9102	Energy metabolism	720	Carbon fixation pathways in prokaryotes [PATH:ko00720]
K18209	tfrA; fumarate reductase (CoM/CoB) subunit A	9100	Metabolism	9102	Energy metabolism	720	Carbon fixation pathways in prokaryotes [PATH:ko00720]
K18210	tfrB; fumarate reductase (CoM/CoB) subunit B	9100	Metabolism	9102	Energy metabolism	720	Carbon fixation pathways in prokaryotes [PATH:ko00720]
K01902	sucD; succinyl-CoA synthetase alpha subunit	9100	Metabolism	9102	Energy metabolism	720	Carbon fixation pathways in prokaryotes [PATH:ko00720]
K01903	sucC; succinyl-CoA synthetase beta subunit	9100	Metabolism	9102	Energy metabolism	720	Carbon fixation pathways in prokaryotes [PATH:ko00720]
K15038	K15038; succinyl-CoA reductase	9100	Metabolism	9102	Energy metabolism	720	Carbon fixation pathways in prokaryotes [PATH:ko00720]
K14465	K14465; succinate semialdehyde reductase (NADPH)	9100	Metabolism	9102	Energy metabolism	720	Carbon fixation pathways in prokaryotes [PATH:ko00720]
K14466	K14466; 4-hydroxybutyrate---CoA ligase (AMP-forming)	9100	Metabolism	9102	Energy metabolism	720	Carbon fixation pathways in prokaryotes [PATH:ko00720]
K14467	4hbl; 4-hydroxybutyrate---CoA ligase (AMP-forming)	9100	Metabolism	9102	Energy metabolism	720	Carbon fixation pathways in prokaryotes [PATH:ko00720]
K18861	K18861; 4-hydroxybutyrate---CoA ligase (AMP-forming)	9100	Metabolism	9102	Energy metabolism	720	Carbon fixation pathways in prokaryotes [PATH:ko00720]
K18593	K18593; 4-hydroxybutyryl-CoA synthetase (ADP-forming)	9100	Metabolism	9102	Energy metabolism	720	Carbon fixation pathways in prokaryotes [PATH:ko00720]
K14534	abfD; 4-hydroxybutyryl-CoA dehydratase / vinylacetyl-CoA-Delta-isomerase	9100	Metabolism	9102	Energy metabolism	720	Carbon fixation pathways in prokaryotes [PATH:ko00720]
K15016	K15016; enoyl-CoA hydratase / 3-hydroxyacyl-CoA dehydrogenase	9100	Metabolism	9102	Energy metabolism	720	Carbon fixation pathways in prokaryotes [PATH:ko00720]
K00626	E2.3.1.9, atoB; acetyl-CoA C-acetyltransferase	9100	Metabolism	9102	Energy metabolism	720	Carbon fixation pathways in prokaryotes [PATH:ko00720]
K00174	korA, oorA, oforA; 2-oxoglutarate/2-oxoacid ferredoxin oxidoreductase subunit alpha	9100	Metabolism	9102	Energy metabolism	720	Carbon fixation pathways in prokaryotes [PATH:ko00720]
K00175	korB, oorB, oforB; 2-oxoglutarate/2-oxoacid ferredoxin oxidoreductase subunit beta	9100	Metabolism	9102	Energy metabolism	720	Carbon fixation pathways in prokaryotes [PATH:ko00720]
K00177	korC, oorC; 2-oxoglutarate ferredoxin oxidoreductase subunit gamma	9100	Metabolism	9102	Energy metabolism	720	Carbon fixation pathways in prokaryotes [PATH:ko00720]
K00176	korD, oorD; 2-oxoglutarate ferredoxin oxidoreductase subunit delta	9100	Metabolism	9102	Energy metabolism	720	Carbon fixation pathways in prokaryotes [PATH:ko00720]
K00031	IDH1, IDH2, icd; isocitrate dehydrogenase	9100	Metabolism	9102	Energy metabolism	720	Carbon fixation pathways in prokaryotes [PATH:ko00720]
K01681	ACO, acnA; aconitate hydratase	9100	Metabolism	9102	Energy metabolism	720	Carbon fixation pathways in prokaryotes [PATH:ko00720]
K01682	acnB; aconitate hydratase 2 / 2-methylisocitrate dehydratase	9100	Metabolism	9102	Energy metabolism	720	Carbon fixation pathways in prokaryotes [PATH:ko00720]
K01648	ACLY; ATP citrate (pro-S)-lyase	9100	Metabolism	9102	Energy metabolism	720	Carbon fixation pathways in prokaryotes [PATH:ko00720]
K15230	aclA; ATP-citrate lyase alpha-subunit	9100	Metabolism	9102	Energy metabolism	720	Carbon fixation pathways in prokaryotes [PATH:ko00720]
K15231	aclB; ATP-citrate lyase beta-subunit	9100	Metabolism	9102	Energy metabolism	720	Carbon fixation pathways in prokaryotes [PATH:ko00720]
K15232	ccsA; citryl-CoA synthetase large subunit	9100	Metabolism	9102	Energy metabolism	720	Carbon fixation pathways in prokaryotes [PATH:ko00720]
K15233	ccsB; citryl-CoA synthetase small subunit	9100	Metabolism	9102	Energy metabolism	720	Carbon fixation pathways in prokaryotes [PATH:ko00720]
K15234	ccl; citryl-CoA lyase	9100	Metabolism	9102	Energy metabolism	720	Carbon fixation pathways in prokaryotes [PATH:ko00720]
K01962	accA; acetyl-CoA carboxylase carboxyl transferase subunit alpha	9100	Metabolism	9102	Energy metabolism	720	Carbon fixation pathways in prokaryotes [PATH:ko00720]
K02160	accB, bccP; acetyl-CoA carboxylase biotin carboxyl carrier protein	9100	Metabolism	9102	Energy metabolism	720	Carbon fixation pathways in prokaryotes [PATH:ko00720]
K01961	accC; acetyl-CoA carboxylase, biotin carboxylase subunit	9100	Metabolism	9102	Energy metabolism	720	Carbon fixation pathways in prokaryotes [PATH:ko00720]
K01963	accD; acetyl-CoA carboxylase carboxyl transferase subunit beta	9100	Metabolism	9102	Energy metabolism	720	Carbon fixation pathways in prokaryotes [PATH:ko00720]
K01964	K01964; acetyl-CoA/propionyl-CoA carboxylase	9100	Metabolism	9102	Energy metabolism	720	Carbon fixation pathways in prokaryotes [PATH:ko00720]
K18603	K18603; acetyl-CoA/propionyl-CoA carboxylase	9100	Metabolism	9102	Energy metabolism	720	Carbon fixation pathways in prokaryotes [PATH:ko00720]
K15036	K15036; acetyl-CoA/propionyl-CoA carboxylase	9100	Metabolism	9102	Energy metabolism	720	Carbon fixation pathways in prokaryotes [PATH:ko00720]
K18604	K18604; acetyl-CoA/propionyl-CoA carboxylase	9100	Metabolism	9102	Energy metabolism	720	Carbon fixation pathways in prokaryotes [PATH:ko00720]
K15037	K15037; biotin carboxyl carrier protein	9100	Metabolism	9102	Energy metabolism	720	Carbon fixation pathways in prokaryotes [PATH:ko00720]
K18605	K18605; biotin carboxyl carrier protein	9100	Metabolism	9102	Energy metabolism	720	Carbon fixation pathways in prokaryotes [PATH:ko00720]
K14468	mcr; malonyl-CoA reductase / 3-hydroxypropionate dehydrogenase (NADP+)	9100	Metabolism	9102	Energy metabolism	720	Carbon fixation pathways in prokaryotes [PATH:ko00720]
K15017	K15017; malonyl-CoA/succinyl-CoA reductase (NADPH)	9100	Metabolism	9102	Energy metabolism	720	Carbon fixation pathways in prokaryotes [PATH:ko00720]
K15039	K15039; 3-hydroxypropionate dehydrogenase (NADP+)	9100	Metabolism	9102	Energy metabolism	720	Carbon fixation pathways in prokaryotes [PATH:ko00720]
K18602	K18602; malonic semialdehyde reductase	9100	Metabolism	9102	Energy metabolism	720	Carbon fixation pathways in prokaryotes [PATH:ko00720]
K14469	K14469; acrylyl-CoA reductase (NADPH) / 3-hydroxypropionyl-CoA dehydratase / 3-hydroxypropionyl-CoA synthetase	9100	Metabolism	9102	Energy metabolism	720	Carbon fixation pathways in prokaryotes [PATH:ko00720]
K15018	K15018; 3-hydroxypropionyl-coenzyme A synthetase	9100	Metabolism	9102	Energy metabolism	720	Carbon fixation pathways in prokaryotes [PATH:ko00720]
K18594	K18594; 3-hydroxypropionyl-CoA synthetase (ADP-forming)	9100	Metabolism	9102	Energy metabolism	720	Carbon fixation pathways in prokaryotes [PATH:ko00720]
K15019	K15019; 3-hydroxypropionyl-coenzyme A dehydratase	9100	Metabolism	9102	Energy metabolism	720	Carbon fixation pathways in prokaryotes [PATH:ko00720]
K15020	K15020; acryloyl-coenzyme A reductase	9100	Metabolism	9102	Energy metabolism	720	Carbon fixation pathways in prokaryotes [PATH:ko00720]
K08691	mcl; malyl-CoA/(S)-citramalyl-CoA lyase	9100	Metabolism	9102	Energy metabolism	720	Carbon fixation pathways in prokaryotes [PATH:ko00720]
K14449	mch, mcd; 2-methylfumaryl-CoA hydratase	9100	Metabolism	9102	Energy metabolism	720	Carbon fixation pathways in prokaryotes [PATH:ko00720]
K14470	mct; 2-methylfumaryl-CoA isomerase	9100	Metabolism	9102	Energy metabolism	720	Carbon fixation pathways in prokaryotes [PATH:ko00720]
K09709	meh; 3-methylfumaryl-CoA hydratase	9100	Metabolism	9102	Energy metabolism	720	Carbon fixation pathways in prokaryotes [PATH:ko00720]
K15052	K15052; propionyl-CoA carboxylase	9100	Metabolism	9102	Energy metabolism	720	Carbon fixation pathways in prokaryotes [PATH:ko00720]
K05606	MCEE, epi; methylmalonyl-CoA/ethylmalonyl-CoA epimerase	9100	Metabolism	9102	Energy metabolism	720	Carbon fixation pathways in prokaryotes [PATH:ko00720]
K01847	MUT; methylmalonyl-CoA mutase	9100	Metabolism	9102	Energy metabolism	720	Carbon fixation pathways in prokaryotes [PATH:ko00720]
K01848	E5.4.99.2A, mcmA1; methylmalonyl-CoA mutase, N-terminal domain	9100	Metabolism	9102	Energy metabolism	720	Carbon fixation pathways in prokaryotes [PATH:ko00720]
K01849	E5.4.99.2B, mcmA2; methylmalonyl-CoA mutase, C-terminal domain	9100	Metabolism	9102	Energy metabolism	720	Carbon fixation pathways in prokaryotes [PATH:ko00720]
K14471	smtA1; succinyl-CoA:(S)-malate CoA-transferase subunit A	9100	Metabolism	9102	Energy metabolism	720	Carbon fixation pathways in prokaryotes [PATH:ko00720]
K14472	smtB; succinyl-CoA:(S)-malate CoA-transferase subunit B	9100	Metabolism	9102	Energy metabolism	720	Carbon fixation pathways in prokaryotes [PATH:ko00720]
K05299	fdhA; formate dehydrogenase alpha subunit	9100	Metabolism	9102	Energy metabolism	720	Carbon fixation pathways in prokaryotes [PATH:ko00720]
K15022	fdhB; formate dehydrogenase beta subunit	9100	Metabolism	9102	Energy metabolism	720	Carbon fixation pathways in prokaryotes [PATH:ko00720]
K01938	fhs; formate--tetrahydrofolate ligase	9100	Metabolism	9102	Energy metabolism	720	Carbon fixation pathways in prokaryotes [PATH:ko00720]
K01491	folD; methylenetetrahydrofolate dehydrogenase (NADP+) / methenyltetrahydrofolate cyclohydrolase	9100	Metabolism	9102	Energy metabolism	720	Carbon fixation pathways in prokaryotes [PATH:ko00720]
K00297	metF, MTHFR; methylenetetrahydrofolate reductase (NADPH)	9100	Metabolism	9102	Energy metabolism	720	Carbon fixation pathways in prokaryotes [PATH:ko00720]
K15023	acsE; 5-methyltetrahydrofolate corrinoid/iron sulfur protein methyltransferase	9100	Metabolism	9102	Energy metabolism	720	Carbon fixation pathways in prokaryotes [PATH:ko00720]
K00198	cooS, acsA; anaerobic carbon-monoxide dehydrogenase catalytic subunit	9100	Metabolism	9102	Energy metabolism	720	Carbon fixation pathways in prokaryotes [PATH:ko00720]
K00196	cooF; anaerobic carbon-monoxide dehydrogenase iron sulfur subunit	9100	Metabolism	9102	Energy metabolism	720	Carbon fixation pathways in prokaryotes [PATH:ko00720]
K14138	acsB; acetyl-CoA synthase	9100	Metabolism	9102	Energy metabolism	720	Carbon fixation pathways in prokaryotes [PATH:ko00720]
K00197	cdhE, acsC; acetyl-CoA decarbonylase/synthase complex subunit gamma	9100	Metabolism	9102	Energy metabolism	720	Carbon fixation pathways in prokaryotes [PATH:ko00720]
K00194	cdhD, acsD; acetyl-CoA decarbonylase/synthase complex subunit delta	9100	Metabolism	9102	Energy metabolism	720	Carbon fixation pathways in prokaryotes [PATH:ko00720]
K00625	E2.3.1.8, pta; phosphate acetyltransferase	9100	Metabolism	9102	Energy metabolism	720	Carbon fixation pathways in prokaryotes [PATH:ko00720]
K13788	pta; phosphate acetyltransferase	9100	Metabolism	9102	Energy metabolism	720	Carbon fixation pathways in prokaryotes [PATH:ko00720]
K15024	K15024; putative phosphotransacetylase	9100	Metabolism	9102	Energy metabolism	720	Carbon fixation pathways in prokaryotes [PATH:ko00720]
K00925	ackA; acetate kinase	9100	Metabolism	9102	Energy metabolism	720	Carbon fixation pathways in prokaryotes [PATH:ko00720]
K01895	ACSS, acs; acetyl-CoA synthetase	9100	Metabolism	9102	Energy metabolism	720	Carbon fixation pathways in prokaryotes [PATH:ko00720]
K16157	mmoX; methane monooxygenase component A alpha chain	9100	Metabolism	9102	Energy metabolism	680	Methane metabolism [PATH:ko00680]
K16158	mmoY; methane monooxygenase component A beta chain	9100	Metabolism	9102	Energy metabolism	680	Methane metabolism [PATH:ko00680]
K16159	mmoZ; methane monooxygenase component A gamma chain	9100	Metabolism	9102	Energy metabolism	680	Methane metabolism [PATH:ko00680]
K16160	mmoB; methane monooxygenase regulatory protein B	9100	Metabolism	9102	Energy metabolism	680	Methane metabolism [PATH:ko00680]
K16161	mmoC; methane monooxygenase component C	9100	Metabolism	9102	Energy metabolism	680	Methane metabolism [PATH:ko00680]
K16162	mmoD; methane monooxygenase component D	9100	Metabolism	9102	Energy metabolism	680	Methane metabolism [PATH:ko00680]
K10944	pmoA-amoA; methane/ammonia monooxygenase subunit A	9100	Metabolism	9102	Energy metabolism	680	Methane metabolism [PATH:ko00680]
K10945	pmoB-amoB; methane/ammonia monooxygenase subunit B	9100	Metabolism	9102	Energy metabolism	680	Methane metabolism [PATH:ko00680]
K10946	pmoC-amoC; methane/ammonia monooxygenase subunit C	9100	Metabolism	9102	Energy metabolism	680	Methane metabolism [PATH:ko00680]
K14028	mdh1, mxaF; methanol dehydrogenase (cytochrome c) subunit 1	9100	Metabolism	9102	Energy metabolism	680	Methane metabolism [PATH:ko00680]
K16254	mxaJ; mxaJ protein	9100	Metabolism	9102	Energy metabolism	680	Methane metabolism [PATH:ko00680]
K16255	mxaG; cytochrome c-L	9100	Metabolism	9102	Energy metabolism	680	Methane metabolism [PATH:ko00680]
K14029	mdh2, mxaI; methanol dehydrogenase (cytochrome c) subunit 2	9100	Metabolism	9102	Energy metabolism	680	Methane metabolism [PATH:ko00680]
K16256	mxaA; mxaA protein	9100	Metabolism	9102	Energy metabolism	680	Methane metabolism [PATH:ko00680]
K16257	mxaC; mxaC protein	9100	Metabolism	9102	Energy metabolism	680	Methane metabolism [PATH:ko00680]
K16258	mxaK; mxaK protein	9100	Metabolism	9102	Energy metabolism	680	Methane metabolism [PATH:ko00680]
K16259	mxaL; mxaL protein	9100	Metabolism	9102	Energy metabolism	680	Methane metabolism [PATH:ko00680]
K16260	mxaD; mxaD protein	9100	Metabolism	9102	Energy metabolism	680	Methane metabolism [PATH:ko00680]
K17066	MOX; alcohol oxidase	9100	Metabolism	9102	Energy metabolism	680	Methane metabolism [PATH:ko00680]
K00093	mdh; methanol dehydrogenase	9100	Metabolism	9102	Energy metabolism	680	Methane metabolism [PATH:ko00680]
K00148	fdhA; glutathione-independent formaldehyde dehydrogenase	9100	Metabolism	9102	Energy metabolism	680	Methane metabolism [PATH:ko00680]
K17067	mdo; formaldehyde dismutase / methanol dehydrogenase	9100	Metabolism	9102	Energy metabolism	680	Methane metabolism [PATH:ko00680]
K17068	fdm; formaldehyde dismutase	9100	Metabolism	9102	Energy metabolism	680	Methane metabolism [PATH:ko00680]
K03396	gfa; S-(hydroxymethyl)glutathione synthase	9100	Metabolism	9102	Energy metabolism	680	Methane metabolism [PATH:ko00680]
K00121	frmA, ADH5, adhC; S-(hydroxymethyl)glutathione dehydrogenase / alcohol dehydrogenase	9100	Metabolism	9102	Energy metabolism	680	Methane metabolism [PATH:ko00680]
K01070	frmB, ESD, fghA; S-formylglutathione hydrolase	9100	Metabolism	9102	Energy metabolism	680	Methane metabolism [PATH:ko00680]
K00122	FDH; formate dehydrogenase	9100	Metabolism	9102	Energy metabolism	680	Methane metabolism [PATH:ko00680]
K00123	fdoG, fdhF; formate dehydrogenase major subunit	9100	Metabolism	9102	Energy metabolism	680	Methane metabolism [PATH:ko00680]
K00124	fdoH; formate dehydrogenase iron-sulfur subunit	9100	Metabolism	9102	Energy metabolism	680	Methane metabolism [PATH:ko00680]
K00125	fdhB; formate dehydrogenase, beta subunit	9100	Metabolism	9102	Energy metabolism	680	Methane metabolism [PATH:ko00680]
K00127	fdoI; formate dehydrogenase subunit gamma	9100	Metabolism	9102	Energy metabolism	680	Methane metabolism [PATH:ko00680]
K00126	fdsD; formate dehydrogenase subunit delta	9100	Metabolism	9102	Energy metabolism	680	Methane metabolism [PATH:ko00680]
K05299	fdhA; formate dehydrogenase alpha subunit	9100	Metabolism	9102	Energy metabolism	680	Methane metabolism [PATH:ko00680]
K15022	fdhB; formate dehydrogenase beta subunit	9100	Metabolism	9102	Energy metabolism	680	Methane metabolism [PATH:ko00680]
K00192	cdhA; acetyl-CoA decarbonylase/synthase complex subunit alpha	9100	Metabolism	9102	Energy metabolism	680	Methane metabolism [PATH:ko00680]
K00193	cdhC; acetyl-CoA decarbonylase/synthase complex subunit beta	9100	Metabolism	9102	Energy metabolism	680	Methane metabolism [PATH:ko00680]
K00197	cdhE, acsC; acetyl-CoA decarbonylase/synthase complex subunit gamma	9100	Metabolism	9102	Energy metabolism	680	Methane metabolism [PATH:ko00680]
K00194	cdhD, acsD; acetyl-CoA decarbonylase/synthase complex subunit delta	9100	Metabolism	9102	Energy metabolism	680	Methane metabolism [PATH:ko00680]
K00195	cdhB; acetyl-CoA decarbonylase/synthase complex subunit epsilon	9100	Metabolism	9102	Energy metabolism	680	Methane metabolism [PATH:ko00680]
K00198	cooS, acsA; anaerobic carbon-monoxide dehydrogenase catalytic subunit	9100	Metabolism	9102	Energy metabolism	680	Methane metabolism [PATH:ko00680]
K00196	cooF; anaerobic carbon-monoxide dehydrogenase iron sulfur subunit	9100	Metabolism	9102	Energy metabolism	680	Methane metabolism [PATH:ko00680]
K00600	glyA, SHMT; glycine hydroxymethyltransferase	9100	Metabolism	9102	Energy metabolism	680	Methane metabolism [PATH:ko00680]
K00830	AGXT; alanine-glyoxylate transaminase / serine-glyoxylate transaminase / serine-pyruvate transaminase	9100	Metabolism	9102	Energy metabolism	680	Methane metabolism [PATH:ko00680]
K00018	hprA; glycerate dehydrogenase	9100	Metabolism	9102	Energy metabolism	680	Methane metabolism [PATH:ko00680]
K11529	gck, gckA, GLYCTK; glycerate 2-kinase	9100	Metabolism	9102	Energy metabolism	680	Methane metabolism [PATH:ko00680]
K01689	ENO, eno; enolase	9100	Metabolism	9102	Energy metabolism	680	Methane metabolism [PATH:ko00680]
K01595	ppc; phosphoenolpyruvate carboxylase	9100	Metabolism	9102	Energy metabolism	680	Methane metabolism [PATH:ko00680]
K00024	mdh; malate dehydrogenase	9100	Metabolism	9102	Energy metabolism	680	Methane metabolism [PATH:ko00680]
K08692	mtkB; malate-CoA ligase subunit alpha	9100	Metabolism	9102	Energy metabolism	680	Methane metabolism [PATH:ko00680]
K14067	mtkA; malate-CoA ligase subunit beta	9100	Metabolism	9102	Energy metabolism	680	Methane metabolism [PATH:ko00680]
K08691	mcl; malyl-CoA/(S)-citramalyl-CoA lyase	9100	Metabolism	9102	Energy metabolism	680	Methane metabolism [PATH:ko00680]
K17100	DAS; dihydroxyacetone synthase	9100	Metabolism	9102	Energy metabolism	680	Methane metabolism [PATH:ko00680]
K00863	DAK, TKFC; triose/dihydroxyacetone kinase / FAD-AMP lyase (cyclizing)	9100	Metabolism	9102	Energy metabolism	680	Methane metabolism [PATH:ko00680]
K01623	ALDO; fructose-bisphosphate aldolase, class I	9100	Metabolism	9102	Energy metabolism	680	Methane metabolism [PATH:ko00680]
K11645	fbaB; fructose-bisphosphate aldolase, class I	9100	Metabolism	9102	Energy metabolism	680	Methane metabolism [PATH:ko00680]
K01624	FBA, fbaA; fructose-bisphosphate aldolase, class II	9100	Metabolism	9102	Energy metabolism	680	Methane metabolism [PATH:ko00680]
K01622	K01622; fructose 1,6-bisphosphate aldolase/phosphatase	9100	Metabolism	9102	Energy metabolism	680	Methane metabolism [PATH:ko00680]
K16305	K16305; fructose-bisphosphate aldolase / 6-deoxy-5-ketofructose 1-phosphate synthase	9100	Metabolism	9102	Energy metabolism	680	Methane metabolism [PATH:ko00680]
K16306	K16306; fructose-bisphosphate aldolase / 2-amino-3,7-dideoxy-D-threo-hept-6-ulosonate synthase	9100	Metabolism	9102	Energy metabolism	680	Methane metabolism [PATH:ko00680]
K03841	FBP, fbp; fructose-1,6-bisphosphatase I	9100	Metabolism	9102	Energy metabolism	680	Methane metabolism [PATH:ko00680]
K02446	glpX; fructose-1,6-bisphosphatase II	9100	Metabolism	9102	Energy metabolism	680	Methane metabolism [PATH:ko00680]
K11532	glpX-SEBP; fructose-1,6-bisphosphatase II / sedoheptulose-1,7-bisphosphatase	9100	Metabolism	9102	Energy metabolism	680	Methane metabolism [PATH:ko00680]
K01086	fbp-SEBP; fructose-1,6-bisphosphatase I / sedoheptulose-1,7-bisphosphatase	9100	Metabolism	9102	Energy metabolism	680	Methane metabolism [PATH:ko00680]
K04041	fbp3; fructose-1,6-bisphosphatase III	9100	Metabolism	9102	Energy metabolism	680	Methane metabolism [PATH:ko00680]
K00850	pfkA, PFK; 6-phosphofructokinase 1	9100	Metabolism	9102	Energy metabolism	680	Methane metabolism [PATH:ko00680]
K16370	pfkB; 6-phosphofructokinase 2	9100	Metabolism	9102	Energy metabolism	680	Methane metabolism [PATH:ko00680]
K21071	pfk, pfp; ATP-dependent phosphofructokinase / diphosphate-dependent phosphofructokinase	9100	Metabolism	9102	Energy metabolism	680	Methane metabolism [PATH:ko00680]
K00918	pfkC; ADP-dependent phosphofructokinase/glucokinase	9100	Metabolism	9102	Energy metabolism	680	Methane metabolism [PATH:ko00680]
K08094	hxlB; 6-phospho-3-hexuloisomerase	9100	Metabolism	9102	Energy metabolism	680	Methane metabolism [PATH:ko00680]
K08093	hxlA; 3-hexulose-6-phosphate synthase	9100	Metabolism	9102	Energy metabolism	680	Methane metabolism [PATH:ko00680]
K13812	fae-hps; bifunctional enzyme Fae/Hps	9100	Metabolism	9102	Energy metabolism	680	Methane metabolism [PATH:ko00680]
K13831	hps-phi; 3-hexulose-6-phosphate synthase / 6-phospho-3-hexuloisomerase	9100	Metabolism	9102	Energy metabolism	680	Methane metabolism [PATH:ko00680]
K00317	dmd-tmd; dimethylamine/trimethylamine dehydrogenase	9100	Metabolism	9102	Energy metabolism	680	Methane metabolism [PATH:ko00680]
K18277	tmm; trimethylamine monooxygenase	9100	Metabolism	9102	Energy metabolism	680	Methane metabolism [PATH:ko00680]
K15228	mauA; methylamine dehydrogenase light chain	9100	Metabolism	9102	Energy metabolism	680	Methane metabolism [PATH:ko00680]
K15229	mauB; methylamine dehydrogenase heavy chain	9100	Metabolism	9102	Energy metabolism	680	Methane metabolism [PATH:ko00680]
K08685	qhpA; quinohemoprotein amine dehydrogenase	9100	Metabolism	9102	Energy metabolism	680	Methane metabolism [PATH:ko00680]
K22081	mgsA; methylamine---glutamate N-methyltransferase subunit A	9100	Metabolism	9102	Energy metabolism	680	Methane metabolism [PATH:ko00680]
K22082	mgsB; methylamine---glutamate N-methyltransferase subunit B	9100	Metabolism	9102	Energy metabolism	680	Methane metabolism [PATH:ko00680]
K22083	mgsC; methylamine---glutamate N-methyltransferase subunit C	9100	Metabolism	9102	Energy metabolism	680	Methane metabolism [PATH:ko00680]
K22084	mgdA; methylglutamate dehydrogenase subunit A	9100	Metabolism	9102	Energy metabolism	680	Methane metabolism [PATH:ko00680]
K22085	mgdB; methylglutamate dehydrogenase subunit B	9100	Metabolism	9102	Energy metabolism	680	Methane metabolism [PATH:ko00680]
K22086	mgdC; methylglutamate dehydrogenase subunit C	9100	Metabolism	9102	Energy metabolism	680	Methane metabolism [PATH:ko00680]
K22087	mgdD; methylglutamate dehydrogenase subunit D	9100	Metabolism	9102	Energy metabolism	680	Methane metabolism [PATH:ko00680]
K00200	fwdA, fmdA; formylmethanofuran dehydrogenase subunit A	9100	Metabolism	9102	Energy metabolism	680	Methane metabolism [PATH:ko00680]
K00201	fwdB, fmdB; formylmethanofuran dehydrogenase subunit B	9100	Metabolism	9102	Energy metabolism	680	Methane metabolism [PATH:ko00680]
K00202	fwdC, fmdC; formylmethanofuran dehydrogenase subunit C	9100	Metabolism	9102	Energy metabolism	680	Methane metabolism [PATH:ko00680]
K00203	fwdD, fmdD; formylmethanofuran dehydrogenase subunit D	9100	Metabolism	9102	Energy metabolism	680	Methane metabolism [PATH:ko00680]
K00204	fwdH; 4Fe-4S ferredoxin	9100	Metabolism	9102	Energy metabolism	680	Methane metabolism [PATH:ko00680]
K00205	fwdF, fmdF; 4Fe-4S ferredoxin	9100	Metabolism	9102	Energy metabolism	680	Methane metabolism [PATH:ko00680]
K11260	fwdG; 4Fe-4S ferredoxin	9100	Metabolism	9102	Energy metabolism	680	Methane metabolism [PATH:ko00680]
K11261	fwdE, fmdE; formylmethanofuran dehydrogenase subunit E	9100	Metabolism	9102	Energy metabolism	680	Methane metabolism [PATH:ko00680]
K00672	ftr; formylmethanofuran--tetrahydromethanopterin N-formyltransferase	9100	Metabolism	9102	Energy metabolism	680	Methane metabolism [PATH:ko00680]
K01499	mch; methenyltetrahydromethanopterin cyclohydrolase	9100	Metabolism	9102	Energy metabolism	680	Methane metabolism [PATH:ko00680]
K00319	mtd; methylenetetrahydromethanopterin dehydrogenase	9100	Metabolism	9102	Energy metabolism	680	Methane metabolism [PATH:ko00680]
K00440	frhA; coenzyme F420 hydrogenase subunit alpha	9100	Metabolism	9102	Energy metabolism	680	Methane metabolism [PATH:ko00680]
K00441	frhB; coenzyme F420 hydrogenase subunit beta	9100	Metabolism	9102	Energy metabolism	680	Methane metabolism [PATH:ko00680]
K00442	frhD; coenzyme F420 hydrogenase subunit delta	9100	Metabolism	9102	Energy metabolism	680	Methane metabolism [PATH:ko00680]
K00443	frhG; coenzyme F420 hydrogenase subunit gamma	9100	Metabolism	9102	Energy metabolism	680	Methane metabolism [PATH:ko00680]
K10714	mtdB; methylene-tetrahydromethanopterin dehydrogenase	9100	Metabolism	9102	Energy metabolism	680	Methane metabolism [PATH:ko00680]
K13942	hmd; 5,10-methenyltetrahydromethanopterin hydrogenase	9100	Metabolism	9102	Energy metabolism	680	Methane metabolism [PATH:ko00680]
K10713	fae; 5,6,7,8-tetrahydromethanopterin hydro-lyase	9100	Metabolism	9102	Energy metabolism	680	Methane metabolism [PATH:ko00680]
K00320	mer; 5,10-methylenetetrahydromethanopterin reductase	9100	Metabolism	9102	Energy metabolism	680	Methane metabolism [PATH:ko00680]
K00577	mtrA; tetrahydromethanopterin S-methyltransferase subunit A	9100	Metabolism	9102	Energy metabolism	680	Methane metabolism [PATH:ko00680]
K00578	mtrB; tetrahydromethanopterin S-methyltransferase subunit B	9100	Metabolism	9102	Energy metabolism	680	Methane metabolism [PATH:ko00680]
K00579	mtrC; tetrahydromethanopterin S-methyltransferase subunit C	9100	Metabolism	9102	Energy metabolism	680	Methane metabolism [PATH:ko00680]
K00580	mtrD; tetrahydromethanopterin S-methyltransferase subunit D	9100	Metabolism	9102	Energy metabolism	680	Methane metabolism [PATH:ko00680]
K00581	mtrE; tetrahydromethanopterin S-methyltransferase subunit E	9100	Metabolism	9102	Energy metabolism	680	Methane metabolism [PATH:ko00680]
K00582	mtrF; tetrahydromethanopterin S-methyltransferase subunit F	9100	Metabolism	9102	Energy metabolism	680	Methane metabolism [PATH:ko00680]
K00583	mtrG; tetrahydromethanopterin S-methyltransferase subunit G	9100	Metabolism	9102	Energy metabolism	680	Methane metabolism [PATH:ko00680]
K00584	mtrH; tetrahydromethanopterin S-methyltransferase subunit H	9100	Metabolism	9102	Energy metabolism	680	Methane metabolism [PATH:ko00680]
K00399	mcrA; methyl-coenzyme M reductase alpha subunit	9100	Metabolism	9102	Energy metabolism	680	Methane metabolism [PATH:ko00680]
K00400	K00400; methyl coenzyme M reductase system, component A2	9100	Metabolism	9102	Energy metabolism	680	Methane metabolism [PATH:ko00680]
K00401	mcrB; methyl-coenzyme M reductase beta subunit	9100	Metabolism	9102	Energy metabolism	680	Methane metabolism [PATH:ko00680]
K00402	mcrG; methyl-coenzyme M reductase gamma subunit	9100	Metabolism	9102	Energy metabolism	680	Methane metabolism [PATH:ko00680]
K03421	mcrC; methyl-coenzyme M reductase subunit C	9100	Metabolism	9102	Energy metabolism	680	Methane metabolism [PATH:ko00680]
K03422	mcrD; methyl-coenzyme M reductase subunit D	9100	Metabolism	9102	Energy metabolism	680	Methane metabolism [PATH:ko00680]
K03388	hdrA; heterodisulfide reductase subunit A	9100	Metabolism	9102	Energy metabolism	680	Methane metabolism [PATH:ko00680]
K03389	hdrB; heterodisulfide reductase subunit B	9100	Metabolism	9102	Energy metabolism	680	Methane metabolism [PATH:ko00680]
K03390	hdrC; heterodisulfide reductase subunit C	9100	Metabolism	9102	Energy metabolism	680	Methane metabolism [PATH:ko00680]
K08264	hdrD; heterodisulfide reductase subunit D	9100	Metabolism	9102	Energy metabolism	680	Methane metabolism [PATH:ko00680]
K08265	hdrE; heterodisulfide reductase subunit E	9100	Metabolism	9102	Energy metabolism	680	Methane metabolism [PATH:ko00680]
[truncated: 45,900 more rows]
